# Supplementary material for: Non-stem cell lineages as an alternative origin of intestinal tumorigenesis in the context of inflammation
Source: Nat Genet. 2024 Jun 20;56(7):1456–67. doi: 10.1038/s41588-024-01801-y (PMC11250264; doi:10.1038/s41588-024-01801-y)
Supplement: Supplementary file 7 — Statistical source data. [file 41588_2024_1801_MOESM7_ESM.xlsx]

## Sheet: Fig_1E
Mouse	Roll	Genotype	Treatment	Tumors per roll
10622-05	1	Lys_Apc	DSS	2
12192-06	1	Lys_Apc	DSS	3
12192-06	2	Lys_Apc	DSS	2
12301-04	1	Lys_Apc	DSS	1
12301-04	2	Lys_Apc	DSS	1
12305-03	1	Lys_Apc	DSS	4
12305-03	2	Lys_Apc	DSS	4
17692-03	1	Lys_Apc	DSS	8
20501-05	1	Lys_Apc	DSS	6
10573-01	1	Lys_Apc_Kras	DSS	16
10573-01	2	Lys_Apc_Kras	DSS	29
18402-03	1	Lys_Apc_Kras	Control	22
18402-03	2	Lys_Apc_Kras	Control	25
18443-05	1	Lys_Apc_Kras	DSS	20
19360-05	1	Lys_Apc_Kras	DSS	21
19360-05	2	Lys_Apc_Kras	DSS	19
20079-04	1	Lys_Apc_Kras	Control	25
20079-04	2	Lys_Apc_Kras	Control	23
14768-02	1	Lys_Apc_Kras_P53	Control	57
14768-02	2	Lys_Apc_Kras_P53	Control	51
14768-02	3	Lys_Apc_Kras_P53	Control	16
17024-02	1	Lys_Apc_Kras_P53	Control	23
17024-02	2	Lys_Apc_Kras_P53	Control	36
17024-02	3	Lys_Apc_Kras_P53	Control	25
10517-02	1	Lys_Apc_P53	DSS	2
10517-02	2	Lys_Apc_P53	DSS	2
14690-06	1	Lys_Apc_P53	DSS	7
14690-06	2	Lys_Apc_P53	DSS	7
14690-06	3	Lys_Apc_P53	DSS	10
14768-01	1	Lys_Apc_P53	Control	1
14768-01	2	Lys_Apc_P53	Control	2
17181-05	1	Lys_Apc_P53	Control	2
17181-05	2	Lys_Apc_P53	Control	3
17181-05	3	Lys_Apc_P53	Control	3

## Sheet: Fig_1H
Genotype	Mouse	Tumor ROI	Pct_pos	Gene
Lgr5 Apc Dss	11695-3	1	36.28	Lyz1
Lgr5 Apc Dss	11695-3	2	48.59	Lyz1
Lgr5 Apc Dss	11695-3	3	9.07	Lyz1
Lgr5 Apc Dss	11695-3	4	46.54	Lyz1
Lgr5 Apc Dss	11695-3	5	72.13	Lyz1
Lgr5 Apc Dss	11695-3	6	14.4	Lyz1
Lgr5 Apc Dss	11695-3	7	37.94	Lyz1
Lgr5 Apc Dss	11695-3	8	6.16	Lyz1
Lgr5 Apc Dss	11695-3	9	32.34	Lyz1
Lgr5 Apc Dss	11695-3	10	60.97	Lyz1
Lgr5 Apc Dss	11695-3	11	47.82	Lyz1
Lgr5 Apc Dss	11695-3	12	49.36	Lyz1
Lgr5 Apc Dss	14238-8	13	20.58	Lyz1
Lgr5 Apc Dss	14238-8	14	3.23	Lyz1
Lgr5 Apc Dss	14238-8	15	27.84	Lyz1
Lgr5 Apc Dss	14238-8	16	28.7	Lyz1
Lgr5 Apc Dss	14238-8	17	32.51	Lyz1
Lgr5 Apc Dss	14238-8	18	38.19	Lyz1
Lgr5 Apc Dss	14238-8	19	17.3	Lyz1
Lgr5 Apc Dss	14238-8	20	17.12	Lyz1
Lgr5 Apc Dss	14238-8	21	40.85	Lyz1
Lgr5 Apc Dss	14238-8	22	14.56	Lyz1
Lgr5 Apc Dss	14238-8	23	9.29	Lyz1
Lgr5 Apc Dss	14238-8	24	7.97	Lyz1
Lyz1 Apc Dss	12192-6	25	0	Lyz1
Lyz1 Apc Dss	12192-6	26	5	Lyz1
Lyz1 Apc Dss	12192-6	27	0	Lyz1
Lyz1 Apc Dss	12192-6	28	0.8	Lyz1
Lyz1 Apc Dss	12301-4	29	0	Lyz1
Lyz1 Apc Dss	12301-4	30	0.26	Lyz1
Lyz1 Apc Dss	12301-4	31	0	Lyz1
Lyz1 Apc Dss	12301-4	32	0.18	Lyz1
Lyz1 Apc Dss	12301-4	33	0	Lyz1
Lyz1 Apc Dss	12301-4	34	0	Lyz1
Lyz1 Apc Dss	12301-4	35	0	Lyz1
Lyz1 Apc Dss	12301-4	36	0.26	Lyz1
Lyz1 Apc Dss	12301-4	37	0	Lyz1
Lyz1 Apc Dss	12305-3	38	0	Lyz1
Lyz1 Apc Dss	12305-3	39	0	Lyz1
Lyz1 Apc Dss	12305-3	40	0.27	Lyz1
Lyz1 Apc Dss	12305-3	41	2.26	Lyz1
Lyz1 Apc Dss	12305-3	42	0	Lyz1
Lyz1 Apc Dss	12305-3	43	0	Lyz1
Lyz1 Apc Dss	12305-3	44	0.35	Lyz1
Lyz1 Apc Dss	12305-3	45	0	Lyz1
Lyz1 Apc Kras Dss	18443-5	46	0.53	Lyz1
Lyz1 Apc Kras Dss	18443-5	47	0.78	Lyz1
Lyz1 Apc Kras Dss	18443-5	48	0	Lyz1
Lyz1 Apc Kras Dss	18443-5	49	0.52	Lyz1
Lyz1 Apc Kras Dss	18443-5	50	0.26	Lyz1
Lyz1 Apc Kras Dss	18443-5	51	0.49	Lyz1
Lyz1 Apc Kras Dss	18443-5	52	0.22	Lyz1
Lyz1 Apc Kras Dss	18443-5	53	0.21	Lyz1
Lyz1 Apc Kras Dss	18443-5	54	0.2	Lyz1
Lyz1 Apc P53 Dss	17181-5	55	0	Lyz1
Lyz1 Apc P53 Dss	17181-5	56	0.21	Lyz1
Lyz1 Apc P53 Dss	17181-5	57	0	Lyz1
Lyz1 Apc P53 Dss	17181-5	58	0	Lyz1
Lyz1 Apc P53 Dss	17181-5	59	0	Lyz1
Lyz1 Apc P53 Dss	17181-5	60	0	Lyz1
Lyz1 Apc P53 Dss	17181-5	61	0	Lyz1
Lyz1 Apc P53 Dss	17181-5	62	0	Lyz1
Lyz1 Apc P53 Dss	17181-5	63	0	Lyz1

## Sheet: FIG_1J
Genotype	Mouse	Tumor ROI	Pct_pos	Gene
Lyz1 Apc Dss	17392-3	1	61.92	Dclk1
Lyz1 Apc Dss	17392-3	2	49.55	Dclk1
Lyz1 Apc Dss	17392-3	3	62.59	Dclk1
Lyz1 Apc Dss	17392-3	4	57.65	Dclk1
Lyz1 Apc Dss	17392-3	5	40.98	Dclk1
Lyz1 Apc Dss	17392-3	6	40.34	Dclk1
Lyz1 Apc Dss	17392-3	7	65.79	Dclk1
Lyz1 Apc Kras Dss	10573-1	8	34.39	Dclk1
Lyz1 Apc Kras Dss	10573-1	9	53.27	Dclk1
Lyz1 Apc Kras Dss	10573-1	10	85.09	Dclk1
Lyz1 Apc Kras Dss	10573-1	11	71.91	Dclk1
Lyz1 Apc Kras Dss	10573-1	12	65.96	Dclk1
Lyz1 Apc Kras Dss	10573-1	13	46.28	Dclk1
Lyz1 Apc Kras Dss	10573-1	14	71.78	Dclk1
Lyz1 Apc Kras Dss	10573-1	15	72.55	Dclk1
Lyz1 Apc Kras Dss	10573-1	16	54.25	Dclk1
Lgr5 Apc Dss	14320-9	17	20.77	Dclk1
Lgr5 Apc Dss	14320-9	18	17.3	Dclk1
Lgr5 Apc Dss	14320-9	19	25.79	Dclk1
Lgr5 Apc Dss	14320-9	20	1.94	Dclk1
Lgr5 Apc Dss	14320-9	21	23.1	Dclk1
Lgr5 Apc Dss	14320-9	22	3.09	Dclk1
Lgr5 Apc Dss	14320-9	23	46.67	Dclk1
Lgr5 Apc Dss	14320-9	24	52.12	Dclk1
Lgr5 Apc Dss	14320-9	25	17.33	Dclk1
Lgr5 Apc Dss	14320-9	26	10.26	Dclk1
Lgr5 Apc Dss	14320-9	27	5.05	Dclk1
Lgr5 Apc Dss	14320-9	28	1.7	Dclk1
Lgr5 Apc Dss	14320-9	29	17.31	Dclk1
Lgr5 Apc Dss	14320-9	30	1.71	Dclk1
Lgr5 Apc Dss	14320-9	31	5.05	Dclk1
Lgr5 Apc Dss	14320-9	32	0.91	Dclk1
Lyz1 Apc P53 Dss	17181-5	33	68.6	Dclk1
Lyz1 Apc P53 Dss	17181-5	34	71.84	Dclk1
Lyz1 Apc P53 Dss	17181-5	35	66.67	Dclk1
Lyz1 Apc P53 Dss	17181-5	36	62.98	Dclk1
Lyz1 Apc P53 Dss	17181-5	37	55.71	Dclk1
Lyz1 Apc P53 Dss	17181-5	38	62.13	Dclk1
Lyz1 Apc P53 Dss	17181-5	39	60.5	Dclk1
Lyz1 Apc P53 Dss	17181-5	40	64.45	Dclk1
Lyz1 Apc P53 Dss	17181-5	41	33.23	Dclk1

## Sheet: Fig_1_K
Plate	Genotype	Condition	Sample	Gene	expression against B-act
1	Lys Apc Yfp	DSS	M13582-3_T1	Lyz1	0.00795486
1	Lys Apc Yfp	DSS	M13582-3_T2	Lyz1	0.0387521
1	Lys Apc Yfp	DSS	M13582-3_T3	Lyz1	0.0414306
1	Lys Apc Kras Yfp	DSS	M13766-7_T1	Lyz1	0.0156582
1	Lys Apc Kras Yfp	DSS	M13766-7_T2	Lyz1	0.0122754
1	Lys Apc Kras Yfp	DSS	M13766-7_T3	Lyz1	0.0122751
1	Lys Apc Kras	DSS	M13783-5_T1	Lyz1	0.00515973
1	Lys Apc Kras	DSS	M13783-5_T2	Lyz1	0.00759325
2	Lys Apc Kras	DSS	M13783-5_T3	Lyz1	0.011239
2	Lys Apc Kras	DSS	M14974-8_T1	Lyz1	0.0159209
2	Lys Apc Kras	DSS	M14974-8_T2	Lyz1	0.00930517
2	Lgr5 Apc Rfp	DSS	M14238-8_T1	Lyz1	0.0116728
2	Lgr5 Apc Rfp	DSS	M14238-8_T2	Lyz1	0.223163
2	Lgr5 Apc Rfp	DSS	M14238-8_T3	Lyz1	0.190019
2	Lgr5 Apc Rfp	DSS	M14238-8_T4	Lyz1	0.216387
2	Lgr5 Apc Rfp	DSS	M14238-8_T5	Lyz1	0.272505
3	Lys Apc Kras Yfp	Ctrl	M13766-3_T1	Lyz1	0.0123633
3	Lys Apc Kras Yfp	Ctrl	M13766-3_T2	Lyz1	0.0118546
3	Lys Apc Kras Yfp	Ctrl	M13766-3_T3	Lyz1	0.0140745
3	Lys Apc Kras Yfp	Ctrl	M13582-2_T1	Lyz1	0.00968532
3	Lys Apc Kras Yfp	Ctrl	M13582-2_T2	Lyz1	0.0100506
3	Lys Apc Kras Yfp	Ctrl	M13582-2_T3	Lyz1	0.00706903
3	Lys Apc Kras Yfp	Ctrl	M13933-6_T1	Lyz1	0.00664601
3	Lys Apc Kras Yfp	Ctrl	M13933-6_T2	Lyz1	0.00316021
1	Lys Apc Yfp	DSS	M13582-3_T1	Dclk1	2.04481e-05
1	Lys Apc Yfp	DSS	M13582-3_T2	Dclk1	4.70326e-05
1	Lys Apc Yfp	DSS	M13582-3_T3	Dclk1	9.02808e-05
1	Lys Apc Kras Yfp	DSS	M13766-7_T1	Dclk1	0.000118738
1	Lys Apc Kras Yfp	DSS	M13766-7_T2	Dclk1	4.45355e-05
1	Lys Apc Kras Yfp	DSS	M13766-7_T3	Dclk1	0.000252381
1	Lys Apc Kras	DSS	M13783-5_T1	Dclk1	6.06705e-05
1	Lys Apc Kras	DSS	M13783-5_T2	Dclk1	3.46723e-05
2	Lys Apc Kras	DSS	M13783-5_T3	Dclk1	6.72514e-05
2	Lys Apc Kras	DSS	M14974-8_T1	Dclk1	8.06684e-05
2	Lys Apc Kras	DSS	M14974-8_T2	Dclk1	4.5419e-05
2	Lgr5 Apc Rfp	DSS	M14238-8_T1	Dclk1	6.09731e-05
2	Lgr5 Apc Rfp	DSS	M14238-8_T2	Dclk1	5.9315e-05
2	Lgr5 Apc Rfp	DSS	M14238-8_T3	Dclk1	3.68021e-05
2	Lgr5 Apc Rfp	DSS	M14238-8_T4	Dclk1	8.04016e-05
2	Lgr5 Apc Rfp	DSS	M14238-8_T5	Dclk1	3.36577e-05
3	Lys Apc Kras Yfp	Ctrl	M13766-3_T1	Dclk1	0.000168418
3	Lys Apc Kras Yfp	Ctrl	M13766-3_T2	Dclk1	7.75996e-05
3	Lys Apc Kras Yfp	Ctrl	M13766-3_T3	Dclk1	5.25269e-05
3	Lys Apc Kras Yfp	Ctrl	M13582-2_T1	Dclk1	0.00010024
3	Lys Apc Kras Yfp	Ctrl	M13582-2_T2	Dclk1	0.000174899
3	Lys Apc Kras Yfp	Ctrl	M13582-2_T3	Dclk1	5.6515e-05
3	Lys Apc Kras Yfp	Ctrl	M13933-6_T1	Dclk1	7.62337e-05
1	Lys Apc Yfp	DSS	M13582-3_T1	Axin2	0.002099
1	Lys Apc Yfp	DSS	M13582-3_T2	Axin2	0.00393718
1	Lys Apc Yfp	DSS	M13582-3_T3	Axin2	0.0117437
1	Lys Apc Kras Yfp	DSS	M13766-7_T1	Axin2	0.029091
1	Lys Apc Kras Yfp	DSS	M13766-7_T2	Axin2	0.0201259
1	Lys Apc Kras Yfp	DSS	M13766-7_T3	Axin2	0.0398739
1	Lys Apc Kras	DSS	M13783-5_T1	Axin2	0.0163302
1	Lys Apc Kras	DSS	M13783-5_T2	Axin2	0.0086853
2	Lys Apc Kras	DSS	M13783-5_T3	Axin2	0.0108697
2	Lys Apc Kras	DSS	M14974-8_T1	Axin2	0.0121608
2	Lys Apc Kras	DSS	M14974-8_T2	Axin2	0.0169746
2	Lgr5 Apc Rfp	DSS	M14238-8_T1	Axin2	0.00864986
2	Lgr5 Apc Rfp	DSS	M14238-8_T2	Axin2	0.0316076
2	Lgr5 Apc Rfp	DSS	M14238-8_T3	Axin2	0.0271228
2	Lgr5 Apc Rfp	DSS	M14238-8_T4	Axin2	0.0251375
2	Lgr5 Apc Rfp	DSS	M14238-8_T5	Axin2	0.0364773
3	Lys Apc Kras Yfp	Ctrl	M13766-3_T1	Axin2	0.0107195
3	Lys Apc Kras Yfp	Ctrl	M13766-3_T2	Axin2	0.0160515
3	Lys Apc Kras Yfp	Ctrl	M13766-3_T3	Axin2	0.00983653
3	Lys Apc Kras Yfp	Ctrl	M13582-2_T1	Axin2	0.0150758
3	Lys Apc Kras Yfp	Ctrl	M13582-2_T2	Axin2	0.0132573
3	Lys Apc Kras Yfp	Ctrl	M13582-2_T3	Axin2	0.00938999
3	Lys Apc Kras Yfp	Ctrl	M13933-6_T1	Axin2	0.00530142
3	Lys Apc Kras Yfp	Ctrl	M13933-6_T2	Axin2	0.00701207
