# Supplementary material for: Non-stem cell lineages as an alternative origin of intestinal tumorigenesis in the context of inflammation
Source: Nat Genet. 2024 Jun 20;56(7):1456–67. doi: 10.1038/s41588-024-01801-y (PMC11250264; doi:10.1038/s41588-024-01801-y)
Supplement: Supplementary file 8 — Statistical source data. [file 41588_2024_1801_MOESM8_ESM.xlsx]

## Sheet: Fig_2C
Mouse	Sex	Age	Treatment	Batch	Genotype	Tracing	Experimental group	Annotation	N (Traced cells)	% of Traced cells
10926-06M	Male	18w	Ctrl_10dpt	PP1	ApcKras	Yes	Lyz1_genetic_targeting	PC Cluster 4	2	8
10926-06M	Male	18w	Ctrl_10dpt	PP1	ApcKras	Yes	Lyz1_genetic_targeting	PC Cluster 3	5	20
10926-06M	Male	18w	Ctrl_10dpt	PP1	ApcKras	Yes	Lyz1_genetic_targeting	Paneth	13	52
10926-06M	Male	18w	Ctrl_10dpt	PP1	ApcKras	Yes	Lyz1_genetic_targeting	Goblet	1	4
10926-06M	Male	18w	Ctrl_10dpt	PP1	ApcKras	Yes	Lyz1_genetic_targeting	Tuft	1	4
10926-06M	Male	18w	Ctrl_10dpt	PP1	ApcKras	Yes	Lyz1_genetic_targeting	Enteroendocrine	1	4
10926-06M	Male	18w	Ctrl_10dpt	PP1	ApcKras	Yes	Lyz1_genetic_targeting	Stem	2	8
10926-09M	Male	18w	Ctrl_10dpt	PP1	Apc	Yes	Lyz1_genetic_targeting	PC Cluster 3	4	7.018
10926-09M	Male	18w	Ctrl_10dpt	PP1	Apc	Yes	Lyz1_genetic_targeting	PC Cluster 2	1	1.754
10926-09M	Male	18w	Ctrl_10dpt	PP1	Apc	Yes	Lyz1_genetic_targeting	PC Cluster 1	7	12.281
10926-09M	Male	18w	Ctrl_10dpt	PP1	Apc	Yes	Lyz1_genetic_targeting	Paneth	33	57.895
10926-09M	Male	18w	Ctrl_10dpt	PP1	Apc	Yes	Lyz1_genetic_targeting	Tuft	2	3.509
10926-09M	Male	18w	Ctrl_10dpt	PP1	Apc	Yes	Lyz1_genetic_targeting	Stem	3	5.263
10926-09M	Male	18w	Ctrl_10dpt	PP1	Apc	Yes	Lyz1_genetic_targeting	TA	7	12.281
11046-03M	Male	18w	Ctrl_10dpt	PP1	ApcP53	Yes	Lyz1_genetic_targeting	PC Cluster 3	3	15
11046-03M	Male	18w	Ctrl_10dpt	PP1	ApcP53	Yes	Lyz1_genetic_targeting	PC Cluster 1	3	15
11046-03M	Male	18w	Ctrl_10dpt	PP1	ApcP53	Yes	Lyz1_genetic_targeting	Paneth	9	45
11046-03M	Male	18w	Ctrl_10dpt	PP1	ApcP53	Yes	Lyz1_genetic_targeting	Goblet	1	5
11046-03M	Male	18w	Ctrl_10dpt	PP1	ApcP53	Yes	Lyz1_genetic_targeting	Stem	4	20
11308-03M	Male	16w	DSS_30dpt	PP5	Apc DSS	Yes	Lyz1_genetic_targeting	PC Cluster 4	1	0.254
11308-03M	Male	16w	DSS_30dpt	PP5	Apc DSS	Yes	Lyz1_genetic_targeting	PC Cluster 3	56	14.249
11308-03M	Male	16w	DSS_30dpt	PP5	Apc DSS	Yes	Lyz1_genetic_targeting	PC Cluster 2	3	0.763
11308-03M	Male	16w	DSS_30dpt	PP5	Apc DSS	Yes	Lyz1_genetic_targeting	PC Cluster 1	14	3.562
11308-03M	Male	16w	DSS_30dpt	PP5	Apc DSS	Yes	Lyz1_genetic_targeting	Paneth	131	33.333
11308-03M	Male	16w	DSS_30dpt	PP5	Apc DSS	Yes	Lyz1_genetic_targeting	Tuft	3	0.763
11308-03M	Male	16w	DSS_30dpt	PP5	Apc DSS	Yes	Lyz1_genetic_targeting	Enteroendocrine	4	1.018
11308-03M	Male	16w	DSS_30dpt	PP5	Apc DSS	Yes	Lyz1_genetic_targeting	Stem	57	14.504
11308-03M	Male	16w	DSS_30dpt	PP5	Apc DSS	Yes	Lyz1_genetic_targeting	TA	46	11.705
11308-03M	Male	16w	DSS_30dpt	PP5	Apc DSS	Yes	Lyz1_genetic_targeting	Enterocyte progenitor	58	14.758
11308-03M	Male	16w	DSS_30dpt	PP5	Apc DSS	Yes	Lyz1_genetic_targeting	Enterocyte	20	5.089
11308-08F	Female	16w	DSS_30dpt	PP5	Apc DSS	Yes	Lyz1_genetic_targeting	PC Cluster 3	35	16.588
11308-08F	Female	16w	DSS_30dpt	PP5	Apc DSS	Yes	Lyz1_genetic_targeting	PC Cluster 2	2	0.948
11308-08F	Female	16w	DSS_30dpt	PP5	Apc DSS	Yes	Lyz1_genetic_targeting	PC Cluster 1	7	3.318
11308-08F	Female	16w	DSS_30dpt	PP5	Apc DSS	Yes	Lyz1_genetic_targeting	Paneth	65	30.806
11308-08F	Female	16w	DSS_30dpt	PP5	Apc DSS	Yes	Lyz1_genetic_targeting	Tuft	2	0.948
11308-08F	Female	16w	DSS_30dpt	PP5	Apc DSS	Yes	Lyz1_genetic_targeting	Enteroendocrine	3	1.422
11308-08F	Female	16w	DSS_30dpt	PP5	Apc DSS	Yes	Lyz1_genetic_targeting	Stem	29	13.744
11308-08F	Female	16w	DSS_30dpt	PP5	Apc DSS	Yes	Lyz1_genetic_targeting	TA	21	9.953
11308-08F	Female	16w	DSS_30dpt	PP5	Apc DSS	Yes	Lyz1_genetic_targeting	Enterocyte progenitor	36	17.062
11308-08F	Female	16w	DSS_30dpt	PP5	Apc DSS	Yes	Lyz1_genetic_targeting	Enterocyte	11	5.213
11372-01F	Female	16w	Ctrl_10dpt	PP1	Control	Yes	Control	PC Cluster 3	2	0.922
11372-01F	Female	16w	Ctrl_10dpt	PP1	Control	Yes	Control	PC Cluster 1	3	1.382
11372-01F	Female	16w	Ctrl_10dpt	PP1	Control	Yes	Control	Paneth	192	88.479
11372-01F	Female	16w	Ctrl_10dpt	PP1	Control	Yes	Control	Tuft	1	0.461
11372-01F	Female	16w	Ctrl_10dpt	PP1	Control	Yes	Control	Stem	14	6.452
11372-01F	Female	16w	Ctrl_10dpt	PP1	Control	Yes	Control	TA	3	1.382
11372-01F	Female	16w	Ctrl_10dpt	PP1	Control	Yes	Control	Enterocyte progenitor	2	0.922
11456-01F	Female	15w	DSS_3d_20dpt	PP5	Control	Yes	DSS_3d	PC Cluster 2	1	0.752
11456-01F	Female	15w	DSS_3d_20dpt	PP5	Control	Yes	DSS_3d	PC Cluster 1	2	1.504
11456-01F	Female	15w	DSS_3d_20dpt	PP5	Control	Yes	DSS_3d	Paneth	112	84.211
11456-01F	Female	15w	DSS_3d_20dpt	PP5	Control	Yes	DSS_3d	Stem	6	4.511
11456-01F	Female	15w	DSS_3d_20dpt	PP5	Control	Yes	DSS_3d	TA	4	3.008
11456-01F	Female	15w	DSS_3d_20dpt	PP5	Control	Yes	DSS_3d	Enterocyte progenitor	5	3.759
11456-01F	Female	15w	DSS_3d_20dpt	PP5	Control	Yes	DSS_3d	Enterocyte	3	2.256
11456-03M	Male	15w	DSS_3d_20dpt	PP5	Control	Yes	DSS_3d	PC Cluster 2	6	2.844
11456-03M	Male	15w	DSS_3d_20dpt	PP5	Control	Yes	DSS_3d	PC Cluster 1	4	1.896
11456-03M	Male	15w	DSS_3d_20dpt	PP5	Control	Yes	DSS_3d	Paneth	135	63.981
11456-03M	Male	15w	DSS_3d_20dpt	PP5	Control	Yes	DSS_3d	Tuft	1	0.474
11456-03M	Male	15w	DSS_3d_20dpt	PP5	Control	Yes	DSS_3d	Stem	20	9.479
11456-03M	Male	15w	DSS_3d_20dpt	PP5	Control	Yes	DSS_3d	TA	10	4.739
11456-03M	Male	15w	DSS_3d_20dpt	PP5	Control	Yes	DSS_3d	Enterocyte progenitor	24	11.374
11456-03M	Male	15w	DSS_3d_20dpt	PP5	Control	Yes	DSS_3d	Enterocyte	11	5.213
11468-04M	Male	15w	Ctrl_10dpt	PP1	P53	Yes	Lyz1_genetic_targeting	PC Cluster 3	1	0.73
11468-04M	Male	15w	Ctrl_10dpt	PP1	P53	Yes	Lyz1_genetic_targeting	PC Cluster 2	3	2.19
11468-04M	Male	15w	Ctrl_10dpt	PP1	P53	Yes	Lyz1_genetic_targeting	PC Cluster 1	6	4.38
11468-04M	Male	15w	Ctrl_10dpt	PP1	P53	Yes	Lyz1_genetic_targeting	Paneth	105	76.642
11468-04M	Male	15w	Ctrl_10dpt	PP1	P53	Yes	Lyz1_genetic_targeting	Tuft	3	2.19
11468-04M	Male	15w	Ctrl_10dpt	PP1	P53	Yes	Lyz1_genetic_targeting	Stem	11	8.029
11468-04M	Male	15w	Ctrl_10dpt	PP1	P53	Yes	Lyz1_genetic_targeting	TA	7	5.109
11468-04M	Male	15w	Ctrl_10dpt	PP1	P53	Yes	Lyz1_genetic_targeting	Enterocyte progenitor	1	0.73
11627-01M	Male	13w	DSS_6d_20dpt	PP5	Control	Yes	DSS_6d	PC Cluster 2	9	1.818
11627-01M	Male	13w	DSS_6d_20dpt	PP5	Control	Yes	DSS_6d	PC Cluster 1	9	1.818
11627-01M	Male	13w	DSS_6d_20dpt	PP5	Control	Yes	DSS_6d	Paneth	349	70.505
11627-01M	Male	13w	DSS_6d_20dpt	PP5	Control	Yes	DSS_6d	Goblet	1	0.202
11627-01M	Male	13w	DSS_6d_20dpt	PP5	Control	Yes	DSS_6d	Tuft	5	1.01
11627-01M	Male	13w	DSS_6d_20dpt	PP5	Control	Yes	DSS_6d	Enteroendocrine	6	1.212
11627-01M	Male	13w	DSS_6d_20dpt	PP5	Control	Yes	DSS_6d	Stem	14	2.828
11627-01M	Male	13w	DSS_6d_20dpt	PP5	Control	Yes	DSS_6d	TA	16	3.232
11627-01M	Male	13w	DSS_6d_20dpt	PP5	Control	Yes	DSS_6d	Enterocyte progenitor	67	13.535
11627-01M	Male	13w	DSS_6d_20dpt	PP5	Control	Yes	DSS_6d	Enterocyte	19	3.838
11627-03F	Female	13w	DSS_6d_20dpt	PP5	Control	Yes	DSS_6d	PC Cluster 2	10	2.899
11627-03F	Female	13w	DSS_6d_20dpt	PP5	Control	Yes	DSS_6d	PC Cluster 1	11	3.188
11627-03F	Female	13w	DSS_6d_20dpt	PP5	Control	Yes	DSS_6d	Paneth	205	59.42
11627-03F	Female	13w	DSS_6d_20dpt	PP5	Control	Yes	DSS_6d	Goblet	2	0.58
11627-03F	Female	13w	DSS_6d_20dpt	PP5	Control	Yes	DSS_6d	Tuft	1	0.29
11627-03F	Female	13w	DSS_6d_20dpt	PP5	Control	Yes	DSS_6d	Enteroendocrine	5	1.449
11627-03F	Female	13w	DSS_6d_20dpt	PP5	Control	Yes	DSS_6d	Stem	44	12.754
11627-03F	Female	13w	DSS_6d_20dpt	PP5	Control	Yes	DSS_6d	TA	15	4.348
11627-03F	Female	13w	DSS_6d_20dpt	PP5	Control	Yes	DSS_6d	Enterocyte progenitor	39	11.304
11627-03F	Female	13w	DSS_6d_20dpt	PP5	Control	Yes	DSS_6d	Enterocyte	13	3.768
11737-02F	Female	12w	DSS_0d_20dpt	PP5	Control	Yes	DSS_0d	PC Cluster 2	12	8.276
11737-02F	Female	12w	DSS_0d_20dpt	PP5	Control	Yes	DSS_0d	PC Cluster 1	6	4.138
11737-02F	Female	12w	DSS_0d_20dpt	PP5	Control	Yes	DSS_0d	Paneth	87	60
11737-02F	Female	12w	DSS_0d_20dpt	PP5	Control	Yes	DSS_0d	Tuft	1	0.69
11737-02F	Female	12w	DSS_0d_20dpt	PP5	Control	Yes	DSS_0d	Enteroendocrine	1	0.69
11737-02F	Female	12w	DSS_0d_20dpt	PP5	Control	Yes	DSS_0d	Stem	21	14.483
11737-02F	Female	12w	DSS_0d_20dpt	PP5	Control	Yes	DSS_0d	TA	8	5.517
11737-02F	Female	12w	DSS_0d_20dpt	PP5	Control	Yes	DSS_0d	Enterocyte progenitor	6	4.138
11737-02F	Female	12w	DSS_0d_20dpt	PP5	Control	Yes	DSS_0d	Enterocyte	3	2.069
11737-03M	Male	12w	DSS_0d_20dpt	PP5	Control	Yes	DSS_0d	PC Cluster 2	113	41.697
11737-03M	Male	12w	DSS_0d_20dpt	PP5	Control	Yes	DSS_0d	PC Cluster 1	1	0.369
11737-03M	Male	12w	DSS_0d_20dpt	PP5	Control	Yes	DSS_0d	Paneth	129	47.601
11737-03M	Male	12w	DSS_0d_20dpt	PP5	Control	Yes	DSS_0d	Goblet	2	0.738
11737-03M	Male	12w	DSS_0d_20dpt	PP5	Control	Yes	DSS_0d	Tuft	3	1.107
11737-03M	Male	12w	DSS_0d_20dpt	PP5	Control	Yes	DSS_0d	Stem	4	1.476
11737-03M	Male	12w	DSS_0d_20dpt	PP5	Control	Yes	DSS_0d	TA	5	1.845
11737-03M	Male	12w	DSS_0d_20dpt	PP5	Control	Yes	DSS_0d	Enterocyte progenitor	10	3.69
11737-03M	Male	12w	DSS_0d_20dpt	PP5	Control	Yes	DSS_0d	Enterocyte	4	1.476
11740-06M	Male	12w	Ctrl_30dpt	PP5	Control	Yes	Control	PC Cluster 2	10	2.577
11740-06M	Male	12w	Ctrl_30dpt	PP5	Control	Yes	Control	PC Cluster 1	2	0.515
11740-06M	Male	12w	Ctrl_30dpt	PP5	Control	Yes	Control	Paneth	315	81.186
11740-06M	Male	12w	Ctrl_30dpt	PP5	Control	Yes	Control	Enteroendocrine	2	0.515
11740-06M	Male	12w	Ctrl_30dpt	PP5	Control	Yes	Control	Stem	29	7.474
11740-06M	Male	12w	Ctrl_30dpt	PP5	Control	Yes	Control	TA	14	3.608
11740-06M	Male	12w	Ctrl_30dpt	PP5	Control	Yes	Control	Enterocyte progenitor	12	3.093
11740-06M	Male	12w	Ctrl_30dpt	PP5	Control	Yes	Control	Enterocyte	4	1.031
11740-07F	Female	12w	Ctrl_10dpt	PP5	Control	Yes	Control	PC Cluster 2	2	1.163
11740-07F	Female	12w	Ctrl_10dpt	PP5	Control	Yes	Control	PC Cluster 1	4	2.326
11740-07F	Female	12w	Ctrl_10dpt	PP5	Control	Yes	Control	Paneth	144	83.721
11740-07F	Female	12w	Ctrl_10dpt	PP5	Control	Yes	Control	Tuft	1	0.581
11740-07F	Female	12w	Ctrl_10dpt	PP5	Control	Yes	Control	Stem	7	4.07
11740-07F	Female	12w	Ctrl_10dpt	PP5	Control	Yes	Control	TA	6	3.488
11740-07F	Female	12w	Ctrl_10dpt	PP5	Control	Yes	Control	Enterocyte progenitor	6	3.488
11740-07F	Female	12w	Ctrl_10dpt	PP5	Control	Yes	Control	Enterocyte	2	1.163
12691-05M	Male	19w	Ctrl_30dpt	PP2	ApcKrasP53	Yes	Lyz1_genetic_targeting	PC Cluster 4	221	72.222
12691-05M	Male	19w	Ctrl_30dpt	PP2	ApcKrasP53	Yes	Lyz1_genetic_targeting	PC Cluster 3	11	3.595
12691-05M	Male	19w	Ctrl_30dpt	PP2	ApcKrasP53	Yes	Lyz1_genetic_targeting	Paneth	10	3.268
12691-05M	Male	19w	Ctrl_30dpt	PP2	ApcKrasP53	Yes	Lyz1_genetic_targeting	Goblet	1	0.327
12691-05M	Male	19w	Ctrl_30dpt	PP2	ApcKrasP53	Yes	Lyz1_genetic_targeting	Tuft	1	0.327
12691-05M	Male	19w	Ctrl_30dpt	PP2	ApcKrasP53	Yes	Lyz1_genetic_targeting	Enteroendocrine	1	0.327
12691-05M	Male	19w	Ctrl_30dpt	PP2	ApcKrasP53	Yes	Lyz1_genetic_targeting	Stem	37	12.092
12691-05M	Male	19w	Ctrl_30dpt	PP2	ApcKrasP53	Yes	Lyz1_genetic_targeting	TA	24	7.843
12940-01M	Male	17w	Ctrl_10dpt	PP2	Control	Yes	Control	PC Cluster 3	1	1.124
12940-01M	Male	17w	Ctrl_10dpt	PP2	Control	Yes	Control	PC Cluster 1	4	4.494
12940-01M	Male	17w	Ctrl_10dpt	PP2	Control	Yes	Control	Paneth	65	73.034
12940-01M	Male	17w	Ctrl_10dpt	PP2	Control	Yes	Control	Tuft	1	1.124
12940-01M	Male	17w	Ctrl_10dpt	PP2	Control	Yes	Control	Stem	9	10.112
12940-01M	Male	17w	Ctrl_10dpt	PP2	Control	Yes	Control	TA	6	6.742
12940-01M	Male	17w	Ctrl_10dpt	PP2	Control	Yes	Control	Enterocyte progenitor	3	3.371
13167-03M	Male	16w	Ctrl_30dpt	PP2	ApcP53	Yes	Lyz1_genetic_targeting	PC Cluster 4	1	4.167
13167-03M	Male	16w	Ctrl_30dpt	PP2	ApcP53	Yes	Lyz1_genetic_targeting	PC Cluster 1	3	12.5
13167-03M	Male	16w	Ctrl_30dpt	PP2	ApcP53	Yes	Lyz1_genetic_targeting	Paneth	15	62.5
13167-03M	Male	16w	Ctrl_30dpt	PP2	ApcP53	Yes	Lyz1_genetic_targeting	Tuft	1	4.167
13167-03M	Male	16w	Ctrl_30dpt	PP2	ApcP53	Yes	Lyz1_genetic_targeting	Stem	3	12.5
13167-03M	Male	16w	Ctrl_30dpt	PP2	ApcP53	Yes	Lyz1_genetic_targeting	TA	1	4.167
13240-03F	Female	15w	Ctrl_30dpt	PP2	ApcP53	Yes	Lyz1_genetic_targeting	PC Cluster 3	8	15.686
13240-03F	Female	15w	Ctrl_30dpt	PP2	ApcP53	Yes	Lyz1_genetic_targeting	PC Cluster 1	1	1.961
13240-03F	Female	15w	Ctrl_30dpt	PP2	ApcP53	Yes	Lyz1_genetic_targeting	Paneth	29	56.863
13240-03F	Female	15w	Ctrl_30dpt	PP2	ApcP53	Yes	Lyz1_genetic_targeting	Enteroendocrine	1	1.961
13240-03F	Female	15w	Ctrl_30dpt	PP2	ApcP53	Yes	Lyz1_genetic_targeting	Stem	9	17.647
13240-03F	Female	15w	Ctrl_30dpt	PP2	ApcP53	Yes	Lyz1_genetic_targeting	TA	3	5.882
13548-02F	Female	13w	Ctrl_30dpt	PP2	ApcKrasP53	Yes	Lyz1_genetic_targeting	PC Cluster 4	52	32.298
13548-02F	Female	13w	Ctrl_30dpt	PP2	ApcKrasP53	Yes	Lyz1_genetic_targeting	PC Cluster 3	13	8.075
13548-02F	Female	13w	Ctrl_30dpt	PP2	ApcKrasP53	Yes	Lyz1_genetic_targeting	PC Cluster 2	2	1.242
13548-02F	Female	13w	Ctrl_30dpt	PP2	ApcKrasP53	Yes	Lyz1_genetic_targeting	PC Cluster 1	8	4.969
13548-02F	Female	13w	Ctrl_30dpt	PP2	ApcKrasP53	Yes	Lyz1_genetic_targeting	Paneth	37	22.981
13548-02F	Female	13w	Ctrl_30dpt	PP2	ApcKrasP53	Yes	Lyz1_genetic_targeting	Tuft	6	3.727
13548-02F	Female	13w	Ctrl_30dpt	PP2	ApcKrasP53	Yes	Lyz1_genetic_targeting	Enteroendocrine	1	0.621
13548-02F	Female	13w	Ctrl_30dpt	PP2	ApcKrasP53	Yes	Lyz1_genetic_targeting	Stem	27	16.77
13548-02F	Female	13w	Ctrl_30dpt	PP2	ApcKrasP53	Yes	Lyz1_genetic_targeting	TA	12	7.453
13548-02F	Female	13w	Ctrl_30dpt	PP2	ApcKrasP53	Yes	Lyz1_genetic_targeting	Enterocyte progenitor	3	1.863
15313-07F	Female	28w	Ctrl_30dpt	PP4	Kras	Yes	Lyz1_genetic_targeting	PC Cluster 3	1	0.402
15313-07F	Female	28w	Ctrl_30dpt	PP4	Kras	Yes	Lyz1_genetic_targeting	PC Cluster 2	8	3.213
15313-07F	Female	28w	Ctrl_30dpt	PP4	Kras	Yes	Lyz1_genetic_targeting	PC Cluster 1	17	6.827
15313-07F	Female	28w	Ctrl_30dpt	PP4	Kras	Yes	Lyz1_genetic_targeting	Paneth	116	46.586
15313-07F	Female	28w	Ctrl_30dpt	PP4	Kras	Yes	Lyz1_genetic_targeting	Goblet	1	0.402
15313-07F	Female	28w	Ctrl_30dpt	PP4	Kras	Yes	Lyz1_genetic_targeting	Tuft	9	3.614
15313-07F	Female	28w	Ctrl_30dpt	PP4	Kras	Yes	Lyz1_genetic_targeting	Enteroendocrine	8	3.213
15313-07F	Female	28w	Ctrl_30dpt	PP4	Kras	Yes	Lyz1_genetic_targeting	Stem	34	13.655
15313-07F	Female	28w	Ctrl_30dpt	PP4	Kras	Yes	Lyz1_genetic_targeting	TA	25	10.04
15313-07F	Female	28w	Ctrl_30dpt	PP4	Kras	Yes	Lyz1_genetic_targeting	Enterocyte progenitor	22	8.835
15313-07F	Female	28w	Ctrl_30dpt	PP4	Kras	Yes	Lyz1_genetic_targeting	Enterocyte	8	3.213
15770-01M	Male	20w	Ctrl_30dpt	PP3	Apc	Yes	Lyz1_genetic_targeting	PC Cluster 3	4	1.66
15770-01M	Male	20w	Ctrl_30dpt	PP3	Apc	Yes	Lyz1_genetic_targeting	PC Cluster 2	2	0.83
15770-01M	Male	20w	Ctrl_30dpt	PP3	Apc	Yes	Lyz1_genetic_targeting	PC Cluster 1	28	11.618
15770-01M	Male	20w	Ctrl_30dpt	PP3	Apc	Yes	Lyz1_genetic_targeting	Paneth	120	49.793
15770-01M	Male	20w	Ctrl_30dpt	PP3	Apc	Yes	Lyz1_genetic_targeting	Goblet	2	0.83
15770-01M	Male	20w	Ctrl_30dpt	PP3	Apc	Yes	Lyz1_genetic_targeting	Tuft	8	3.32
15770-01M	Male	20w	Ctrl_30dpt	PP3	Apc	Yes	Lyz1_genetic_targeting	Enteroendocrine	2	0.83
15770-01M	Male	20w	Ctrl_30dpt	PP3	Apc	Yes	Lyz1_genetic_targeting	Stem	39	16.183
15770-01M	Male	20w	Ctrl_30dpt	PP3	Apc	Yes	Lyz1_genetic_targeting	TA	31	12.863
15770-01M	Male	20w	Ctrl_30dpt	PP3	Apc	Yes	Lyz1_genetic_targeting	Enterocyte progenitor	5	2.075
15998-06F	Female	18w	Ctrl_30dpt	PP3	Apc	Yes	Lyz1_genetic_targeting	PC Cluster 3	12	13.187
15998-06F	Female	18w	Ctrl_30dpt	PP3	Apc	Yes	Lyz1_genetic_targeting	PC Cluster 1	5	5.495
15998-06F	Female	18w	Ctrl_30dpt	PP3	Apc	Yes	Lyz1_genetic_targeting	Paneth	67	73.626
15998-06F	Female	18w	Ctrl_30dpt	PP3	Apc	Yes	Lyz1_genetic_targeting	Goblet	1	1.099
15998-06F	Female	18w	Ctrl_30dpt	PP3	Apc	Yes	Lyz1_genetic_targeting	Stem	5	5.495
15998-06F	Female	18w	Ctrl_30dpt	PP3	Apc	Yes	Lyz1_genetic_targeting	TA	1	1.099
16218-05F	Female	17w	Ctrl_30dpt	PP3	ApcKras	Yes	Lyz1_genetic_targeting	PC Cluster 4	18	34.615
16218-05F	Female	17w	Ctrl_30dpt	PP3	ApcKras	Yes	Lyz1_genetic_targeting	PC Cluster 3	3	5.769
16218-05F	Female	17w	Ctrl_30dpt	PP3	ApcKras	Yes	Lyz1_genetic_targeting	Paneth	8	15.385
16218-05F	Female	17w	Ctrl_30dpt	PP3	ApcKras	Yes	Lyz1_genetic_targeting	Goblet	1	1.923
16218-05F	Female	17w	Ctrl_30dpt	PP3	ApcKras	Yes	Lyz1_genetic_targeting	Tuft	1	1.923
16218-05F	Female	17w	Ctrl_30dpt	PP3	ApcKras	Yes	Lyz1_genetic_targeting	Enteroendocrine	1	1.923
16218-05F	Female	17w	Ctrl_30dpt	PP3	ApcKras	Yes	Lyz1_genetic_targeting	Stem	14	26.923
16218-05F	Female	17w	Ctrl_30dpt	PP3	ApcKras	Yes	Lyz1_genetic_targeting	TA	5	9.615
16218-05F	Female	17w	Ctrl_30dpt	PP3	ApcKras	Yes	Lyz1_genetic_targeting	Enterocyte progenitor	1	1.923
16366-01F	Female	15w	Ctrl_30dpt	PP3	ApcKras	Yes	Lyz1_genetic_targeting	PC Cluster 4	47	27.326
16366-01F	Female	15w	Ctrl_30dpt	PP3	ApcKras	Yes	Lyz1_genetic_targeting	PC Cluster 3	10	5.814
16366-01F	Female	15w	Ctrl_30dpt	PP3	ApcKras	Yes	Lyz1_genetic_targeting	PC Cluster 1	11	6.395
16366-01F	Female	15w	Ctrl_30dpt	PP3	ApcKras	Yes	Lyz1_genetic_targeting	Paneth	60	34.884
16366-01F	Female	15w	Ctrl_30dpt	PP3	ApcKras	Yes	Lyz1_genetic_targeting	Goblet	1	0.581
16366-01F	Female	15w	Ctrl_30dpt	PP3	ApcKras	Yes	Lyz1_genetic_targeting	Tuft	3	1.744
16366-01F	Female	15w	Ctrl_30dpt	PP3	ApcKras	Yes	Lyz1_genetic_targeting	Enteroendocrine	3	1.744
16366-01F	Female	15w	Ctrl_30dpt	PP3	ApcKras	Yes	Lyz1_genetic_targeting	Stem	19	11.047
16366-01F	Female	15w	Ctrl_30dpt	PP3	ApcKras	Yes	Lyz1_genetic_targeting	TA	13	7.558
16366-01F	Female	15w	Ctrl_30dpt	PP3	ApcKras	Yes	Lyz1_genetic_targeting	Enterocyte progenitor	5	2.907
16366-04M	Male	15w	Ctrl_30dpt	PP3	ApcKras	Yes	Lyz1_genetic_targeting	PC Cluster 4	15	23.077
16366-04M	Male	15w	Ctrl_30dpt	PP3	ApcKras	Yes	Lyz1_genetic_targeting	PC Cluster 3	7	10.769
16366-04M	Male	15w	Ctrl_30dpt	PP3	ApcKras	Yes	Lyz1_genetic_targeting	PC Cluster 2	1	1.538
16366-04M	Male	15w	Ctrl_30dpt	PP3	ApcKras	Yes	Lyz1_genetic_targeting	PC Cluster 1	4	6.154
16366-04M	Male	15w	Ctrl_30dpt	PP3	ApcKras	Yes	Lyz1_genetic_targeting	Paneth	20	30.769
16366-04M	Male	15w	Ctrl_30dpt	PP3	ApcKras	Yes	Lyz1_genetic_targeting	Tuft	2	3.077
16366-04M	Male	15w	Ctrl_30dpt	PP3	ApcKras	Yes	Lyz1_genetic_targeting	Stem	14	21.538
16366-04M	Male	15w	Ctrl_30dpt	PP3	ApcKras	Yes	Lyz1_genetic_targeting	TA	1	1.538
16366-04M	Male	15w	Ctrl_30dpt	PP3	ApcKras	Yes	Lyz1_genetic_targeting	Enterocyte progenitor	1	1.538
16563-02F	Female	14w	Ctrl_10dpt	PP3	Control	Yes	Control	PC Cluster 4	1	0.146
16563-02F	Female	14w	Ctrl_10dpt	PP3	Control	Yes	Control	PC Cluster 2	8	1.17
16563-02F	Female	14w	Ctrl_10dpt	PP3	Control	Yes	Control	PC Cluster 1	13	1.901
16563-02F	Female	14w	Ctrl_10dpt	PP3	Control	Yes	Control	Paneth	548	80.117
16563-02F	Female	14w	Ctrl_10dpt	PP3	Control	Yes	Control	Goblet	1	0.146
16563-02F	Female	14w	Ctrl_10dpt	PP3	Control	Yes	Control	Tuft	3	0.439
16563-02F	Female	14w	Ctrl_10dpt	PP3	Control	Yes	Control	Enteroendocrine	6	0.877
16563-02F	Female	14w	Ctrl_10dpt	PP3	Control	Yes	Control	Stem	25	3.655
16563-02F	Female	14w	Ctrl_10dpt	PP3	Control	Yes	Control	TA	20	2.924
16563-02F	Female	14w	Ctrl_10dpt	PP3	Control	Yes	Control	Enterocyte progenitor	48	7.018
16563-02F	Female	14w	Ctrl_10dpt	PP3	Control	Yes	Control	Enterocyte	11	1.608
16705-04M	Male	17w	Ctrl_30dpt	PP4	P53	Yes	Lyz1_genetic_targeting	PC Cluster 2	3	3.659
16705-04M	Male	17w	Ctrl_30dpt	PP4	P53	Yes	Lyz1_genetic_targeting	PC Cluster 1	3	3.659
16705-04M	Male	17w	Ctrl_30dpt	PP4	P53	Yes	Lyz1_genetic_targeting	Paneth	63	76.829
16705-04M	Male	17w	Ctrl_30dpt	PP4	P53	Yes	Lyz1_genetic_targeting	Goblet	1	1.22
16705-04M	Male	17w	Ctrl_30dpt	PP4	P53	Yes	Lyz1_genetic_targeting	Tuft	1	1.22
16705-04M	Male	17w	Ctrl_30dpt	PP4	P53	Yes	Lyz1_genetic_targeting	Enteroendocrine	2	2.439
16705-04M	Male	17w	Ctrl_30dpt	PP4	P53	Yes	Lyz1_genetic_targeting	Stem	2	2.439
16705-04M	Male	17w	Ctrl_30dpt	PP4	P53	Yes	Lyz1_genetic_targeting	TA	3	3.659
16705-04M	Male	17w	Ctrl_30dpt	PP4	P53	Yes	Lyz1_genetic_targeting	Enterocyte progenitor	4	4.878
16705-09F	Female	17w	Ctrl_30dpt	PP4	P53	Yes	Lyz1_genetic_targeting	PC Cluster 1	3	3.75
16705-09F	Female	17w	Ctrl_30dpt	PP4	P53	Yes	Lyz1_genetic_targeting	Paneth	65	81.25
16705-09F	Female	17w	Ctrl_30dpt	PP4	P53	Yes	Lyz1_genetic_targeting	Tuft	1	1.25
16705-09F	Female	17w	Ctrl_30dpt	PP4	P53	Yes	Lyz1_genetic_targeting	Enteroendocrine	1	1.25
16705-09F	Female	17w	Ctrl_30dpt	PP4	P53	Yes	Lyz1_genetic_targeting	Stem	8	10
16705-09F	Female	17w	Ctrl_30dpt	PP4	P53	Yes	Lyz1_genetic_targeting	TA	1	1.25
16705-09F	Female	17w	Ctrl_30dpt	PP4	P53	Yes	Lyz1_genetic_targeting	Enterocyte progenitor	1	1.25
17023-02M	Male	15w	DSS_30dpt	PP4	Apc DSS	Yes	Lyz1_genetic_targeting	PC Cluster 3	9	18.367
17023-02M	Male	15w	DSS_30dpt	PP4	Apc DSS	Yes	Lyz1_genetic_targeting	PC Cluster 1	6	12.245
17023-02M	Male	15w	DSS_30dpt	PP4	Apc DSS	Yes	Lyz1_genetic_targeting	Paneth	21	42.857
17023-02M	Male	15w	DSS_30dpt	PP4	Apc DSS	Yes	Lyz1_genetic_targeting	Goblet	1	2.041
17023-02M	Male	15w	DSS_30dpt	PP4	Apc DSS	Yes	Lyz1_genetic_targeting	Tuft	1	2.041
17023-02M	Male	15w	DSS_30dpt	PP4	Apc DSS	Yes	Lyz1_genetic_targeting	Enteroendocrine	1	2.041
17023-02M	Male	15w	DSS_30dpt	PP4	Apc DSS	Yes	Lyz1_genetic_targeting	Stem	5	10.204
17023-02M	Male	15w	DSS_30dpt	PP4	Apc DSS	Yes	Lyz1_genetic_targeting	TA	3	6.122
17023-02M	Male	15w	DSS_30dpt	PP4	Apc DSS	Yes	Lyz1_genetic_targeting	Enterocyte progenitor	2	4.082
17267-06M	Male	13w	Ctrl_30dpt	PP4	Kras	Yes	Lyz1_genetic_targeting	PC Cluster 2	11	5.978
17267-06M	Male	13w	Ctrl_30dpt	PP4	Kras	Yes	Lyz1_genetic_targeting	PC Cluster 1	29	15.761
17267-06M	Male	13w	Ctrl_30dpt	PP4	Kras	Yes	Lyz1_genetic_targeting	Paneth	112	60.87
17267-06M	Male	13w	Ctrl_30dpt	PP4	Kras	Yes	Lyz1_genetic_targeting	Goblet	1	0.543
17267-06M	Male	13w	Ctrl_30dpt	PP4	Kras	Yes	Lyz1_genetic_targeting	Tuft	1	0.543
17267-06M	Male	13w	Ctrl_30dpt	PP4	Kras	Yes	Lyz1_genetic_targeting	Stem	13	7.065
17267-06M	Male	13w	Ctrl_30dpt	PP4	Kras	Yes	Lyz1_genetic_targeting	TA	7	3.804
17267-06M	Male	13w	Ctrl_30dpt	PP4	Kras	Yes	Lyz1_genetic_targeting	Enterocyte progenitor	5	2.717
17267-06M	Male	13w	Ctrl_30dpt	PP4	Kras	Yes	Lyz1_genetic_targeting	Enterocyte	5	2.717
