# Supplementary material for: Non-stem cell lineages as an alternative origin of intestinal tumorigenesis in the context of inflammation
Source: Nat Genet. 2024 Jun 20;56(7):1456–67. doi: 10.1038/s41588-024-01801-y (PMC11250264; doi:10.1038/s41588-024-01801-y)
Supplement: Supplementary file 9 — Statistical source data. [file 41588_2024_1801_MOESM9_ESM.xlsx]

## Sheet: Fig_3B
Sample	Group	CellofOrigin	Mutation	Treatment	PC1	PC2
M10_Lys_ApcKras_Dss	Lys ApcKras	Paneth	ApcKras	Dss	-27.5388	13.1473
M12_Lys_ApcKras_Dss	Lys ApcKras	Paneth	ApcKras	Dss	-9.35697	-7.08513
M1_Lgr5_Apc_Ctrl	Lgr5 Apc	Lgr5	Apc	Ctrl	43.8211	-3.01716
M21_Lys_ApcKras_Dss	Lys ApcKras	Paneth	ApcKras	Dss	-36.8637	29.5803
M25_Lys_ApcKras_Ctrl	Lys ApcKras	Paneth	ApcKras	Ctrl	-17.6649	-4.86114
M27_Lys_ApcKras_Ctrl	Lys ApcKras	Paneth	ApcKras	Ctrl	-17.9058	-9.06051
M2_Lgr5_Apc_Ctrl	Lgr5 Apc	Lgr5	Apc	Ctrl	2.3372	-18.503
M39_Lys_ApcKras_Ctrl	Lys ApcKras	Paneth	ApcKras	Ctrl	-25.0436	1.28156
M3_Lgr5_Apc_Ctrl	Lgr5 Apc	Lgr5	Apc	Ctrl	39.5563	-2.45996
M4_Lgr5_Apc_Dss	Lgr5 Apc	Lgr5	Apc	Dss	49.3675	2.58058
M5_Lgr5_Apc_Dss	Lgr5 Apc	Lgr5	Apc	Dss	43.5265	8.51413
M6_Lgr5_Apc_Dss	Lgr5 Apc	Lgr5	Apc	Dss	24.4864	15.2369
M7_Lys_Apc_Dss	Lys Apc	Paneth	Apc	Dss	-19.5277	-11.1304
M8_Lys_Apc_Dss	Lys Apc	Paneth	Apc	Dss	-25.7296	-9.17319
M9_Lys_Apc_Dss	Lys Apc	Paneth	Apc	Dss	-23.464	-5.05026

## Sheet: Fig_3C
Pathway	pval	padj	log2err	ES	NES	Group
Interferon Gamma Response	5.4606e-11	1.14135e-09	0.851339	0.561002	2.14399	Lyz1 Apc Dss
Fatty Acid Metabolism	3.32946e-09	3.32946e-08	0.774939	0.559174	2.07361	Lyz1 Apc Dss
Allograft Rejection	9.69591e-11	1.21199e-09	0.839089	0.541187	2.07061	Lyz1 Apc Dss
Interferon Alpha Response	1.64476e-06	9.54086e-06	0.643552	0.57864	2.00937	Lyz1 Apc Dss
Oxidative Phosphorylation	2.15713e-08	1.54081e-07	0.733762	0.510024	1.95571	Lyz1 Apc Dss
Pancreas Beta Cells	0.000931244	0.00358171	0.477271	0.619889	1.86491	Lyz1 Apc Dss
Adipogenesis	1.71735e-06	9.54086e-06	0.643552	0.474703	1.82158	Lyz1 Apc Dss
Xenobiotic Metabolism	2.81322e-05	0.000140661	0.57561	0.443655	1.69745	Lyz1 Apc Dss
Bile Acid Metabolism	0.0030778	0.0102593	0.431708	0.440644	1.5692	Lyz1 Apc Dss
Inflammatory Response	0.000567246	0.00236352	0.477271	0.40508	1.55095	Lyz1 Apc Dss
Il6 Jak Stat3 Signaling	0.00544003	0.0170001	0.407018	0.455873	1.55077	Lyz1 Apc Dss
Reactive Oxygen Species Pathway	0.0200016	0.050004	0.352488	0.491786	1.53663	Lyz1 Apc Dss
Il2 Stat5 Signaling	0.00239168	0.00854172	0.431708	0.389468	1.4936	Lyz1 Apc Dss
Complement	0.00926811	0.0243898	0.38073	0.374906	1.42712	Lyz1 Apc Dss
Heme Metabolism	0.00677986	0.0199408	0.407018	0.369616	1.41595	Lyz1 Apc Dss
Protein Secretion	0.0384615	0.0801282	0.276501	0.4008	1.39479	Lyz1 Apc Dss
Peroxisome	0.0377095	0.0801282	0.276501	0.396316	1.3938	Lyz1 Apc Dss
Kras Signaling Up	0.0449871	0.0865137	0.24134	0.338549	1.29912	Lyz1 Apc Dss
Kras Signaling Dn	0.043747	0.0865137	0.321776	-0.28902	-1.243	Lgr5 Apc Dss
Epithelial Mesenchymal Transition	0.0223983	0.0533292	0.352488	-0.30058	-1.29322	Lgr5 Apc Dss
Myogenesis	0.00792674	0.0220187	0.38073	-0.310454	-1.33778	Lgr5 Apc Dss
Wnt Beta Catenin Signaling	0.0336408	0.0764563	0.321776	-0.43792	-1.4416	Lgr5 Apc Dss
Myc Targets V2	0.000202465	0.000920297	0.518848	-0.526215	-1.86359	Lgr5 Apc Dss
Myc Targets V1	8.78733e-09	7.32278e-08	0.74774	-0.476117	-2.04765	Lgr5 Apc Dss
G2m Checkpoint	6.8481e-11	1.14135e-09	0.839089	-0.489928	-2.11479	Lgr5 Apc Dss
E2f Targets	1.07993e-17	5.39966e-16	1.08644	-0.577864	-2.49976	Lgr5 Apc Dss

## Sheet: Fig_3D
Pathway	M10_Lys_ApcKras_Dss	M12_Lys_ApcKras_Dss	M1_Lgr5_Apc_Ctrl	M21_Lys_ApcKras_Dss	M25_Lys_ApcKras_Ctrl	M27_Lys_ApcKras_Ctrl	M2_Lgr5_Apc_Ctrl	M39_Lys_ApcKras_Ctrl	M3_Lgr5_Apc_Ctrl	M4_Lgr5_Apc_Dss	M5_Lgr5_Apc_Dss	M6_Lgr5_Apc_Dss	M7_Lys_Apc_Dss	M8_Lys_Apc_Dss	M9_Lys_Apc_Dss
Adipogenesis	0.152014	-0.161684	-0.509962	0.0304136	0.391755	0.281195	-0.258663	0.273384	-0.497131	-0.332266	-0.341663	-0.326354	0.310319	0.341423	0.378471
Allograft Rejection	0.215386	0.332106	-0.406127	0.421832	0.118808	0.184669	-0.228369	0.261326	-0.353393	-0.420767	-0.377238	-0.3342	0.0978936	-0.00777961	0.234558
Androgen Response	-0.0379543	-0.0599879	-0.406559	-0.274838	0.134532	0.0876231	-0.149654	-0.218024	-0.287534	-0.236285	-0.0484949	-0.227065	0.193528	-0.174804	0.146989
Angiogenesis	-0.140882	0.386069	0.143514	-0.121539	-0.124812	0.263407	0.228349	-0.190912	0.231362	-0.466615	-0.266092	-0.123838	0.275832	-0.030514	-0.0187722
Apical Junction	-0.290575	0.0526261	-0.0286992	-0.0282713	-0.169757	0.0880456	0.199368	-0.157987	0.114071	0.137613	-0.156641	-0.0398234	0.0497322	-0.227628	0.0954575
Apical Surface	-0.0450717	-0.0526786	-0.149247	-0.152763	-0.0365948	0.01002	0.22474	-0.239757	0.0682196	-0.127254	-0.106723	-0.0230776	-0.0351421	0.0296265	0.116584
Apoptosis	-0.0628278	0.0824931	-0.245492	-0.190469	0.268464	0.161934	-0.133752	-0.0567247	-0.203561	-0.0456635	-0.129047	-0.0722606	0.150274	0.00278541	0.205295
Bile Acid metabolism	0.38026	-0.426479	-0.455161	0.246591	0.255956	-0.0667149	-0.147701	0.104543	-0.355789	-0.360865	-0.214319	-0.100499	0.178335	0.399738	0.280645
Cholesterol Homeostasis	-0.330556	0.0814099	-0.272066	-0.514574	0.198911	0.308079	0.110155	-0.147646	-0.148466	0.0565499	0.0415172	0.0226804	0.119549	0.0107465	0.37452
Coagulation	-0.0518943	-0.00547097	-0.0578201	-0.180032	-0.0990194	-0.0338913	0.0552649	-0.104107	0.171332	-0.152581	-0.0782133	0.176535	0.044412	0.00199685	-0.0634465
Complement	0.0439016	0.037736	-0.336882	-0.0378311	0.132911	-0.0307417	0.00733498	0.0631774	-0.190718	-0.301304	-0.227403	-0.0986295	0.182873	0.00338981	0.304599
Dna Repair	0.1072	0.403722	-0.215484	-0.310029	0.353623	0.0714357	-0.498239	0.37798	-0.360771	0.253432	0.316588	0.2106	-0.431132	-0.06213	-0.186815
E2f Targets	0.0444796	0.597015	0.293618	-0.483046	0.385813	0.252598	-0.345633	0.00371366	0.251246	0.339012	0.455265	0.338633	-0.570239	-0.452655	-0.680003
Epithelial Mesenchymal Transition	-0.335124	0.302403	0.311604	-0.210611	-0.209988	0.153022	0.154188	-0.325677	0.279329	-0.0630007	-0.0324236	0.268064	-0.0253542	-0.251651	-0.29303
Estrogen Response-early	-0.0814183	-0.0296755	-0.104034	-0.16271	0.0337263	0.122788	0.150216	-0.204092	0.0623589	0.129544	-0.155844	0.0188039	-0.0485923	-0.240788	0.0466344
Estrogen Response-late	-0.0119856	0.112718	-0.19188	-0.234103	0.162001	0.184133	-0.0481666	0.00326669	-0.0846362	0.00986243	-0.142455	0.0860563	-0.0762341	-0.0573265	0.0253879
Fatty Acid metabolism	0.243775	-0.108566	-0.552041	-0.0250716	0.413117	0.203674	-0.379246	0.308163	-0.550436	-0.346635	-0.301224	-0.195605	0.253991	0.449413	0.372891
G2m Checkpoint	-0.159097	0.485933	0.311761	-0.500447	0.30804	0.285057	-0.0652816	-0.225578	0.336424	0.291554	0.391738	0.243043	-0.432305	-0.444036	-0.568057
Glycolysis	0.0493319	0.133901	-0.232248	-0.300499	0.323911	0.178457	-0.155817	0.121676	-0.277087	0.029665	0.0171235	-0.0408839	-0.0455231	-0.0397698	0.0265882
Hedgehog Signaling	-0.21813	-0.197129	0.398651	0.0774619	-0.314193	-0.173545	0.341966	-0.309536	0.379791	0.157261	-0.097586	-0.195358	-0.0118678	-0.235832	-0.321266
Heme Metabolism	0.020279	-0.275985	-0.343762	-0.091519	0.166205	-0.0715296	-0.0578439	-0.025605	-0.195386	-0.21145	-0.104971	-0.227877	0.271668	0.0351794	0.269845
Hypoxia	0.0813991	-0.040988	-0.172471	-0.109308	0.182435	0.0716981	-0.0451678	-0.0778958	-0.20633	-0.0064707	-0.0938833	0.128177	0.238958	-0.31284	0.0905768
Il2 Stat5 signaling	0.139747	0.143408	-0.313035	0.0912366	0.0439956	0.125726	0.108017	0.013317	-0.148727	-0.135874	-0.288934	-0.262431	0.0725986	-0.104945	0.108952
Il6 Jak Stat3 signaling	-0.109724	0.124365	-0.292383	0.122795	-0.0536754	0.128201	0.110326	-0.0901356	-0.134265	-0.185402	-0.321884	-0.250269	0.0239138	0.00527343	0.311885
Inflammatory Response	-0.0693549	0.064272	-0.182422	0.141415	-0.149044	0.16267	0.235714	-0.13125	-0.0719899	-0.305263	-0.335167	-0.238304	0.249721	0.0260925	0.180317
Interferon Alpha response	0.188002	0.368762	-0.310947	0.389294	0.0559461	0.512237	-0.391129	0.326589	-0.555094	-0.467216	-0.505775	-0.527652	0.325746	0.313369	0.383013
Interferon Gamma response	0.199891	0.237474	-0.443163	0.4032	0.0734785	0.311343	-0.327659	0.2219	-0.50287	-0.45728	-0.50108	-0.47815	0.332615	0.190478	0.384614
Kras Signaling-dn	-0.0362331	-0.143907	0.184144	0.153382	-0.238697	-0.048734	0.120446	-0.122624	0.21472	0.141344	-0.074548	-0.0209702	0.00352062	-0.0449865	-0.224051
Kras Signaling-up	0.124732	0.127732	-0.250275	0.141044	-0.000347128	0.142267	0.195908	-0.0803179	-0.0932912	-0.355108	-0.306993	-0.120569	0.191548	-0.106397	0.092027
Mitotic Spindle	-0.256733	-0.0286829	0.174208	-0.255924	-0.0322298	0.10247	0.276792	-0.418403	0.360371	0.138521	-0.0308681	0.185683	-0.111339	-0.391474	-0.105247
Mtorc1 Signaling	-0.00715095	0.344769	-0.385763	-0.41761	0.437472	0.297736	-0.359569	0.143516	-0.373397	-0.031766	0.187463	0.0269939	0.0812145	-0.0235541	0.0966411
Myc Targets_v1	0.151614	0.628203	-0.151408	-0.574044	0.568531	0.41713	-0.615969	0.344255	-0.401688	0.257536	0.491664	0.368048	-0.460575	-0.296164	-0.424732
Myc Targets_v2	0.0705242	0.583356	0.168203	-0.492293	0.504246	0.505948	-0.50974	0.277705	-0.13075	0.489824	0.261436	0.304625	-0.593383	-0.22657	-0.701651
Myogenesis	-0.174078	0.147542	-0.0321184	0.123454	-0.144784	0.268949	-0.0453937	-0.00869821	-0.00542215	0.153635	-0.29129	0.110391	-0.0636919	-0.225735	-0.139096
Notch Signaling	-0.153007	-0.0967239	0.149115	-0.19493	0.0389133	-0.158456	0.0362069	0.0704658	0.0447633	0.200767	-0.117685	-0.131579	-0.111123	-0.248536	0.116513
Oxidative Phosphorylation	0.389867	0.18984	-0.622265	-0.138896	0.634093	0.288158	-0.565849	0.543712	-0.715919	-0.429101	-0.266497	-0.434164	0.247138	0.47838	0.528127
P53 Pathway	0.0205205	0.0785711	-0.274846	-0.196247	0.172658	0.165121	-0.143012	0.152514	-0.245101	0.00745201	-0.121274	-0.109322	0.0052361	-0.015087	0.126522
Pancreas Beta cells	0.355572	-0.185963	-0.490316	0.198141	0.273516	-0.0593533	-0.112716	0.360484	-0.470229	-0.283886	-0.25848	-0.131426	0.223216	0.29942	0.282124
Peroxisome	0.222048	-0.147742	-0.455521	-0.0819418	0.344919	0.216477	-0.292715	0.197086	-0.406251	-0.21098	-0.181667	0.00340147	0.0243167	0.280548	0.273946
Pi3k Akt mTOR signaling	-0.131338	0.0174194	-0.340944	-0.234788	0.321071	0.212243	-0.128383	-0.0977956	-0.245082	0.143531	-0.148582	-0.093499	-0.0265616	-0.0528525	0.381416
Protein Secretion	-0.126764	-0.290223	-0.491169	-0.488506	0.347764	0.100777	0.115846	-0.217942	-0.286158	-0.367096	-0.0947306	-0.161827	0.496626	0.414301	0.527965
Reactive Oxygen species pathway	0.40895	0.110867	-0.589494	-0.000387772	0.505226	0.184605	-0.416353	0.312724	-0.523135	-0.124532	-0.239092	-0.388704	0.0596447	0.0802759	0.410608
Spermatogenesis	-0.0462505	0.126967	0.162946	-0.0859418	0.138711	0.0974398	-0.00212508	0.0955099	0.0919222	-0.0832185	0.0201502	0.160521	-0.104642	-0.0621078	-0.22494
Tgf Beta signaling	-0.181452	-0.12037	0.13889	-0.481522	-0.00474739	0.149172	0.288972	-0.241604	0.181035	0.218706	0.0741439	0.19629	-0.0110592	-0.498225	0.103677
Tnfa Signaling via nfkb	-0.020406	0.082139	-0.242706	-0.0302939	0.0710393	0.243989	0.0337009	-0.112088	-0.106733	-0.0856904	-0.239844	-0.0154168	0.105034	-0.385504	0.147922
Unfolded Protein response	-0.26719	0.326598	-0.238501	-0.425978	0.320103	0.350151	-0.16418	-0.0328767	-0.0700915	0.138762	0.130439	0.0314139	-0.142416	-0.0862189	-0.201786
Uv Response-dn	-0.303062	-0.180958	0.140595	-0.0882184	-0.280165	-0.16629	0.346572	-0.439775	0.291744	0.0125605	-0.112791	0.105757	0.388716	-0.229283	-0.0567023
Uv Response-up	-0.00846597	0.170066	-0.324804	-0.222143	0.181086	0.280597	-0.305341	0.254613	-0.297062	-0.054368	-0.00923203	0.0748189	-0.0569025	0.0219794	0.0822716
Wnt Beta catenin signaling	-0.222768	-0.0400881	0.340234	-0.232843	-0.249136	0.0773579	0.359838	-0.203897	0.367494	0.299038	-0.0462558	0.170119	-0.321723	-0.33947	-0.371655
Xenobiotic Metabolism	0.323604	-0.240248	-0.389704	0.17028	0.270495	0.050914	-0.276563	0.265403	-0.337988	-0.244936	-0.270412	-0.0166374	0.00612787	0.260036	0.180164

## Sheet: Fig_3E
Sample	Stemcell Index	Group
M10_Lys_ApcKras_Dss	-0.0554969	Lys_ApcKras_Dss
M12_Lys_ApcKras_Dss	0.240802	Lys_ApcKras_Dss
M1_Lgr5_Apc_Ctrl	-0.49032	Lgr5_Apc_Ctrl
M21_Lys_ApcKras_Dss	-0.127143	Lys_ApcKras_Dss
M25_Lys_ApcKras_Ctrl	0.59997	Lys_ApcKras_Ctrl
M27_Lys_ApcKras_Ctrl	0.501312	Lys_ApcKras_Ctrl
M2_Lgr5_Apc_Ctrl	-0.221369	Lgr5_Apc_Ctrl
M39_Lys_ApcKras_Ctrl	0.131782	Lys_ApcKras_Ctrl
M3_Lgr5_Apc_Ctrl	-0.46498	Lgr5_Apc_Ctrl
M4_Lgr5_Apc_Dss	-0.328971	Lgr5_Apc_Dss
M5_Lgr5_Apc_Dss	-0.296495	Lgr5_Apc_Dss
M6_Lgr5_Apc_Dss	-0.348097	Lgr5_Apc_Dss
M7_Lys_Apc_Dss	0.267423	Lys_Apc_Dss
M8_Lys_Apc_Dss	0.0757907	Lys_Apc_Dss
M9_Lys_Apc_Dss	0.53504	Lys_Apc_Dss

## Sheet: Fig_3JKL
Sample	sCRC	IBD-CRC	Annotation	CMS
colon016	-0.459047	0.389262	colitis-like	CMS1
colon017	0.292445	-0.526801	sporadic-like	NA
colon018	0.481742	-0.655329	sporadic-like	CMS2
colon019	0.350482	-0.164278	Intermediate	CMS2
colon020	-0.58969	0.680305	colitis-like	CMS4
colon021	-0.417159	0.466355	colitis-like	CMS4
colon022	-0.0759793	-0.163045	Intermediate	CMS2
colon023	0.356627	-0.166663	Intermediate	CMS2
colon024	-0.218029	-0.041632	Intermediate	NA
colon025	0.498345	-0.585694	sporadic-like	NA
colon026	0.467653	-0.64256	sporadic-like	CMS3
colon027	0.493483	-0.523659	sporadic-like	CMS2
colon028	0.408981	-0.230293	sporadic-like	CMS2
colon029	0.510699	-0.534455	sporadic-like	CMS2
colon030	0.360024	-0.273655	sporadic-like	CMS2
colon031	0.43817	-0.64807	sporadic-like	CMS3
colon032	0.576115	-0.611558	sporadic-like	CMS2
colon033	-0.0164117	0.0951788	Intermediate	NA
colon034	0.157866	0.345348	Intermediate	CMS2
colon035	0.146456	-0.166488	Intermediate	CMS3
colon036	-0.613344	0.709125	colitis-like	CMS4
colon037	-0.636384	0.7017	colitis-like	CMS4
colon038	0.296129	0.192627	Intermediate	NA
colon039	0.0832092	0.0372109	Intermediate	CMS3
colon040	0.435118	-0.629929	sporadic-like	CMS2
colon041	0.183015	-0.0019151	Intermediate	NA
colon042	0.359128	0.385163	Intermediate	CMS2
colon043	0.446242	-0.35224	sporadic-like	CMS2
colon044	-0.138269	-0.467985	Intermediate	CMS3
colon045	0.339357	-0.370065	sporadic-like	NA
colon046	0.282536	-0.169999	Intermediate	CMS2
colon047	-0.19589	-0.181936	Intermediate	CMS1
colon048	0.34469	-0.385263	sporadic-like	CMS3
colon049	-0.120079	0.357384	Intermediate	NA
colon050	-0.390658	0.275839	colitis-like	CMS1
colon051	-0.121051	0.617255	Intermediate	CMS4
colon052	0.470808	-0.580315	sporadic-like	CMS2
colon053	0.0817693	-0.389056	Intermediate	NA
colon054	-0.34644	0.596416	colitis-like	CMS4
colon055	0.466781	-0.144796	Intermediate	CMS2
colon056	0.373133	-0.296708	sporadic-like	CMS3
colon057	-0.624035	0.714611	colitis-like	CMS4
colon058	-0.0276005	0.633999	Intermediate	CMS4
colon059	-0.522354	0.639089	colitis-like	CMS4
colon060	-0.0147056	0.0447852	Intermediate	CMS4
colon061	0.454988	-0.00328496	Intermediate	CMS2
colon062	-0.314321	0.423972	colitis-like	CMS4
colon063	0.165387	-0.57208	sporadic-like	NA
colon064	-0.578595	0.686061	colitis-like	CMS4
colon065	0.258113	-0.588635	sporadic-like	CMS2
colon066	0.132941	-0.545067	Intermediate	CMS3
colon067	-0.546751	0.636671	colitis-like	CMS4
colon068	-0.136506	0.189925	Intermediate	NA
colon069	-0.0501659	-0.240114	Intermediate	CMS2
colon070	-0.43055	-0.292419	Intermediate	CMS1
colon071	0.374076	-0.415083	sporadic-like	CMS2
colon072	0.19305	-0.387793	sporadic-like	CMS2
colon073	0.34421	-0.443625	sporadic-like	CMS3
colon074	-0.0694773	0.425665	Intermediate	CMS4
colon075	0.478381	-0.652256	sporadic-like	CMS3
colon076	0.441158	-0.639383	sporadic-like	CMS2
colon077	-0.0536632	0.230659	Intermediate	CMS4
colon078	-0.359472	0.0903383	Intermediate	CMS4
colon079	0.288844	-0.52529	sporadic-like	CMS3
colon080	-0.450551	0.0757671	Intermediate	CMS1
colon081	-0.131534	-0.506976	Intermediate	CMS2
colon082	-0.610792	0.656302	colitis-like	CMS4
colon083	-0.0614159	-0.39393	Intermediate	CMS2
colon084	-0.545679	0.711322	colitis-like	CMS4
colon085	-0.691126	0.649039	colitis-like	CMS4
colon086	0.534112	-0.641135	sporadic-like	CMS2
colon087	-0.074556	0.0770219	Intermediate	CMS2
colon088	-0.0825691	-0.221316	Intermediate	CMS2
colon089	0.268528	-0.463498	sporadic-like	CMS2
colon091	0.148977	-0.130011	Intermediate	CMS2
colon092	0.287066	-0.318963	sporadic-like	CMS2
colon093	0.255943	-0.371541	sporadic-like	CMS3
colon094	0.322504	-0.287376	sporadic-like	NA
colon095	-0.542034	0.491351	colitis-like	NA
colon096	0.224811	-0.0860047	Intermediate	CMS4
colon097	0.426504	-0.526717	sporadic-like	CMS2
colon098	-0.413976	0.452966	colitis-like	CMS4
colon099	0.467434	-0.584378	sporadic-like	CMS2
colon100	-0.497569	0.672586	colitis-like	CMS4
colon101	-0.406353	0.0973164	Intermediate	CMS1
colon102	0.189845	-0.545167	sporadic-like	CMS3
colon103	-0.437414	0.669932	colitis-like	CMS4
colon104	0.475703	-0.582667	sporadic-like	CMS3
colon105	0.0821238	-0.527024	Intermediate	CMS3
colon106	0.120234	-0.517731	Intermediate	CMS2
colon107	-0.441854	0.273184	colitis-like	NA
colon108	0.105706	0.030619	Intermediate	CMS4
colon109	0.103797	0.416077	Intermediate	NA
colon110	0.23789	-0.477562	sporadic-like	CMS2
colon111	-0.0329821	0.372928	Intermediate	CMS4
colon112	0.337086	-0.311427	sporadic-like	CMS2
colon113	0.513903	-0.635108	sporadic-like	NA
colon114	0.334419	-0.581773	sporadic-like	CMS2
colon115	0.327779	-0.472503	sporadic-like	CMS2
colon116	0.237073	-0.339209	sporadic-like	CMS2
colon117	0.388086	-0.396847	sporadic-like	CMS2
colon118	0.342358	-0.467278	sporadic-like	CMS2
colon119	-0.194356	0.187025	Intermediate	NA
colon120	-0.357221	0.457754	colitis-like	CMS4
colon121	0.220368	-0.314886	sporadic-like	CMS2
colon122	-0.252567	0.558605	colitis-like	CMS4
colon123	-0.121837	0.555527	Intermediate	CMS4
colon124	0.331441	-0.441238	sporadic-like	CMS1
colon125	0.0438694	0.22361	Intermediate	CMS4
colon126	0.321504	-0.556432	sporadic-like	CMS2
colon127	0.169264	-0.324951	sporadic-like	CMS2
colon128	0.13989	0.537588	Intermediate	CMS4
colon129	-0.152946	-0.034076	Intermediate	CMS2
colon130	-0.362976	0.66421	colitis-like	CMS4
colon131	-0.464241	0.188159	Intermediate	CMS1
colon132	0.55011	-0.62232	sporadic-like	CMS3
colon133	0.158352	-0.165175	Intermediate	CMS2
colon134	0.107786	-0.108656	Intermediate	CMS2
colon135	0.233388	-0.534815	sporadic-like	CMS3
colon136	0.36231	-0.550414	sporadic-like	CMS2
colon137	0.0138263	-0.594846	Intermediate	CMS3
colon138	0.500611	-0.533757	sporadic-like	CMS2
colon139	-0.502619	0.0895861	Intermediate	CMS1
colon140	-0.0143976	-0.161637	Intermediate	CMS2
colon141	0.0589208	-0.286576	Intermediate	NA
colon142	-0.121062	0.285465	Intermediate	CMS4
colon143	0.515567	-0.466843	sporadic-like	CMS2
colon144	0.165175	0.369588	Intermediate	CMS4
colon145	0.32044	-0.378589	sporadic-like	CMS2
colon146	-0.641773	0.54809	colitis-like	CMS4
colon147	0.404031	-0.55061	sporadic-like	CMS3
colon148	-0.289397	0.612027	colitis-like	CMS4
colon149	-0.108401	0.250733	Intermediate	CMS3
colon150	0.357319	-0.25817	sporadic-like	CMS2
colon151	0.394983	-0.464877	sporadic-like	CMS2
colon152	0.355012	-0.39266	sporadic-like	CMS2
colon153	-0.261468	0.611288	colitis-like	CMS4
colon154	0.541527	-0.512869	sporadic-like	CMS2
colon155	-0.630514	0.700056	colitis-like	CMS4
colon156	0.483483	-0.423093	sporadic-like	CMS2
colon157	0.580269	-0.54739	sporadic-like	CMS3
colon158	-0.506411	0.708678	colitis-like	CMS4
colon159	0.0145548	0.32831	Intermediate	CMS3
colon161	-0.206844	0.59321	colitis-like	CMS4
colon162	-0.219748	0.59688	colitis-like	CMS4
colon163	0.188009	-0.321704	sporadic-like	CMS1
colon164	0.00955829	0.419419	Intermediate	CMS3
colon165	0.43183	-0.553272	sporadic-like	CMS2
colon166	-0.106561	0.553938	Intermediate	CMS4
colon167	0.275949	-0.27788	sporadic-like	CMS3
colon168	0.12241	-0.286912	Intermediate	CMS2
colon169	0.0355569	0.521792	Intermediate	CMS4
colon170	0.210032	-0.512267	sporadic-like	CMS2
colon171	-0.513395	0.578377	colitis-like	CMS4
colon172	0.567208	-0.654596	sporadic-like	CMS2
colon173	0.283839	0.0596415	Intermediate	CMS2
colon174	0.147367	-0.354646	Intermediate	CMS3
colon175	-0.303666	0.494026	colitis-like	CMS4
colon176	-0.0748486	0.582501	Intermediate	CMS4
colon177	0.206869	0.410142	Intermediate	CMS4
colon178	0.371176	0.226387	Intermediate	CMS2
colon179	0.359801	-0.0138633	Intermediate	NA
colon180	-0.61947	0.713463	colitis-like	CMS4
colon181	-0.0788424	-0.151114	Intermediate	CMS1
colon182	0.441973	-0.157743	Intermediate	CMS2
colon183	0.476747	-0.417309	sporadic-like	CMS2
colon184	-0.624344	0.696664	colitis-like	CMS4
colon185	0.10297	0.452385	Intermediate	CMS4
colon186	-0.312636	0.184519	Intermediate	CMS4
colon187	0.504229	-0.562627	sporadic-like	CMS2
colon188	-0.503098	0.456419	colitis-like	NA
colon189	-0.45388	0.282325	colitis-like	CMS1
colon190	-0.14468	0.230009	Intermediate	CMS2
colon191	0.0876094	0.29699	Intermediate	CMS4
colon192	0.230062	-0.184808	Intermediate	CMS2
colon193	0.453231	-0.458957	sporadic-like	CMS2
colon194	0.174749	-0.58711	sporadic-like	CMS3
colon195	-0.432515	0.367587	colitis-like	NA
colon196	-0.269436	-0.131765	Intermediate	NA
colon197	0.160406	-0.057196	Intermediate	NA
colon198	-0.276775	-0.332753	Intermediate	CMS1
colon199	0.431374	-0.542351	sporadic-like	CMS2
colon200	-0.214815	0.563635	colitis-like	CMS4
colon201	0.357427	-0.48343	sporadic-like	CMS2
colon202	-0.319168	0.389284	colitis-like	NA
colon203	0.143048	-0.3609	Intermediate	NA
colon204	-0.394312	0.619049	colitis-like	CMS4
colon205	0.350691	-0.545638	sporadic-like	CMS2
colon206	0.428822	-0.557901	sporadic-like	CMS2
colon207	0.179478	-0.353736	sporadic-like	CMS2
colon208	0.367642	-0.401853	sporadic-like	CMS2
colon209	-0.469815	0.522835	colitis-like	CMS4
colon210	-0.697323	0.692317	colitis-like	CMS4
colon211	-0.713732	0.707539	colitis-like	CMS4
colon212	-0.40465	0.610859	colitis-like	CMS4
colon213	0.17483	-0.373906	sporadic-like	CMS2
colon214	-0.565931	0.480372	colitis-like	CMS1
colon215	0.357459	-0.351575	sporadic-like	CMS2
colon216	-0.0358251	-0.439931	Intermediate	CMS2
colon217	-0.310981	0.510677	colitis-like	CMS4
colon218	0.0159853	0.0646416	Intermediate	CMS2
colon219	-0.697457	0.691964	colitis-like	CMS4
colon220	-0.471846	0.302172	colitis-like	CMS1
colon221	0.0726829	-0.455559	Intermediate	CMS3
colon222	0.142725	-0.253852	Intermediate	CMS2
colon223	0.372956	0.19995	Intermediate	NA
colon224	0.29833	0.122952	Intermediate	NA
colon225	-0.339086	0.0376573	Intermediate	CMS1
colon226	-0.219939	0.551775	colitis-like	CMS4
colon227	-0.309272	0.376012	colitis-like	CMS4
colon228	0.383556	-0.370004	sporadic-like	CMS2
colon229	-0.67459	0.690534	colitis-like	CMS4
colon230	0.136618	0.490739	Intermediate	CMS4
colon231	-0.287587	0.424324	colitis-like	CMS4
colon232	-0.253017	-0.37416	Intermediate	CMS1
colon233	-0.0414171	0.0105659	Intermediate	NA
colon234	0.568225	-0.402954	sporadic-like	CMS2
colon235	0.416011	-0.558776	sporadic-like	CMS2
colon236	-0.0223756	-0.196375	Intermediate	CMS1
colon237	0.52047	-0.659517	sporadic-like	CMS3
colon238	-0.498435	0.564034	colitis-like	CMS4
colon239	0.279831	0.000732245	Intermediate	CMS4
colon240	0.424635	-0.555824	sporadic-like	CMS2
colon241	-0.638078	0.700041	colitis-like	CMS4
colon242	0.267028	-0.360841	sporadic-like	CMS2
colon243	0.494287	-0.467223	sporadic-like	CMS3
colon244	0.399072	-0.58245	sporadic-like	CMS2
colon245	-0.137631	-0.489548	Intermediate	CMS1
colon246	0.440859	-0.485323	sporadic-like	CMS3
colon247	0.0868202	0.502654	Intermediate	CMS4
colon248	-0.000541069	0.437885	Intermediate	CMS4
colon249	-0.633178	0.704373	colitis-like	CMS4
colon250	-0.162864	-0.303048	Intermediate	CMS1
colon251	-0.0349231	-0.106901	Intermediate	CMS2
colon252	0.00172622	-0.0189418	Intermediate	NA
colon253	0.258146	-0.525217	sporadic-like	CMS3
colon254	0.259294	-0.491807	sporadic-like	NA
colon255	-0.412596	0.489733	colitis-like	CMS1
colon256	0.472201	-0.516406	sporadic-like	CMS2
colon257	0.364086	0.0483497	Intermediate	CMS1
colon258	-0.554354	0.676209	colitis-like	CMS4
colon259	0.600852	-0.677485	sporadic-like	CMS2
colon260	-0.32022	0.106891	Intermediate	CMS3
colon261	0.338246	-0.460413	sporadic-like	CMS3
colon262	0.503312	-0.266072	sporadic-like	CMS3
colon263	0.268296	-0.057385	Intermediate	CMS3
colon264	-0.0690096	-0.263343	Intermediate	CMS1
colon265	0.467784	-0.630121	sporadic-like	CMS3
colon266	0.200388	0.415595	Intermediate	CMS4
colon267	-0.212722	-0.334973	Intermediate	CMS1
colon268	0.341255	-0.151187	Intermediate	CMS3
colon269	0.24573	0.451407	Intermediate	CMS4
colon270	0.369903	-0.17578	Intermediate	CMS2
colon271	0.424063	-0.577041	sporadic-like	CMS2
colon272	-0.470653	0.457623	colitis-like	NA
colon273	0.106024	0.245872	Intermediate	NA
colon274	-0.2297	-0.118352	Intermediate	CMS1
colon275	0.470068	-0.610015	sporadic-like	CMS3
colon276	0.147184	-0.547829	Intermediate	CMS3
colon277	0.459031	-0.256611	sporadic-like	CMS2
colon278	-0.539665	0.631625	colitis-like	CMS4
colon279	0.479076	-0.30483	sporadic-like	CMS2
colon280	-0.163523	0.658588	colitis-like	CMS4
colon281	0.371455	-0.264881	sporadic-like	CMS2
colon282	0.47211	-0.34602	sporadic-like	CMS2
colon283	-0.242662	-0.339054	Intermediate	CMS1
colon284	0.483116	-0.647178	sporadic-like	CMS3
colon285	-0.00563897	0.54261	Intermediate	CMS4
colon286	-0.528387	0.693244	colitis-like	CMS4
colon287	-0.600443	0.733692	colitis-like	CMS4
colon288	0.461103	-0.439048	sporadic-like	CMS2
colon289	-0.200171	0.603106	colitis-like	CMS4
colon290	0.507165	-0.51494	sporadic-like	CMS2
colon291	0.308836	-0.567761	sporadic-like	CMS3
colon292	0.575862	-0.245623	sporadic-like	CMS2
colon293	0.453224	-0.512021	sporadic-like	CMS2
colon294	0.538332	-0.609891	sporadic-like	CMS3
colon295	0.577359	-0.590638	sporadic-like	CMS3
colon296	-0.646927	0.660226	colitis-like	CMS4
colon297	-0.0839884	0.449118	Intermediate	CMS4
colon298	0.515095	-0.249031	sporadic-like	CMS2
colon299	0.157192	-0.347955	sporadic-like	CMS1
colon300	0.384162	0.158012	Intermediate	CMS3
colon301	0.427675	-0.296976	sporadic-like	CMS1
colon302	0.314165	0.265917	Intermediate	CMS3
colon303	0.241138	0.125311	Intermediate	CMS4
colon304	0.477687	-0.605113	sporadic-like	CMS2
colon305	0.149491	-0.239687	Intermediate	CMS2
colon306	0.344675	-0.547269	sporadic-like	CMS2
colon307	-0.0551359	0.137829	Intermediate	CMS2
colon308	0.565496	-0.55428	sporadic-like	CMS3
colon309	-0.0619055	-0.325271	Intermediate	CMS1
colon310	0.518784	-0.508097	sporadic-like	NA
colon311	0.350383	-0.479284	sporadic-like	CMS2
colon312	0.244734	-0.302701	sporadic-like	CMS2
colon313	-0.327334	0.187516	Intermediate	CMS3
colon314	0.530255	-0.492437	sporadic-like	CMS3
colon315	0.209949	-0.583099	sporadic-like	CMS2
colon316	0.355785	-0.415926	sporadic-like	CMS2
colon317	0.377813	-0.324128	sporadic-like	CMS2
colon318	0.360018	-0.571106	sporadic-like	CMS2
colon319	-0.614318	0.711142	colitis-like	CMS4
colon320	0.53122	-0.41661	sporadic-like	CMS2
colon321	-0.036764	0.346544	Intermediate	CMS1
colon322	0.518436	-0.461387	sporadic-like	CMS3
gsm38055	0.0254111	0.267906	Intermediate	CMS4
gsm38061	-0.660107	0.648975	colitis-like	CMS4
gsm38074	0.305669	-0.0655269	Intermediate	NA
gsm38075	0.075179	0.268719	Intermediate	CMS2
gsm38077	0.484591	-0.337891	sporadic-like	CMS2
gsm38078	-0.523376	0.555731	colitis-like	CMS4
gsm38089	-0.287681	0.273831	colitis-like	CMS4
gsm38098	-0.257539	0.230189	colitis-like	CMS4
gsm38105	0.209528	-0.411183	sporadic-like	NA
gsm38107	-0.0508765	0.357052	Intermediate	NA
gsm437093	0.179242	0.245967	Intermediate	CMS2
gsm437094	0.073634	-0.439977	Intermediate	CMS3
gsm437095	0.412659	-0.418991	sporadic-like	CMS2
gsm437096	-0.0662346	-0.530415	Intermediate	CMS3
gsm437097	0.187541	-0.500219	sporadic-like	NA
gsm437098	-0.265402	0.442257	colitis-like	NA
gsm437099	0.244807	-0.586554	sporadic-like	CMS3
gsm437100	-0.271209	0.495008	colitis-like	CMS2
gsm437101	0.600751	-0.687766	sporadic-like	CMS2
gsm437102	-0.342931	0.623669	colitis-like	CMS4
gsm437103	0.214819	0.324893	Intermediate	CMS2
gsm437104	0.216725	-0.554815	sporadic-like	CMS3
gsm437105	-0.119931	-0.217669	Intermediate	CMS3
gsm437106	-0.0130749	-0.418216	Intermediate	CMS2
gsm437107	0.517253	-0.594775	sporadic-like	CMS3
gsm437108	0.167128	-0.540034	sporadic-like	CMS3
gsm437109	-0.089234	0.557776	Intermediate	NA
gsm437110	0.383276	0.0589756	Intermediate	CMS3
gsm437111	-0.0679855	0.520587	Intermediate	CMS4
gsm437112	0.284407	-0.343405	sporadic-like	CMS2
gsm437113	0.45692	0.340284	Intermediate	CMS2
gsm437114	0.394948	-0.452781	sporadic-like	CMS2
gsm437115	0.567156	-0.412926	sporadic-like	CMS2
gsm437116	0.0833517	0.402098	Intermediate	NA
gsm437117	0.166143	0.0554478	Intermediate	CMS2
gsm437118	-0.563845	0.360461	colitis-like	CMS1
gsm437119	-0.572748	0.656009	colitis-like	CMS4
gsm437120	0.250636	-0.12913	Intermediate	CMS2
gsm437121	0.373371	-0.192589	Intermediate	NA
gsm437122	0.369173	-0.438813	sporadic-like	CMS2
gsm437123	-0.0144911	0.27599	Intermediate	CMS2
gsm437124	-0.261473	-0.0875483	Intermediate	CMS4
gsm437125	-0.227396	0.424665	colitis-like	CMS1
gsm437126	-0.257005	-0.430852	Intermediate	CMS1
gsm437127	-0.149723	0.37466	Intermediate	NA
gsm437128	0.400359	-0.551707	sporadic-like	CMS3
gsm437129	0.471185	-0.632005	sporadic-like	CMS2
gsm437130	-0.144519	0.368834	Intermediate	CMS1
gsm437131	0.430895	-0.0529696	Intermediate	CMS2
gsm437132	0.53376	-0.491349	sporadic-like	CMS2
gsm437133	-0.575155	0.42819	colitis-like	CMS1
gsm437134	0.130957	0.284784	Intermediate	CMS4
gsm437135	-0.364117	0.613064	colitis-like	CMS4
gsm437136	0.447141	-0.104194	Intermediate	CMS2
gsm437137	0.419518	-0.232229	sporadic-like	CMS2
gsm437138	-0.244371	-0.258585	Intermediate	CMS1
gsm437139	0.343864	-0.2486	sporadic-like	CMS2
gsm437140	0.307659	-0.632011	sporadic-like	CMS2
gsm437141	0.177296	-0.358604	sporadic-like	CMS2
gsm437142	0.0676566	-0.461294	Intermediate	NA
gsm437143	-0.177326	-0.348361	Intermediate	CMS1
gsm437144	-0.115996	0.447391	Intermediate	CMS4
gsm437145	-0.516937	0.510772	colitis-like	CMS1
gsm437146	0.128351	-0.311078	Intermediate	CMS3
gsm437147	-0.34059	-0.258616	Intermediate	CMS1
gsm437148	-0.0255387	-0.472467	Intermediate	CMS1
gsm437149	-0.365678	0.437389	colitis-like	CMS1
gsm437151	0.351098	-0.243496	sporadic-like	CMS2
gsm437152	-0.362236	0.574836	colitis-like	CMS4
gsm437154	0.463423	0.233375	Intermediate	NA
gsm437155	-0.349112	0.663364	colitis-like	CMS4
gsm437156	-0.370692	0.240921	colitis-like	CMS1
gsm437157	-0.358921	0.630074	colitis-like	CMS4
gsm437158	0.0174003	-0.513856	Intermediate	CMS3
gsm437159	0.260846	0.436034	Intermediate	CMS2
gsm437160	-0.169401	-0.528876	Intermediate	CMS3
gsm437161	-0.474664	0.56027	colitis-like	CMS4
gsm437162	0.0153081	0.240687	Intermediate	CMS2
gsm437163	-0.08992	0.61187	Intermediate	CMS4
gsm437164	0.591713	-0.315186	sporadic-like	CMS2
gsm437165	0.43225	-0.600222	sporadic-like	CMS2
gsm437166	-0.0281344	0.395586	Intermediate	CMS4
gsm437167	-0.318481	-0.256765	Intermediate	CMS1
gsm437168	0.521309	-0.648037	sporadic-like	CMS2
gsm437169	0.370855	-0.294441	sporadic-like	CMS2
gsm437170	0.413478	0.219441	Intermediate	CMS2
gsm437171	-0.636423	0.443691	colitis-like	CMS1
gsm437172	0.388554	-0.412822	sporadic-like	CMS2
gsm437173	-0.343346	0.225551	colitis-like	CMS4
gsm437174	-0.480543	0.352105	colitis-like	CMS1
gsm437175	-0.563306	0.67636	colitis-like	CMS4
gsm437176	-0.45065	-0.111498	Intermediate	CMS1
gsm437177	0.396271	-0.352057	sporadic-like	CMS2
gsm437178	-0.395661	0.484309	colitis-like	CMS1
gsm437179	0.448563	-0.317283	sporadic-like	CMS2
gsm437180	-0.422427	0.369321	colitis-like	NA
gsm437181	-0.494319	0.644146	colitis-like	CMS4
gsm437182	0.36579	0.184262	Intermediate	CMS4
gsm437183	0.473541	-0.319898	sporadic-like	CMS2
gsm437184	-0.39621	-0.178782	Intermediate	CMS1
gsm437185	0.560351	-0.369819	sporadic-like	CMS2
gsm437186	-0.0311605	-0.502645	Intermediate	CMS3
gsm437187	0.335085	0.161267	Intermediate	NA
gsm437188	-0.177079	0.0549242	Intermediate	CMS2
gsm437189	-0.197118	0.447653	colitis-like	CMS4
gsm437190	-0.370571	0.495568	colitis-like	CMS4
gsm437191	0.272953	0.218984	Intermediate	CMS2
gsm437192	0.321047	0.191438	Intermediate	CMS2
gsm437193	-0.312812	-0.40828	Intermediate	CMS3
gsm437194	0.517263	-0.597976	sporadic-like	CMS2
gsm437195	0.320695	0.0152344	Intermediate	NA
gsm437196	-0.381238	-0.238902	Intermediate	CMS1
gsm437197	-0.35298	0.127026	Intermediate	CMS1
gsm437198	-0.398705	0.481972	colitis-like	CMS4
gsm437199	-0.329677	0.593345	colitis-like	CMS4
gsm437200	-0.436444	0.378928	colitis-like	CMS4
gsm437201	-0.582414	0.687766	colitis-like	CMS4
gsm437202	-0.595915	0.0582828	Intermediate	CMS1
gsm437203	-0.514238	0.328173	colitis-like	CMS1
gsm437204	-0.66383	0.637996	colitis-like	CMS4
gsm437205	0.340516	0.466485	Intermediate	CMS4
gsm437206	0.391881	-0.465728	sporadic-like	CMS2
gsm437207	0.127655	-0.306804	Intermediate	NA
gsm437208	0.373997	-0.399854	sporadic-like	CMS2
gsm437209	-0.592821	0.628144	colitis-like	CMS1
gsm437210	-0.332337	0.303811	colitis-like	CMS1
gsm437211	-0.525226	0.389439	colitis-like	CMS1
gsm437212	-0.510861	0.0554402	Intermediate	CMS1
gsm437213	-0.0887269	-0.293314	Intermediate	CMS2
gsm437214	0.06665	0.537906	Intermediate	CMS2
gsm437215	0.297178	0.368351	Intermediate	NA
gsm437216	0.319389	-0.587177	sporadic-like	CMS2
gsm437217	0.297342	-0.320035	sporadic-like	CMS2
gsm437218	-0.165724	-0.53154	Intermediate	NA
gsm437219	-0.0379661	-0.312549	Intermediate	CMS2
gsm437220	-0.176746	0.14519	Intermediate	CMS1
gsm437221	0.245254	-0.313116	sporadic-like	CMS2
gsm437222	-0.545798	0.563337	colitis-like	CMS4
gsm437223	-0.627845	0.507403	colitis-like	CMS1
gsm437224	-0.323837	-0.00318921	Intermediate	CMS1
gsm437225	-0.545079	0.420666	colitis-like	CMS1
gsm437226	-0.626836	0.695657	colitis-like	CMS4
gsm437227	0.0857035	0.253518	Intermediate	NA
gsm437228	0.397355	-0.481029	sporadic-like	CMS2
gsm437229	0.0248489	0.29049	Intermediate	CMS4
gsm437230	0.524106	-0.406231	sporadic-like	CMS2
gsm437231	0.0944969	0.238579	Intermediate	CMS2
gsm437232	0.529611	-0.132468	Intermediate	CMS3
gsm437233	0.0745025	0.2226	Intermediate	CMS4
gsm437234	0.0665909	0.544423	Intermediate	CMS4
gsm437235	-0.471679	0.529717	colitis-like	CMS4
gsm437236	0.20705	-0.556427	sporadic-like	NA
gsm437237	0.497524	-0.492898	sporadic-like	CMS2
gsm437238	0.3726	-0.179782	Intermediate	NA
gsm437239	-0.19393	0.210427	colitis-like	CMS4
gsm437240	0.359915	-0.229376	sporadic-like	CMS2
gsm437241	0.280222	0.322427	Intermediate	CMS2
gsm437242	-0.335722	-0.275527	Intermediate	NA
gsm437243	0.0950455	0.236241	Intermediate	CMS4
gsm437244	0.414637	-0.4404	sporadic-like	CMS2
gsm437245	-0.0730884	0.0362177	Intermediate	CMS4
gsm437246	0.437746	-0.531742	sporadic-like	CMS2
gsm437247	0.00613675	-0.0806727	Intermediate	CMS2
gsm437248	0.299928	-0.636395	sporadic-like	CMS2
gsm437249	0.0827978	-0.493812	Intermediate	CMS2
gsm437250	-0.530947	0.630079	colitis-like	CMS4
gsm437251	-0.245453	0.529343	colitis-like	CMS4
gsm437252	0.389453	-0.262286	sporadic-like	CMS2
gsm437253	0.0868747	-0.598823	Intermediate	CMS3
gsm437254	-0.460274	0.413616	colitis-like	NA
gsm437255	0.376204	-0.247578	sporadic-like	CMS3
gsm437256	0.355062	-0.0697737	Intermediate	NA
gsm437258	0.0083156	-0.242752	Intermediate	CMS3
gsm437259	0.148289	-0.177746	Intermediate	CMS2
gsm437260	-0.257117	0.0958077	Intermediate	NA
gsm437261	0.503837	-0.404852	sporadic-like	CMS2
gsm437262	0.337893	0.27615	Intermediate	CMS4
gsm437263	-0.145334	0.426643	Intermediate	CMS4
gsm437264	0.536559	-0.621094	sporadic-like	CMS2
gsm437265	-0.322902	0.470243	colitis-like	CMS4
gsm437266	-0.162328	0.383325	colitis-like	CMS3
gsm437267	-0.397485	0.00711158	Intermediate	CMS1
gsm437268	0.581906	-0.554785	sporadic-like	CMS2
gsm437269	0.461541	-0.600577	sporadic-like	CMS2
gsm46823	-0.589647	0.327075	colitis-like	CMS4
gsm46832	0.15009	-0.655059	sporadic-like	CMS3
gsm46841	-0.351562	0.0223595	Intermediate	CMS4
gsm46845	0.00935624	0.173667	Intermediate	NA
gsm46857	-0.434342	0.163463	Intermediate	CMS1
gsm46861	0.0137932	0.38295	Intermediate	CMS4
gsm46864	0.570688	-0.564517	sporadic-like	CMS3
gsm46865	0.291681	-0.229684	sporadic-like	CMS2
gsm46877	-0.447328	0.490887	colitis-like	CMS4
gsm46878	-0.42487	-0.196215	Intermediate	CMS1
gsm46887	-0.284575	0.36013	colitis-like	CMS4
gsm46895	-0.347618	0.484922	colitis-like	CMS4
gsm46899	-0.300748	-0.314393	Intermediate	NA
gsm46915	0.171714	0.371209	Intermediate	CMS4
gsm46921	-0.0169823	0.454976	Intermediate	CMS1
gsm46924	0.312087	-0.672316	sporadic-like	CMS3
gsm46930	0.452216	-0.0411233	Intermediate	CMS2
gsm46931	0.457237	-0.627594	sporadic-like	CMS2
gsm46940	0.3118	-0.497667	sporadic-like	CMS2
gsm46956	0.382324	-0.260321	sporadic-like	CMS2
gsm523248	-0.327552	0.180277	Intermediate	NA
gsm523249	-0.287058	0.13277	Intermediate	NA
gsm523250	-0.288654	0.0915721	Intermediate	NA
gsm523253	-0.272954	0.243225	colitis-like	CMS4
gsm523257	-0.279279	-0.426754	Intermediate	CMS2
gsm523258	-0.0542091	-0.52608	Intermediate	CMS2
gsm523262	-0.0461325	-0.513198	Intermediate	CMS2
gsm523263	-0.00166094	-0.518332	Intermediate	CMS2
gsm523275	-0.321818	0.142394	Intermediate	NA
gsm523278	-0.242248	-0.40842	Intermediate	CMS2
gsm523283	-0.249614	0.586667	colitis-like	CMS4
gsm523284	-0.475757	0.605281	colitis-like	CMS4
gsm523285	-0.462193	0.554897	colitis-like	CMS4
gsm523287	0.418652	0.00641825	Intermediate	NA
gsm523288	0.29778	-0.243568	sporadic-like	NA
gsm523292	-0.10692	0.241487	Intermediate	CMS1
gsm523293	0.420991	0.0895064	Intermediate	CMS2
gsm523294	0.457373	-0.170036	Intermediate	NA
gsm523295	0.308853	-0.444803	sporadic-like	CMS3
gsm523296	-0.246234	0.583218	colitis-like	CMS4
gsm523298	-0.236352	-0.111412	Intermediate	CMS2
gsm523300	0.27548	-0.462383	sporadic-like	CMS3
gsm523301	0.408322	0.259867	Intermediate	CMS3
gsm523302	0.435873	-0.487757	sporadic-like	NA
gsm523303	-0.543006	0.631499	colitis-like	CMS4
gsm523305	-0.320344	0.523429	colitis-like	CMS4
gsm523306	-0.242353	0.245203	colitis-like	CMS4
gsm523307	0.157617	-0.222005	sporadic-like	NA
gsm523308	0.607039	-0.55677	sporadic-like	CMS2
gsm523309	0.402131	-0.404436	sporadic-like	CMS2
gsm523312	-0.545361	0.494491	colitis-like	CMS4
gsm523313	0.365379	-0.387917	sporadic-like	CMS2
gsm523315	0.437235	-0.00941338	Intermediate	CMS2
gsm523316	-0.344483	0.659596	colitis-like	CMS4
gsm523317	0.116717	0.315583	Intermediate	CMS4
gsm523318	-0.402716	0.290205	colitis-like	CMS1
gsm523319	0.433369	-0.303296	sporadic-like	CMS3
gsm523320	0.260383	0.00883486	Intermediate	NA
gsm523321	0.504818	-0.206113	sporadic-like	CMS3
gsm523322	0.560618	-0.451236	sporadic-like	NA
gsm523323	-0.641857	0.698751	colitis-like	CMS4
gsm523325	-0.161103	0.318086	colitis-like	CMS4
gsm523326	0.26316	-0.0808142	Intermediate	CMS2
gsm523327	0.316287	0.148407	Intermediate	CMS3
gsm523328	0.570146	-0.323617	sporadic-like	CMS2
gsm523329	0.247173	-0.528387	sporadic-like	CMS3
gsm523331	-0.329336	0.364069	colitis-like	CMS1
gsm523332	-0.357394	0.304114	colitis-like	CMS4
gsm523333	0.444895	-0.470264	sporadic-like	CMS2
gsm523334	0.383568	-0.364014	sporadic-like	CMS3
gsm523335	0.382126	-0.244392	sporadic-like	NA
gsm523336	0.575186	-0.365501	sporadic-like	CMS2
gsm523337	-0.154632	0.116151	Intermediate	CMS4
gsm523339	-0.360645	0.565315	colitis-like	CMS4
gsm523340	0.565294	-0.574492	sporadic-like	CMS3
gsm523341	0.409552	-0.333496	sporadic-like	CMS3
gsm523342	0.409613	-0.476614	sporadic-like	CMS3
gsm523344	-0.477134	0.638834	colitis-like	CMS4
gsm523345	-0.118088	0.312491	Intermediate	CMS1
gsm523346	0.516126	-0.265122	sporadic-like	NA
gsm523347	0.437307	-0.0347188	Intermediate	CMS2
gsm523348	0.346194	-0.334147	sporadic-like	CMS2
gsm523350	-0.197886	0.589726	colitis-like	CMS4
gsm523351	-0.51058	0.551868	colitis-like	CMS1
gsm523352	0.0416743	-0.178768	Intermediate	NA
gsm523353	0.511024	-0.503083	sporadic-like	CMS3
gsm523354	0.52434	-0.331109	sporadic-like	CMS2
gsm523355	0.424314	-0.18179	Intermediate	CMS3
gsm523356	0.528992	-0.404297	sporadic-like	CMS3
gsm523357	-0.482249	0.465196	colitis-like	CMS4
gsm523359	-0.312765	0.435829	colitis-like	CMS4
gsm523361	0.462887	-0.181139	Intermediate	CMS3
gsm523362	0.576487	-0.552416	sporadic-like	CMS3
gsm523363	0.453075	-0.22267	sporadic-like	NA
gsm523366	-0.545555	0.740008	colitis-like	CMS4
gsm523367	0.46497	-0.150008	Intermediate	CMS3
gsm523368	-0.121482	0.146005	Intermediate	CMS2
gsm523370	-0.379269	0.670524	colitis-like	CMS4
gsm523371	0.446128	-0.366575	sporadic-like	CMS2
gsm523372	0.335795	-0.410941	sporadic-like	CMS2
gsm523374	0.269661	-0.310497	sporadic-like	NA
gsm523375	0.578486	-0.481845	sporadic-like	CMS3
gsm523376	0.512379	-0.257887	sporadic-like	CMS3
gsm523378	-0.367705	0.553636	colitis-like	CMS4
gsm523379	0.301462	-0.053911	Intermediate	CMS1
gsm523380	0.301132	-0.364552	sporadic-like	CMS2
gsm523381	0.199466	-0.0642669	Intermediate	NA
gsm523383	0.104181	0.566822	Intermediate	NA
gsm523384	0.496875	0.223393	Intermediate	CMS2
gsm523385	0.375707	0.30567	Intermediate	NA
gsm53047	-0.576648	0.393775	colitis-like	CMS1
gsm53051	-0.57657	0.469751	colitis-like	CMS4
gsm53055	0.531889	-0.290149	sporadic-like	CMS2
gsm53070	-0.371471	0.244615	colitis-like	CMS1
gsm53073	-0.25752	0.505794	colitis-like	CMS4
gsm53083	0.20333	0.0198993	Intermediate	CMS1
gsm53106	-0.284535	-0.418249	Intermediate	CMS1
gsm53111	-0.323756	0.164542	Intermediate	CMS1
gsm53113	0.367223	-0.0118124	Intermediate	CMS2
gsm53126	-0.471442	0.627652	colitis-like	CMS4
gsm53135	0.23814	0.409126	Intermediate	NA
gsm53142	0.240804	0.320712	Intermediate	CMS4
gsm53146	-0.594156	0.69556	colitis-like	CMS4
gsm53148	0.536648	-0.598316	sporadic-like	CMS3
gsm53153	0.319708	-0.0232188	Intermediate	CMS3
gsm53156	0.246747	-0.19274	Intermediate	CMS2
gsm53169	0.477473	-0.689888	sporadic-like	CMS2
gsm53178	-0.190204	0.570296	colitis-like	NA
gsm76490	-0.541188	0.39109	colitis-like	CMS4
gsm76501	0.333909	-0.606092	sporadic-like	CMS2
gsm76512	0.0313528	0.188056	Intermediate	NA
gsm76519	0.545147	-0.53737	sporadic-like	CMS2
gsm76520	-0.574865	0.387018	colitis-like	CMS1
gsm76522	0.408167	-0.388432	sporadic-like	CMS3
gsm76524	0.321373	0.500277	Intermediate	CMS4
gsm76526	0.433688	-0.693804	sporadic-like	CMS3
gsm76529	0.517284	-0.633506	sporadic-like	CMS3
gsm76530	0.0465432	-0.482606	Intermediate	CMS1
gsm76531	-0.594794	0.62419	colitis-like	CMS4
gsm76548	-0.592856	0.455518	colitis-like	CMS1
gsm76555	0.409379	-0.105879	Intermediate	NA
gsm76573	0.283118	-0.11868	Intermediate	CMS2
gsm76576	0.331685	0.332935	Intermediate	CMS2
gsm76583	0.266751	-0.304017	sporadic-like	CMS2
gsm76598	0.0685329	0.158989	Intermediate	CMS3
gsm76605	0.522652	-0.571222	sporadic-like	CMS2
gsm76607	0.0687664	-0.346801	Intermediate	CMS3
gsm76608	-0.41356	-0.347925	Intermediate	CMS1
gsm76610	-0.545775	0.349489	colitis-like	CMS1
gsm76611	-0.468825	0.422534	colitis-like	CMS1
gsm76615	-0.576534	0.531545	colitis-like	CMS4
gsm76617	0.214957	0.253342	Intermediate	NA
gsm76618	0.398313	-0.340561	sporadic-like	CMS2
gsm76629	0.320475	-0.360642	sporadic-like	CMS2
gsm76639	-0.505347	0.625077	colitis-like	CMS4
gsm877126	0.178799	-0.272657	sporadic-like	CMS3
gsm877127	0.042059	-0.206614	Intermediate	CMS1
gsm877128	-0.0258279	-0.248459	Intermediate	CMS3
gsm877129	-0.26352	0.00195004	Intermediate	CMS3
gsm877130	-0.598691	0.682591	colitis-like	CMS4
gsm877131	-0.500435	0.663422	colitis-like	CMS1
gsm877132	-0.0745261	0.458172	Intermediate	CMS4
gsm877133	0.372933	-0.583788	sporadic-like	CMS3
gsm877134	0.304325	-0.272004	sporadic-like	CMS2
gsm877135	0.437623	-0.426715	sporadic-like	CMS2
gsm877136	0.451882	-0.714734	sporadic-like	CMS2
gsm877137	0.330624	-0.38245	sporadic-like	CMS2
gsm877138	-0.0159744	-0.0921183	Intermediate	CMS1
gsm877139	0.358508	-0.363586	sporadic-like	CMS2
gsm877140	0.0576532	0.044135	Intermediate	CMS1
gsm877141	-0.0557196	0.423257	Intermediate	NA
gsm877142	-0.652512	0.680534	colitis-like	CMS4
gsm877143	0.143896	0.373845	Intermediate	CMS2
gsm877144	-0.452319	-0.231689	Intermediate	CMS1
gsm877145	0.0320334	0.481896	Intermediate	CMS4
gsm877146	0.159874	0.370882	Intermediate	NA
gsm877147	-0.640315	0.218001	colitis-like	CMS1
gsm877148	-0.0702259	0.47254	Intermediate	CMS4
gsm877149	0.276733	-0.456546	sporadic-like	CMS2
gsm877150	0.539919	-0.690795	sporadic-like	CMS2
gsm877151	-0.219318	0.654488	colitis-like	CMS4
gsm877152	0.323502	0.367481	Intermediate	CMS4
gsm877153	-0.451228	-0.240628	Intermediate	CMS1
gsm877154	0.250272	0.464156	Intermediate	CMS4
gsm877155	-0.499593	0.678663	colitis-like	CMS4
gsm877156	-0.208052	0.358493	colitis-like	CMS4
gsm877157	0.539415	-0.299516	sporadic-like	CMS2
gsm877158	-0.529412	0.655057	colitis-like	CMS4
gsm877159	-0.564671	0.232802	colitis-like	CMS1
gsm877160	0.355994	-0.567445	sporadic-like	CMS2
gsm877161	0.576471	-0.671025	sporadic-like	CMS2
gsm877162	-0.617377	0.541872	colitis-like	CMS1
gsm877163	0.483571	-0.274578	sporadic-like	CMS2
gsm877164	0.371175	-0.654608	sporadic-like	CMS3
gsm877165	-0.419042	0.663377	colitis-like	CMS4
gsm877166	0.586326	-0.605896	sporadic-like	CMS2
gsm877167	0.113727	0.554565	Intermediate	CMS4
gsm877168	-0.0463298	0.551529	Intermediate	CMS4
gsm877169	0.522834	-0.592993	sporadic-like	CMS2
gsm877170	-0.240706	-0.0153069	Intermediate	NA
gsm877171	0.550864	-0.608267	sporadic-like	CMS3
gsm877173	-0.276673	0.450623	colitis-like	CMS4
gsm877174	0.498434	-0.641455	sporadic-like	CMS3
gsm877175	0.508211	-0.581005	sporadic-like	CMS2
gsm877176	-0.378548	0.451816	colitis-like	CMS4
gsm877177	0.446551	-0.463298	sporadic-like	CMS2
gsm877178	0.340682	-0.506253	sporadic-like	CMS3
gsm877179	-0.327929	0.529628	colitis-like	CMS4
gsm877180	0.182243	0.384524	Intermediate	CMS4
gsm877181	-0.213221	0.615505	colitis-like	CMS4
gsm877182	-0.255514	0.07622	Intermediate	NA
gsm877183	0.163843	0.162675	Intermediate	CMS1
gsm877184	0.0466285	-0.243753	Intermediate	CMS2
gsm877185	-0.394974	0.598177	colitis-like	CMS4
gsm877186	-0.307778	-0.457473	Intermediate	NA
gsm877187	-0.0253257	0.0837285	Intermediate	CMS4
gsm877188	0.481301	-0.594379	sporadic-like	CMS2
gsm88945	0.678064	-0.590775	sporadic-like	CMS2
gsm88963	0.348902	0.267384	Intermediate	CMS2
gsm88965	-0.373502	0.415297	colitis-like	CMS4
gsm88968	0.135612	0.135796	Intermediate	CMS2
gsm88994	0.491783	-0.0753792	Intermediate	CMS2
gsm88999	0.350089	-0.583957	sporadic-like	CMS2
gsm89002	-0.464206	0.637767	colitis-like	CMS4
gsm89004	0.460065	-0.489377	sporadic-like	CMS2
gsm89007	0.651937	-0.689385	sporadic-like	CMS2
gsm89026	0.469791	-0.587787	sporadic-like	CMS2
gsm89037	0.402986	-0.400794	sporadic-like	CMS2
gsm89040	-0.0344882	0.476299	Intermediate	CMS4
gsm89044	0.0399043	0.44999	Intermediate	CMS4
gsm89047	0.365591	-0.287965	sporadic-like	CMS2
gsm89049	0.446925	0.147274	Intermediate	CMS2
gsm89052	0.152197	-0.623926	sporadic-like	CMS3
gsm89053	-0.117915	-0.164117	Intermediate	CMS1
gsm89061	0.409142	-0.413147	sporadic-like	CMS2
gsm89062	0.395172	-0.245471	sporadic-like	CMS2
gsm89069	0.536543	-0.411912	sporadic-like	CMS2
gsm89090	0.298141	-0.292527	sporadic-like	CMS2
gsm89098	0.140753	0.108671	Intermediate	CMS2
gsm89103	0.227674	0.460057	Intermediate	CMS4
gsm929494	0.547928	-0.677204	sporadic-like	CMS2
gsm929495	0.21596	-0.342	sporadic-like	CMS2
gsm929496	-0.554654	0.0787355	Intermediate	CMS1
gsm929497	0.387484	-0.409378	sporadic-like	CMS3
gsm929498	0.103636	-0.463795	Intermediate	CMS2
gsm929499	0.122944	0.563486	Intermediate	CMS4
gsm929500	-0.0212363	-0.116269	Intermediate	CMS1
gsm929501	-0.70007	0.704403	colitis-like	CMS4
gsm929502	-0.167063	-0.0383449	Intermediate	CMS1
gsm929503	-0.615194	0.670936	colitis-like	CMS4
gsm929504	-0.39084	0.636965	colitis-like	CMS4
gsm929505	-0.018807	0.459324	Intermediate	NA
gsm929506	0.283284	-0.58463	sporadic-like	CMS2
gsm929507	-0.0623527	0.551616	Intermediate	CMS4
gsm929508	-0.432143	0.650138	colitis-like	CMS4
gsm929509	0.150107	0.369331	Intermediate	NA
gsm929510	-0.330911	-0.114077	Intermediate	CMS1
gsm929511	-0.30616	0.43165	colitis-like	CMS1
gsm929513	-0.551081	0.702417	colitis-like	CMS4
gsm929514	0.467395	-0.51336	sporadic-like	CMS2
gsm929515	0.437874	-0.570636	sporadic-like	CMS2
gsm929516	0.5917	-0.48724	sporadic-like	CMS2
gsm929517	0.317148	-0.56334	sporadic-like	CMS3
gsm929518	0.13805	-0.383434	Intermediate	CMS3
gsm929519	0.291755	-0.159972	Intermediate	CMS2
gsm929520	0.39268	-0.370443	sporadic-like	CMS1
gsm929521	-0.377942	0.401739	colitis-like	CMS1
gsm929522	-0.0161085	0.15793	Intermediate	CMS3
gsm929523	0.467138	-0.148164	Intermediate	NA
gsm929524	0.419402	-0.575365	sporadic-like	CMS2
gsm929525	0.568365	-0.587615	sporadic-like	CMS2
gsm929526	0.499343	-0.44457	sporadic-like	CMS2
gsm929527	0.144713	-0.165779	Intermediate	CMS3
gsm929528	0.129037	-0.366744	Intermediate	CMS2
gsm929529	0.457733	-0.415031	sporadic-like	CMS2
gsm929530	0.14968	0.242996	Intermediate	NA
gsm929531	-0.335043	0.330254	colitis-like	CMS1
gsm929532	-0.184848	-0.179421	Intermediate	CMS2
gsm929533	0.258811	-0.524781	sporadic-like	CMS2
gsm929534	-0.234875	0.231559	colitis-like	CMS2
gsm929535	0.163704	-0.545455	sporadic-like	CMS2
gsm929536	0.460466	-0.638395	sporadic-like	CMS2
gsm929537	0.493581	-0.586074	sporadic-like	CMS2
gsm929538	0.0142696	-0.486651	Intermediate	CMS2
gsm929539	-0.554778	0.630559	colitis-like	CMS4
gsm929540	0.132676	-0.354793	Intermediate	CMS2
gsm929541	0.148303	-0.192136	Intermediate	CMS2
gsm929542	0.307919	-0.509793	sporadic-like	CMS3
gsm929543	-0.125093	-0.638284	Intermediate	CMS3
gsm929544	-0.257236	0.0165184	Intermediate	CMS4
gsm929545	-0.296351	-0.331391	Intermediate	CMS2
gsm929546	0.02686	-0.475439	Intermediate	CMS2
gsm929547	0.459221	-0.692322	sporadic-like	CMS2
gsm929548	-0.507281	0.585571	colitis-like	CMS4
gsm929549	-0.693947	0.635312	colitis-like	CMS4
gsm929550	0.493187	-0.64966	sporadic-like	CMS2
gsm929551	0.470927	-0.682498	sporadic-like	CMS3
gsm929552	-0.474755	0.638035	colitis-like	CMS4
gsm929553	-0.252902	0.610471	colitis-like	CMS4
gsm929554	-0.389875	0.517384	colitis-like	CMS4
gsm929555	-0.526102	0.451902	colitis-like	CMS4
gsm929556	-0.0218029	-0.171682	Intermediate	CMS2
gsm929557	0.214246	-0.557863	sporadic-like	CMS2
gsm929558	-0.111516	-0.390264	Intermediate	CMS2
gsm929559	-0.709118	0.697756	colitis-like	CMS4
gsm929560	0.371784	-0.50397	sporadic-like	CMS3
gsm929561	0.330018	-0.437792	sporadic-like	CMS2
gsm929562	-0.428689	0.691143	colitis-like	CMS4
gsm929563	-0.123198	-0.502071	Intermediate	CMS3
gsm929564	0.492138	-0.377342	sporadic-like	CMS3
gsm929565	0.199535	0.363539	Intermediate	NA
gsm929566	0.367666	-0.129105	Intermediate	CMS2
gsm929567	0.487929	-0.594232	sporadic-like	CMS2
gsm929568	0.370023	-0.507209	sporadic-like	NA
gsm929569	-0.440984	0.0639057	Intermediate	CMS1
gsm929570	0.368375	-0.654363	sporadic-like	CMS2
gsm929571	0.281035	-0.0867573	Intermediate	CMS3
gsm929573	-0.426081	0.617907	colitis-like	CMS4
gsm929574	-0.294453	0.241104	colitis-like	CMS3
gsm929576	0.145811	-0.342251	Intermediate	CMS3
gsm929577	0.390024	0.203738	Intermediate	CMS3
gsm929578	-0.615058	0.64557	colitis-like	CMS4
gsm929579	0.398695	-0.511083	sporadic-like	CMS2
gsm929580	-0.276504	-0.42961	Intermediate	CMS3
gsm929581	0.467153	-0.546811	sporadic-like	CMS2
gsm929582	-0.273248	0.655795	colitis-like	CMS4
gsm929583	0.313351	-0.483455	sporadic-like	CMS2
gsm929584	0.545839	-0.360776	sporadic-like	CMS2
gsm929585	0.50163	0.326957	Intermediate	NA
gsm929586	0.508555	-0.576717	sporadic-like	CMS2
gsm929587	0.427126	-0.387703	sporadic-like	CMS2
gsm929588	-0.111203	-0.214627	Intermediate	CMS4
gsm929589	-0.261226	-0.371724	Intermediate	CMS3
gsm929590	-0.468884	0.667463	colitis-like	CMS4
gsm929591	0.114875	0.515586	Intermediate	CMS4
gsm929592	-0.533378	0.602131	colitis-like	CMS4
gsm929593	-0.240956	0.567031	colitis-like	CMS4
gsm929594	-0.245417	0.671404	colitis-like	CMS4
gsm929595	0.23998	-0.321297	sporadic-like	CMS2
gsm929596	0.183995	-0.336802	sporadic-like	CMS2
gsm929597	0.528192	-0.27717	sporadic-like	CMS3
gsm929598	0.270788	0.137537	Intermediate	CMS2
gsm929599	0.275764	0.131116	Intermediate	CMS2
gsm929600	-0.153865	0.506799	colitis-like	CMS4
gsm929601	-0.229469	0.313967	colitis-like	NA
gsm929602	0.221601	-0.530571	sporadic-like	CMS2
gsm929603	0.349534	0.329491	Intermediate	CMS4
gsm929604	-0.21796	0.113595	Intermediate	CMS1
gsm929605	0.374627	-0.357836	sporadic-like	CMS3
gsm929606	0.111266	0.647255	Intermediate	CMS4
gsm929607	0.20289	-0.227879	sporadic-like	NA
gsm929608	0.105085	-0.0364915	Intermediate	CMS2
gsm929609	-0.513027	0.576057	colitis-like	CMS4
gsm929610	0.54895	-0.360438	sporadic-like	CMS2
gsm929611	0.288088	0.299581	Intermediate	CMS4
gsm929612	0.40675	0.0493434	Intermediate	CMS2
gsm929613	0.492881	-0.674276	sporadic-like	CMS2
gsm929614	-0.719433	0.616524	colitis-like	CMS4
gsm929615	0.319548	-0.580192	sporadic-like	CMS2
gsm929616	-0.0984515	0.471028	Intermediate	CMS4
gsm929617	-0.334254	0.452499	colitis-like	CMS1
gsm929618	0.131672	-0.478351	Intermediate	NA
gsm929619	0.0618655	0.134862	Intermediate	CMS4
gsm929620	-0.361507	0.691319	colitis-like	CMS4
gsm929621	-0.269413	0.544849	colitis-like	CMS4
gsm929622	-0.316787	0.432667	colitis-like	CMS4
gsm929623	0.349772	0.275875	Intermediate	NA
gsm971957	-0.174072	0.361981	colitis-like	CMS4
gsm971958	-0.608634	0.627885	colitis-like	CMS4
gsm971959	0.099166	-0.426315	Intermediate	CMS3
gsm971960	0.449496	-0.396893	sporadic-like	CMS2
gsm971961	-0.506289	0.689236	colitis-like	CMS4
gsm971962	-0.669756	0.734372	colitis-like	CMS4
gsm971963	-0.686686	0.601572	colitis-like	CMS1
gsm971964	0.099096	-0.334954	Intermediate	CMS2
gsm971965	0.40046	0.368769	Intermediate	CMS2
gsm971966	-0.366259	0.250332	colitis-like	CMS4
gsm971967	-0.180006	-0.387677	Intermediate	CMS3
gsm971968	-0.605626	0.634955	colitis-like	CMS4
gsm971969	-0.407413	0.251832	colitis-like	CMS1
gsm971970	0.120121	-0.476822	Intermediate	CMS3
gsm971971	-0.321322	0.158381	Intermediate	CMS1
gsm971972	0.171457	0.16089	Intermediate	CMS2
gsm971973	-0.2891	-0.223799	Intermediate	CMS1
gsm971974	0.00271157	0.280661	Intermediate	CMS3
gsm971975	0.18854	-0.293041	sporadic-like	CMS2
gsm971976	0.171868	-0.420991	sporadic-like	CMS2
gsm971977	-0.536742	0.635084	colitis-like	CMS4
gsm971978	-0.300536	0.053764	Intermediate	CMS1
gsm971979	-0.434899	0.28496	colitis-like	CMS1
gsm971980	-0.513006	0.399271	colitis-like	CMS1
gsm971981	-0.625407	0.528859	colitis-like	CMS1
gsm971982	-0.586078	0.560924	colitis-like	CMS1
gsm971983	-0.613373	0.555951	colitis-like	CMS1
gsm971984	-0.569577	0.349709	colitis-like	CMS1
gsm971985	-0.0567329	-0.331252	Intermediate	CMS3
gsm971986	-0.0649675	0.585958	Intermediate	CMS4
gsm971987	-0.425333	0.588921	colitis-like	CMS4
gsm971988	-0.331752	0.153832	Intermediate	CMS1
gsm971989	0.139994	-0.435323	Intermediate	CMS3
gsm971990	-0.463552	-0.0642059	Intermediate	NA
gsm971991	0.0850157	0.404434	Intermediate	CMS4
gsm971992	0.24379	-0.482786	sporadic-like	CMS2
gsm971993	-0.287535	-0.0868587	Intermediate	CMS1
gsm971994	0.146816	-0.156869	Intermediate	CMS2
gsm971995	0.109382	0.261016	Intermediate	NA
gsm971996	-0.693034	0.749245	colitis-like	CMS4
gsm971997	-0.59228	0.517145	colitis-like	CMS1
gsm971998	-0.126937	0.297805	Intermediate	NA
gsm971999	-0.303064	0.488539	colitis-like	CMS2
gsm972000	0.300686	0.277687	Intermediate	CMS2
gsm972001	0.427141	-0.44526	sporadic-like	CMS3
gsm972002	-0.301903	-0.317839	Intermediate	CMS3
gsm972003	0.365433	-0.490537	sporadic-like	CMS2
gsm972004	0.358139	-0.199355	Intermediate	CMS2
gsm972005	0.352036	-0.633078	sporadic-like	CMS3
gsm972006	-0.143128	0.457272	Intermediate	CMS4
gsm972007	-0.527608	0.680436	colitis-like	CMS4
gsm972008	-0.577271	0.579675	colitis-like	CMS4
gsm972009	-0.160931	0.470989	colitis-like	NA
gsm972010	-0.257707	0.459101	colitis-like	CMS4
gsm972011	-0.616276	0.681432	colitis-like	CMS4
gsm972012	0.440119	-0.461507	sporadic-like	CMS3
gsm972013	0.280198	-0.116325	Intermediate	CMS2
gsm972014	0.182848	-0.410896	sporadic-like	CMS2
gsm972015	-0.284926	-0.200866	Intermediate	CMS1
gsm972016	-0.442157	0.412692	colitis-like	CMS1
gsm972017	0.256952	0.537355	Intermediate	CMS2
gsm972018	-0.1972	0.585306	colitis-like	CMS2
gsm972019	-0.620521	0.676043	colitis-like	CMS4
gsm972020	-0.337226	0.4645	colitis-like	CMS2
gsm972021	-0.556092	0.216775	colitis-like	CMS1
gsm972022	0.111128	0.521561	Intermediate	CMS2
gsm972023	0.218679	0.41135	Intermediate	CMS3
gsm972024	0.462718	-0.268113	sporadic-like	CMS2
gsm972025	0.149924	0.317468	Intermediate	CMS2
gsm972026	-0.577095	0.598719	colitis-like	CMS4
gsm972027	0.335673	0.195099	Intermediate	CMS2
gsm972028	0.260179	0.50397	Intermediate	CMS2
gsm972029	-0.0550686	0.623006	Intermediate	CMS4
gsm972030	-0.462215	0.622195	colitis-like	CMS4
gsm972031	0.248901	0.31465	Intermediate	CMS2
gsm972032	0.440126	-0.201857	sporadic-like	CMS2
gsm972033	0.538033	-0.633816	sporadic-like	CMS2
gsm972034	0.409702	-0.55692	sporadic-like	CMS2
gsm972035	0.429735	-0.670298	sporadic-like	CMS2
gsm972036	0.348657	-0.22307	sporadic-like	CMS3
gsm972037	0.41707	-0.570018	sporadic-like	CMS3
gsm972038	0.41193	-0.48338	sporadic-like	CMS2
gsm972039	-0.674943	0.65523	colitis-like	CMS4
gsm972040	0.244397	-0.404058	sporadic-like	CMS2
gsm972041	0.283408	-0.240337	sporadic-like	CMS2
gsm972042	0.373798	-0.533956	sporadic-like	CMS3
gsm972043	0.311719	-0.542017	sporadic-like	CMS2
gsm972044	0.0083115	-0.665981	Intermediate	CMS3
gsm972045	0.431164	-0.594753	sporadic-like	CMS3
gsm972046	-0.365153	0.598477	colitis-like	CMS4
gsm972047	-0.169464	0.00568018	Intermediate	CMS4
gsm972048	0.44597	-0.465979	sporadic-like	CMS2
gsm972049	-0.0132785	-0.548641	Intermediate	CMS3
gsm972050	0.53921	-0.422926	sporadic-like	CMS3
gsm972051	-0.577606	0.659803	colitis-like	CMS4
gsm972052	0.127127	-0.219263	Intermediate	CMS2
gsm972053	0.313385	-0.578611	sporadic-like	CMS2
gsm972054	-0.402108	0.675255	colitis-like	CMS4
gsm972055	0.310622	0.300082	Intermediate	NA
gsm972056	0.312049	-0.199949	Intermediate	CMS1
gsm972057	0.431397	-0.309618	sporadic-like	CMS2
gsm972058	-0.536177	0.493997	colitis-like	CMS1
gsm972059	-0.318737	0.536455	colitis-like	CMS1
gsm972060	-0.0459702	0.303709	Intermediate	CMS2
gsm972061	0.529706	0.119146	Intermediate	CMS2
gsm972062	-0.0926682	0.173603	Intermediate	CMS2
gsm972063	-0.388113	0.586827	colitis-like	CMS4
gsm972064	-0.384632	0.641076	colitis-like	CMS4
gsm972065	0.00119307	0.422433	Intermediate	CMS2
gsm972066	0.0330767	0.110641	Intermediate	CMS2
gsm972067	-0.236793	0.617884	colitis-like	CMS4
gsm972068	-0.537624	0.728567	colitis-like	CMS4
gsm972069	-0.109831	0.135371	Intermediate	CMS4
gsm972070	-0.186428	0.274329	colitis-like	NA
gsm972071	-0.0775966	0.259643	Intermediate	CMS2
gsm972072	-0.652774	0.549537	colitis-like	CMS1
gsm972073	-0.487833	0.715671	colitis-like	CMS4
gsm972074	0.205345	0.190816	Intermediate	CMS2
gsm972075	0.0446745	-0.184986	Intermediate	CMS1
gsm972076	-0.580971	0.575332	colitis-like	CMS1
gsm972077	0.305708	0.460897	Intermediate	CMS4
gsm972078	0.00128731	0.484657	Intermediate	CMS2
gsm972079	0.137949	0.489106	Intermediate	NA
gsm972080	-0.550996	0.352367	colitis-like	CMS1
gsm972081	0.191429	0.0386443	Intermediate	CMS2
gsm972082	-0.524747	0.657982	colitis-like	CMS4
gsm972083	-0.201156	0.452499	colitis-like	NA
gsm972084	-0.536742	0.606403	colitis-like	CMS4
gsm972085	-0.234853	0.463118	colitis-like	CMS2
gsm972086	-0.185621	-0.3663	Intermediate	CMS2
gsm972087	0.237023	-0.529415	sporadic-like	CMS2
gsm972088	-0.488046	0.568321	colitis-like	CMS4
gsm972089	-0.683574	0.642122	colitis-like	CMS4
gsm972090	0.535107	-0.663304	sporadic-like	CMS2
gsm972091	0.547897	-0.702633	sporadic-like	CMS3
gsm972092	-0.381107	0.639924	colitis-like	CMS4
gsm972093	-0.135888	0.583161	Intermediate	CMS4
gsm972094	-0.297497	0.514118	colitis-like	CMS4
gsm972095	-0.485563	0.450859	colitis-like	CMS4
gsm972096	0.595377	-0.637825	sporadic-like	CMS2
gsm972097	-0.483518	0.657243	colitis-like	CMS4
gsm972098	0.248534	-0.465489	sporadic-like	CMS3
gsm972099	0.55299	-0.509847	sporadic-like	CMS2
gsm972100	0.231524	-0.312459	sporadic-like	CMS3
gsm972101	-0.221416	0.157599	Intermediate	NA
gsm972102	-0.413165	0.597114	colitis-like	CMS4
gsm972103	-0.229615	0.381976	colitis-like	NA
gsm972104	-0.523771	0.692023	colitis-like	CMS4
gsm972105	0.327441	0.267779	Intermediate	CMS2
gsm972106	0.49242	-0.252365	sporadic-like	CMS2
gsm972107	-0.191399	0.230279	colitis-like	CMS2
gsm972108	0.269186	-0.372652	sporadic-like	CMS2
gsm972109	0.433577	-0.448804	sporadic-like	CMS1
gsm972110	0.227317	-0.422378	sporadic-like	CMS3
gsm972111	0.399688	0.102811	Intermediate	CMS3
gsm972112	-0.59977	0.646552	colitis-like	CMS4
gsm972114	0.434283	-0.430379	sporadic-like	CMS3
gsm972115	0.372567	0.167203	Intermediate	CMS2
gsm972116	-0.293469	0.404466	colitis-like	CMS4
gsm972117	-0.317752	0.416533	colitis-like	CMS1
gsm972118	0.208475	-0.532355	sporadic-like	NA
gsm972119	0.337042	-0.246093	sporadic-like	CMS2
gsm972120	-0.300151	0.398407	colitis-like	CMS1
gsm972121	0.0661168	0.0261581	Intermediate	CMS3
gsm972122	0.457405	-0.623681	sporadic-like	CMS2
gsm972123	0.50706	-0.561489	sporadic-like	CMS2
gsm972124	0.120731	0.279741	Intermediate	CMS2
gsm972125	-0.374385	0.625818	colitis-like	CMS4
gsm972126	0.473705	-0.589373	sporadic-like	CMS2
gsm972127	-0.00827289	0.509011	Intermediate	CMS4
gsm972128	-0.259058	0.483795	colitis-like	CMS4
gsm972129	-0.283134	-0.22398	Intermediate	CMS1
gsm972130	0.619954	-0.544091	sporadic-like	CMS2
gsm972131	-0.359891	0.675109	colitis-like	CMS4
gsm972132	0.165032	0.0811773	Intermediate	CMS4
gsm972133	-0.392843	0.634795	colitis-like	CMS4
gsm972134	-0.403481	0.356893	colitis-like	NA
gsm972135	-0.250732	-0.564039	Intermediate	CMS3
gsm972136	-0.209235	-0.24734	Intermediate	CMS2
gsm972137	0.0821482	-0.268665	Intermediate	CMS2
gsm972138	0.0484348	-0.401282	Intermediate	CMS2
gsm972139	0.283424	-0.325666	sporadic-like	CMS2
gsm972140	-0.466886	0.622619	colitis-like	CMS4
gsm972141	-0.372927	0.407708	colitis-like	CMS4
gsm972142	0.172121	-0.0321567	Intermediate	CMS2
gsm972143	0.0427923	0.316915	Intermediate	CMS2
gsm972144	0.440673	-0.270156	sporadic-like	CMS2
gsm972145	-0.0397179	0.246664	Intermediate	NA
gsm972146	-0.49361	0.460917	colitis-like	CMS4
gsm972147	0.254407	-0.277755	sporadic-like	CMS2
gsm972148	0.168569	0.0484789	Intermediate	CMS2
gsm972149	0.448015	-0.151288	Intermediate	CMS2
gsm972150	-0.134369	0.259997	Intermediate	CMS2
gsm972151	0.38669	-0.491006	sporadic-like	CMS2
gsm972152	0.475087	-0.51935	sporadic-like	CMS2
gsm972153	-0.000355731	0.0634975	Intermediate	CMS2
gsm972154	-0.211493	-0.32081	Intermediate	CMS2
gsm972155	0.252205	-0.46242	sporadic-like	CMS2
gsm972156	0.252998	0.0695303	Intermediate	CMS2
gsm972157	-0.388417	0.285668	colitis-like	CMS2
gsm972158	-0.574097	0.686841	colitis-like	CMS4
gsm972159	-0.1559	-0.209057	Intermediate	CMS3
gsm972160	0.0738083	0.368521	Intermediate	CMS2
gsm972161	-0.024344	-0.307603	Intermediate	NA
gsm972162	-0.383744	0.558555	colitis-like	CMS4
gsm972163	-0.318361	0.296637	colitis-like	NA
gsm972164	-0.227826	0.440283	colitis-like	CMS4
gsm972165	-0.530374	0.556789	colitis-like	CMS4
gsm972166	0.0326927	-0.0255954	Intermediate	CMS2
gsm972167	-0.100785	0.263874	Intermediate	CMS2
gsm972168	-0.405889	0.346908	colitis-like	CMS1
gsm972169	0.310926	-0.319141	sporadic-like	CMS2
gsm972170	-0.505899	0.454346	colitis-like	CMS2
gsm972171	-0.649703	0.602153	colitis-like	CMS1
gsm972172	0.416961	-0.210915	sporadic-like	NA
gsm972173	0.321122	0.0346607	Intermediate	CMS2
gsm972174	0.482713	-0.147122	Intermediate	CMS2
gsm972175	0.192575	-0.0316471	Intermediate	CMS2
gsm972176	0.104571	0.520902	Intermediate	CMS4
gsm972178	0.611449	-0.152607	Intermediate	CMS3
gsm972179	0.101163	0.596357	Intermediate	CMS4
gsm972180	-0.297608	0.183691	Intermediate	CMS1
gsm972181	-0.474076	0.695734	colitis-like	CMS4
gsm972182	0.357287	-0.183657	Intermediate	CMS2
gsm972183	0.377882	-0.448622	sporadic-like	CMS3
gsm972184	-0.614171	0.567511	colitis-like	CMS4
gsm972185	0.458776	-0.0441419	Intermediate	CMS2
gsm972186	-0.441584	0.662901	colitis-like	CMS4
gsm972187	-0.171524	0.566296	colitis-like	CMS4
gsm972188	0.607719	-0.0968673	Intermediate	CMS2
gsm972189	-0.145405	0.290686	Intermediate	CMS1
gsm972190	0.48343	-0.0593549	Intermediate	CMS2
gsm972191	0.0501334	-0.311143	Intermediate	CMS3
gsm972192	0.293652	0.393003	Intermediate	NA
gsm972193	0.354983	-0.201678	sporadic-like	CMS2
gsm972194	0.406059	0.0421092	Intermediate	CMS2
gsm972195	0.477682	-0.292129	sporadic-like	CMS3
gsm972196	-0.108161	-0.297086	Intermediate	CMS1
gsm972197	0.270156	-0.233385	sporadic-like	CMS3
gsm972198	0.355408	-0.528379	sporadic-like	CMS2
gsm972199	0.398798	-0.206807	sporadic-like	CMS2
gsm972200	0.183502	0.116586	Intermediate	CMS2
gsm972201	-0.275327	0.643213	colitis-like	CMS4
gsm972202	0.201611	-0.252252	sporadic-like	CMS2
gsm972203	0.226277	0.240363	Intermediate	CMS2
gsm972204	-0.388034	0.651444	colitis-like	CMS4
gsm972205	0.00705795	0.45013	Intermediate	CMS2
gsm972206	0.220784	0.539485	Intermediate	CMS2
gsm972207	-0.213718	0.312802	colitis-like	NA
gsm972208	-0.484495	0.673123	colitis-like	CMS4
gsm972209	-0.581721	0.416485	colitis-like	CMS1
gsm972210	-0.016871	0.472997	Intermediate	CMS4
gsm972211	0.377431	0.361859	Intermediate	CMS2
gsm972212	-0.238904	-0.395785	Intermediate	CMS3
gsm972213	-0.443057	0.265809	colitis-like	NA
gsm972214	-0.357689	-0.404868	Intermediate	CMS1
gsm972215	-0.0413262	0.287226	Intermediate	NA
gsm972216	0.369451	-0.260333	sporadic-like	CMS2
gsm972217	0.29925	0.231526	Intermediate	CMS2
gsm972218	-0.0720333	-0.572918	Intermediate	CMS3
gsm972219	0.251525	-0.0889675	Intermediate	CMS2
gsm972220	-0.459179	0.164804	Intermediate	CMS1
gsm972221	0.0791058	-0.607243	Intermediate	CMS1
gsm972222	0.119497	-0.483505	Intermediate	NA
gsm972223	-0.531917	0.169314	Intermediate	CMS1
gsm972224	-0.510973	0.406884	colitis-like	CMS1
gsm972225	-0.256302	-0.368985	Intermediate	CMS2
gsm972226	-0.0394286	-0.340101	Intermediate	CMS3
gsm972227	0.286154	-0.580996	sporadic-like	CMS3
gsm972228	0.442943	-0.556162	sporadic-like	CMS3
gsm972229	0.135069	-0.309342	Intermediate	CMS1
gsm972230	0.298358	-0.555068	sporadic-like	CMS2
gsm972231	-0.386023	0.460277	colitis-like	CMS4
gsm972232	0.0166894	0.46948	Intermediate	CMS4
gsm972233	-0.199485	-0.355418	Intermediate	CMS2
gsm972234	-0.32018	0.586533	colitis-like	CMS4
gsm972235	-0.322668	0.169605	Intermediate	NA
gsm972236	0.0139441	-0.426269	Intermediate	CMS2
gsm972237	0.300175	-0.506879	sporadic-like	CMS2
gsm972238	-0.328429	0.0626852	Intermediate	CMS2
gsm972239	-0.222683	0.10119	Intermediate	NA
gsm972240	-0.487773	0.484493	colitis-like	CMS4
gsm972241	-0.200449	-0.470407	Intermediate	CMS1
gsm972242	0.0437615	0.0610612	Intermediate	NA
gsm972243	0.189206	-0.298148	sporadic-like	CMS2
gsm972245	0.341483	-0.379646	sporadic-like	CMS2
gsm972246	0.168379	-0.409998	sporadic-like	CMS2
gsm972247	0.413969	-0.375582	sporadic-like	CMS2
gsm972248	0.530165	-0.466831	sporadic-like	CMS2
gsm972249	0.391876	-0.404706	sporadic-like	CMS2
gsm972250	0.387105	-0.496671	sporadic-like	CMS2
gsm972251	-0.289841	0.333934	colitis-like	CMS4
gsm972252	-0.248361	0.0294336	Intermediate	NA
gsm972253	0.392687	-0.569172	sporadic-like	CMS2
gsm972254	-0.0152271	0.374814	Intermediate	CMS4
gsm972255	-0.143359	0.30788	Intermediate	CMS4
gsm972256	0.515795	-0.187442	Intermediate	CMS2
gsm972258	0.523739	-0.358759	sporadic-like	CMS2
gsm972259	0.113848	-0.0960148	Intermediate	CMS3
gsm972260	0.488268	-0.367568	sporadic-like	CMS2
gsm972261	-0.438632	-0.334923	Intermediate	CMS1
gsm972262	-0.649834	0.652435	colitis-like	CMS4
gsm972263	-0.447954	-0.0835206	Intermediate	CMS1
gsm972264	-0.121972	-0.490885	Intermediate	CMS1
gsm972265	-0.234126	-0.194769	Intermediate	CMS1
gsm972266	0.456358	-0.703719	sporadic-like	NA
gsm972267	0.417255	-0.284716	sporadic-like	CMS2
gsm972268	0.225189	-0.529191	sporadic-like	CMS3
gsm972270	0.364918	-0.371574	sporadic-like	CMS1
gsm972271	0.458425	-0.498663	sporadic-like	CMS2
gsm972272	0.48099	-0.517721	sporadic-like	CMS2
gsm972273	0.520167	-0.536369	sporadic-like	CMS3
gsm972274	-0.209779	0.203765	colitis-like	CMS1
gsm972275	-0.574205	0.474828	colitis-like	CMS1
gsm972276	-0.387632	-0.323697	Intermediate	CMS1
gsm972277	-0.317939	-0.521706	Intermediate	CMS1
gsm972278	-0.157504	-0.404658	Intermediate	CMS1
gsm972279	-0.160404	0.330968	colitis-like	CMS1
gsm972280	-0.325137	0.198154	Intermediate	CMS1
gsm972281	-0.109888	-0.419191	Intermediate	CMS2
gsm972282	0.451079	-0.491443	sporadic-like	CMS1
gsm972283	-0.199357	0.109495	Intermediate	CMS1
gsm972284	0.326236	-0.611936	sporadic-like	CMS2
gsm972285	0.187436	-0.44966	sporadic-like	CMS1
gsm972286	-0.416091	-0.230824	Intermediate	CMS1
gsm972287	-0.591651	0.351141	colitis-like	CMS1
gsm972289	0.162208	-0.534675	sporadic-like	CMS2
gsm972290	0.253673	0.36263	Intermediate	NA
gsm972291	-0.289822	-0.180973	Intermediate	CMS4
gsm972292	0.0900401	-0.280466	Intermediate	CMS1
gsm972293	-0.301767	0.329427	colitis-like	CMS4
gsm972294	-0.509288	0.106031	Intermediate	CMS1
gsm972296	0.383751	-0.616355	sporadic-like	CMS3
gsm972297	-0.265321	0.548292	colitis-like	CMS4
gsm972298	-0.219831	-0.492745	Intermediate	CMS1
gsm972299	0.268812	0.179586	Intermediate	CMS2
gsm972301	-0.181429	0.340183	colitis-like	NA
gsm972302	0.329853	-0.639036	sporadic-like	CMS2
gsm972303	0.534009	-0.681766	sporadic-like	CMS2
gsm972304	0.635957	-0.683397	sporadic-like	CMS3
gsm972305	-0.128617	0.252628	Intermediate	NA
gsm972306	0.579523	-0.698346	sporadic-like	CMS2
gsm972307	0.532042	-0.672105	sporadic-like	CMS2
gsm972308	-0.269973	-0.232502	Intermediate	CMS1
gsm972309	0.495594	-0.711604	sporadic-like	CMS2
gsm972310	-0.0537825	-0.503001	Intermediate	NA
gsm972311	-0.381188	5.75543e-05	Intermediate	CMS4
gsm972312	0.443173	-0.667683	sporadic-like	CMS2
gsm972313	0.323376	-0.599147	sporadic-like	CMS2
gsm972314	-0.290501	-0.373712	Intermediate	CMS1
gsm972315	0.443365	-0.647178	sporadic-like	CMS3
gsm972316	-0.291439	-0.480596	Intermediate	CMS1
gsm972317	-0.207792	-0.409783	Intermediate	CMS1
gsm972318	0.319388	-0.546617	sporadic-like	CMS2
gsm972319	0.532257	-0.69485	sporadic-like	CMS2
gsm972320	0.483692	-0.638742	sporadic-like	CMS2
gsm972321	0.197614	-0.474196	sporadic-like	CMS2
gsm972322	0.37092	-0.387022	sporadic-like	CMS2
gsm972323	0.433485	-0.66794	sporadic-like	CMS2
gsm972324	0.371509	-0.597017	sporadic-like	CMS2
gsm972325	-0.13624	-0.524332	Intermediate	CMS1
gsm972326	0.42753	-0.585856	sporadic-like	CMS3
gsm972327	-0.309907	0.327087	colitis-like	CMS1
gsm972328	0.123268	-0.36748	Intermediate	CMS2
gsm972329	0.0198343	-0.225102	Intermediate	CMS2
gsm972330	-0.28462	-0.117827	Intermediate	CMS1
gsm972331	0.321956	-0.553035	sporadic-like	CMS2
gsm972332	-0.234687	-0.297278	Intermediate	CMS1
gsm972333	0.260211	-0.558636	sporadic-like	CMS2
gsm972334	-0.534877	0.365109	colitis-like	CMS1
gsm972335	0.366614	-0.594022	sporadic-like	CMS2
gsm972336	0.17875	-0.545466	sporadic-like	CMS2
gsm972337	-0.473018	0.0879569	Intermediate	CMS1
gsm972338	0.445845	-0.603533	sporadic-like	CMS2
gsm972339	0.198097	-0.507628	sporadic-like	CMS2
gsm972340	0.538176	-0.606802	sporadic-like	CMS2
gsm972341	0.309104	-0.526293	sporadic-like	CMS2
gsm972342	0.450142	-0.391558	sporadic-like	CMS2
gsm972343	0.14754	-0.510761	Intermediate	CMS2
gsm972344	-0.040868	-0.535504	Intermediate	CMS2
gsm972345	-0.141394	0.36994	Intermediate	CMS4
gsm972346	-0.224084	-0.547421	Intermediate	CMS1
gsm972347	0.378914	-0.577942	sporadic-like	CMS2
gsm972348	0.152252	-0.64536	sporadic-like	CMS2
gsm972349	-0.598692	0.660623	colitis-like	CMS4
gsm972350	0.395537	-0.650326	sporadic-like	CMS3
gsm972351	0.317937	-0.321365	sporadic-like	CMS2
gsm972352	-0.287374	0.598708	colitis-like	CMS4
gsm972353	-0.340254	0.144984	Intermediate	CMS1
gsm972354	-0.154027	-0.219725	Intermediate	CMS1
gsm972355	0.227334	0.486643	Intermediate	CMS4
gsm972356	0.241491	-0.419448	sporadic-like	CMS2
gsm972357	0.149092	0.189837	Intermediate	NA
gsm972358	-0.171974	0.193752	Intermediate	CMS2
gsm972359	-0.550352	0.615947	colitis-like	CMS4
gsm972360	-0.157665	0.0638321	Intermediate	CMS1
gsm972361	-0.72624	0.622046	colitis-like	CMS4
gsm972362	0.3235	-0.38535	sporadic-like	CMS2
gsm972363	0.263444	-0.298882	sporadic-like	CMS2
gsm972364	-0.192882	-0.41821	Intermediate	CMS3
gsm972365	-0.516797	0.579454	colitis-like	CMS4
gsm972366	-0.235817	0.519896	colitis-like	CMS4
gsm972367	-0.231513	0.647749	colitis-like	CMS4
gsm972368	0.391111	-0.616779	sporadic-like	CMS2
gsm972369	-0.439145	0.644776	colitis-like	CMS4
gsm972370	0.422931	-0.134212	Intermediate	CMS2
gsm972371	0.165335	-0.139779	Intermediate	CMS2
gsm972372	0.333693	0.00408249	Intermediate	CMS2
gsm972373	0.550887	-0.40282	sporadic-like	CMS2
gsm972374	0.312611	-0.0183897	Intermediate	CMS2
gsm972375	-0.107811	0.449334	Intermediate	CMS4
gsm972376	0.311774	0.251161	Intermediate	CMS4
gsm972377	0.149441	0.618962	Intermediate	CMS4
gsm972378	0.386827	0.228801	Intermediate	CMS2
gsm972379	0.554803	-0.379702	sporadic-like	CMS3
gsm972380	-0.489419	0.533091	colitis-like	CMS4
gsm972381	0.50762	0.220858	Intermediate	CMS2
gsm972382	0.467933	-0.443399	sporadic-like	CMS2
gsm972383	0.544767	-0.423206	sporadic-like	CMS2
gsm972384	-0.0205441	-0.289709	Intermediate	NA
gsm972385	-0.259384	0.624482	colitis-like	CMS4
gsm972386	0.355877	-0.52327	sporadic-like	CMS2
gsm972387	0.528627	-0.604922	sporadic-like	CMS2
gsm972388	0.493691	-0.580187	sporadic-like	CMS2
gsm972389	-0.180924	-0.48115	Intermediate	CMS3
gsm972390	0.289767	0.10801	Intermediate	CMS3
gsm972391	0.313146	0.0840287	Intermediate	CMS1
gsm972392	0.571729	-0.247	sporadic-like	CMS2
gsm972393	0.548117	0.0510946	Intermediate	CMS2
gsm972394	0.312898	0.434249	Intermediate	NA
gsm972395	-0.172099	0.042924	Intermediate	CMS2
gsm972396	0.246593	-0.542746	sporadic-like	CMS3
gsm972397	0.0951837	-0.409292	Intermediate	CMS2
gsm972398	-0.00241272	-0.342218	Intermediate	CMS2
gsm972399	0.241428	-0.11654	Intermediate	CMS2
gsm972400	-0.125953	0.274607	Intermediate	NA
gsm972401	-0.704047	0.697251	colitis-like	CMS4
gsm972402	0.0329305	0.52235	Intermediate	CMS4
gsm972403	-0.204227	0.0823444	Intermediate	CMS1
gsm972404	0.345121	0.196234	Intermediate	CMS2
gsm972405	0.345922	0.207694	Intermediate	NA
gsm972406	-0.327358	0.485512	colitis-like	CMS1
gsm972407	0.271283	0.396865	Intermediate	CMS2
gsm972408	-0.178328	0.215607	colitis-like	NA
gsm972409	-0.590419	0.725833	colitis-like	CMS4
gsm972410	-0.163468	0.628793	colitis-like	CMS4
gsm972411	0.296043	-0.465668	sporadic-like	CMS2
gsm972412	-0.36112	0.44347	colitis-like	CMS4
gsm972413	-0.566207	0.712373	colitis-like	CMS4
gsm972414	0.263234	-0.233705	sporadic-like	CMS2
gsm972415	0.381403	-0.559842	sporadic-like	CMS2
gsm972416	0.17308	0.38846	Intermediate	CMS4
gsm972417	0.207766	0.387555	Intermediate	CMS4
gsm972418	0.330831	0.201753	Intermediate	CMS2
gsm972419	-0.206036	0.409293	colitis-like	CMS4
gsm972420	-0.307607	0.505554	colitis-like	NA
gsm972421	-0.165668	0.570334	colitis-like	CMS4
gsm972422	-0.320839	0.661611	colitis-like	CMS4
gsm972423	0.407957	0.385515	Intermediate	CMS2
gsm972424	0.578449	-0.117327	Intermediate	CMS2
gsm972425	0.026171	0.503742	Intermediate	CMS4
gsm972426	0.320965	0.433223	Intermediate	NA
gsm972427	0.452921	0.289772	Intermediate	CMS2
gsm972428	0.0511467	0.551085	Intermediate	CMS4
gsm972429	0.386457	0.154335	Intermediate	CMS3
gsm972430	-0.59979	0.502816	colitis-like	CMS1
gsm972431	-0.430058	0.536406	colitis-like	CMS4
gsm972432	0.26261	0.427217	Intermediate	CMS2
gsm972433	-0.631514	0.693049	colitis-like	CMS4
gsm972434	0.186614	-0.404962	sporadic-like	CMS2
gsm972435	0.313017	0.269456	Intermediate	CMS2
gsm972436	0.348326	0.0887858	Intermediate	CMS2
gsm972437	-0.307101	0.698868	colitis-like	CMS4
gsm972438	-0.661674	0.679522	colitis-like	CMS4
gsm972439	-0.0685583	0.373455	Intermediate	CMS4
gsm972440	-0.562247	0.623199	colitis-like	CMS4
gsm972441	-0.397151	0.666862	colitis-like	CMS4
gsm972442	0.0397593	0.361647	Intermediate	CMS2
gsm972443	0.251879	-0.507608	sporadic-like	CMS3
gsm972444	-0.546513	0.596395	colitis-like	CMS1
gsm972445	-0.178102	-0.079216	Intermediate	CMS1
gsm972446	0.0974581	-0.088982	Intermediate	NA
gsm972447	-0.102126	-0.178548	Intermediate	NA
gsm972448	-0.165826	-0.466617	Intermediate	CMS1
gsm972449	0.368212	-0.455578	sporadic-like	NA
gsm972450	0.257453	-0.586913	sporadic-like	CMS2
gsm972451	0.550163	-0.680308	sporadic-like	CMS2
gsm972452	-0.487348	0.231184	colitis-like	CMS1
gsm972453	0.39809	-0.63766	sporadic-like	CMS3
gsm972454	0.245394	-0.540217	sporadic-like	CMS2
gsm972455	-0.489581	0.484499	colitis-like	CMS1
gsm972456	0.26506	-0.450924	sporadic-like	CMS2
gsm972457	0.340099	-0.581632	sporadic-like	CMS3
gsm972458	-0.402505	-0.0883231	Intermediate	CMS1
gsm972459	0.136341	-0.513679	Intermediate	CMS3
gsm972460	0.0873124	-0.408305	Intermediate	CMS2
gsm972461	0.444616	-0.578227	sporadic-like	CMS2
gsm972462	0.342021	-0.630312	sporadic-like	CMS2
gsm972463	0.548865	-0.608521	sporadic-like	CMS3
gsm972464	0.270048	-0.0812382	Intermediate	CMS4
gsm972465	-0.000356517	-0.535298	Intermediate	CMS1
gsm972466	0.267148	-0.620922	sporadic-like	CMS2
gsm972467	-0.604547	0.647504	colitis-like	CMS4
gsm972468	0.0966556	-0.491425	Intermediate	CMS2
gsm972469	0.317263	-0.545727	sporadic-like	CMS2
gsm972470	-0.600737	0.48079	colitis-like	CMS1
gsm972471	-0.237126	-0.446141	Intermediate	CMS1
gsm972472	-0.287266	-0.454674	Intermediate	CMS3
gsm972473	0.314645	-0.555281	sporadic-like	CMS3
gsm972474	-0.036347	-0.407241	Intermediate	CMS2
gsm972475	0.278128	-0.570245	sporadic-like	CMS3
gsm972476	-0.506656	0.598828	colitis-like	CMS4
gsm972477	0.214054	-0.676609	sporadic-like	CMS2
gsm972478	0.371899	-0.607897	sporadic-like	CMS2
gsm972479	-0.635823	0.636484	colitis-like	CMS4
gsm972480	0.566085	-0.702075	sporadic-like	CMS3
gsm972481	-0.00507188	0.0639476	Intermediate	CMS4
gsm972482	-0.0696273	-0.186661	Intermediate	NA
gsm972483	0.388833	-0.405599	sporadic-like	CMS2
gsm972484	0.0884443	-0.276507	Intermediate	CMS2
gsm972485	0.255068	-0.267506	sporadic-like	CMS2
gsm972486	0.409372	-0.347246	sporadic-like	CMS4
gsm972487	0.386666	-0.574126	sporadic-like	CMS3
gsm972488	0.142187	-0.557076	Intermediate	CMS3
gsm972489	0.542664	-0.587893	sporadic-like	CMS3
gsm972490	0.359312	-0.627528	sporadic-like	CMS2
gsm972491	0.191509	-0.562391	sporadic-like	CMS2
gsm972492	0.0161641	-0.468612	Intermediate	CMS2
gsm972493	0.345172	-0.332103	sporadic-like	CMS4
gsm972494	0.341523	-0.265461	sporadic-like	CMS1
gsm972495	0.272779	-0.209219	sporadic-like	CMS2
gsm972496	0.493428	-0.40247	sporadic-like	CMS3
gsm972497	0.135258	-0.214258	Intermediate	CMS2
gsm972498	-0.0142377	-0.445224	Intermediate	CMS2
gsm972499	-0.541451	-0.290055	Intermediate	CMS1
gsm972501	0.234932	0.126807	Intermediate	CMS2
gsm972502	0.510655	-0.530603	sporadic-like	CMS3
gsm972503	0.066212	0.470738	Intermediate	CMS4
gsm972504	0.509304	0.214685	Intermediate	CMS4
gsm972505	0.510312	-0.00730325	Intermediate	CMS2
gsm972506	0.482471	0.238652	Intermediate	CMS2
gsm972507	0.148973	-0.38151	Intermediate	CMS1
gsm972508	0.372392	-0.528489	sporadic-like	CMS2
gsm972509	0.565589	-0.612812	sporadic-like	CMS2
gsm972510	0.440173	-0.580813	sporadic-like	CMS3
gsm972511	0.0870648	-0.483556	Intermediate	CMS2
gsm972512	0.313483	-0.473034	sporadic-like	CMS3
gsm972513	0.284666	-0.485306	sporadic-like	CMS2
gsm972514	0.261543	-0.429896	sporadic-like	CMS2
gsm972515	0.254538	-0.611324	sporadic-like	CMS2
gsm972516	0.620244	-0.657028	sporadic-like	CMS2
gsm972517	0.372313	-0.360062	sporadic-like	CMS2
gsm972518	0.390945	0.363514	Intermediate	NA
gsm972519	0.350089	0.302864	Intermediate	NA
gsm972520	-0.46099	-0.124355	Intermediate	NA
gsm972521	-0.304934	0.605092	colitis-like	CMS4
gsm972522	-0.360827	0.592544	colitis-like	NA
gsm353883	-0.657081	0.643	colitis-like	CMS4
gsm353890	0.407166	-0.222295	sporadic-like	CMS2
gsm353895	-0.676876	0.718704	colitis-like	CMS4
gsm353901	0.390577	-0.52269	sporadic-like	CMS2
gsm353939	-0.080129	0.506835	Intermediate	CMS4
gsm358342	-0.472388	0.737261	colitis-like	CMS4
gsm358343	0.19582	0.415503	Intermediate	CMS2
gsm358344	0.428427	0.45154	Intermediate	CMS2
gsm358345	0.09076	0.465275	Intermediate	NA
gsm358354	0.0850557	-0.449937	Intermediate	CMS3
gsm358355	0.342596	-0.31675	sporadic-like	CMS3
gsm358357	0.25252	-0.512629	sporadic-like	CMS3
gsm358359	-0.478878	0.678588	colitis-like	CMS4
gsm358362	0.140403	-0.461961	Intermediate	CMS3
gsm358363	0.378537	-0.481796	sporadic-like	CMS2
gsm358364	-0.351847	0.630766	colitis-like	CMS4
gsm358369	0.507792	-0.291633	sporadic-like	CMS3
gsm358370	0.436194	-0.666493	sporadic-like	NA
gsm358371	0.421403	-0.633289	sporadic-like	CMS2
gsm358372	0.33772	-0.609467	sporadic-like	CMS2
gsm358373	0.320453	-0.629699	sporadic-like	CMS2
gsm358374	-0.176847	0.295356	colitis-like	CMS3
gsm358375	0.503729	-0.60114	sporadic-like	CMS2
gsm358376	0.198987	-0.509429	sporadic-like	CMS1
gsm358377	-0.265791	-0.554384	Intermediate	CMS1
gsm358378	0.456625	-0.672028	sporadic-like	CMS2
gsm358379	0.448014	-0.530828	sporadic-like	CMS2
gsm358380	0.346925	-0.596618	sporadic-like	CMS2
gsm358381	0.175897	-0.354879	sporadic-like	CMS3
gsm358382	0.438323	-0.0122438	Intermediate	CMS2
gsm358383	0.139161	0.106689	Intermediate	NA
gsm358384	-0.00735976	0.46834	Intermediate	CMS4
gsm358386	-0.0197935	0.389365	Intermediate	CMS4
gsm358387	-0.211608	0.0855449	Intermediate	NA
gsm358389	-0.231065	0.531342	colitis-like	CMS4
gsm358390	0.379702	0.343676	Intermediate	CMS2
gsm358394	-0.279877	0.155477	Intermediate	CMS4
gsm358395	-0.524542	0.545792	colitis-like	CMS1
gsm358399	0.0247632	-0.344183	Intermediate	CMS1
gsm358402	0.528948	-0.387362	sporadic-like	CMS2
gsm358403	-0.0440741	0.394208	Intermediate	CMS2
gsm358406	0.32114	0.191735	Intermediate	NA
gsm358407	0.606137	-0.16041	Intermediate	CMS2
gsm358409	-0.100711	0.632494	Intermediate	CMS4
gsm358413	-0.459506	0.584058	colitis-like	CMS4
gsm358416	-0.184872	0.50704	colitis-like	CMS4
gsm358421	0.415685	0.338222	Intermediate	NA
gsm358422	-0.0690223	-0.373135	Intermediate	CMS1
gsm358426	-0.0894943	0.36519	Intermediate	NA
gsm358428	0.0998661	0.223428	Intermediate	CMS3
gsm358439	0.392281	-0.307124	sporadic-like	CMS2
gsm358440	0.218594	0.147056	Intermediate	NA
gsm358442	-0.319134	-0.0588325	Intermediate	CMS1
gsm358443	0.0664338	-0.282772	Intermediate	CMS2
gsm358444	0.372363	-0.490201	sporadic-like	CMS2
gsm358445	0.219415	-0.614864	sporadic-like	CMS3
gsm358446	0.334316	0.339425	Intermediate	NA
gsm358447	-0.515296	0.458692	colitis-like	CMS1
gsm358448	0.424814	-0.610075	sporadic-like	CMS2
gsm358449	0.446578	-0.548571	sporadic-like	CMS2
gsm358450	0.0174905	0.244989	Intermediate	NA
gsm358451	0.329664	-0.629189	sporadic-like	CMS3
gsm358452	0.214121	-0.258623	sporadic-like	CMS3
gsm358453	-0.227287	-0.421807	Intermediate	NA
gsm358454	-0.122967	-0.467879	Intermediate	CMS1
gsm358455	0.539981	-0.715624	sporadic-like	CMS3
gsm358456	0.322658	-0.302396	sporadic-like	CMS2
gsm358457	-0.267615	-0.41083	Intermediate	CMS1
gsm358458	-0.27762	-0.187281	Intermediate	CMS1
gsm358459	-0.0459373	-0.567757	Intermediate	CMS3
gsm358460	0.484078	-0.634398	sporadic-like	CMS2
gsm358461	0.41776	-0.549807	sporadic-like	CMS2
gsm358462	-0.605209	0.636664	colitis-like	CMS4
gsm358463	0.349505	-0.282483	sporadic-like	CMS1
gsm358464	0.0127726	-0.368186	Intermediate	CMS3
gsm358465	-0.0639536	-0.298638	Intermediate	CMS2
gsm358466	0.377619	0.125477	Intermediate	CMS2
gsm358467	-0.0829291	0.503121	Intermediate	CMS4
gsm358468	0.262465	0.170709	Intermediate	NA
gsm358469	0.392105	-0.528423	sporadic-like	CMS3
gsm358470	0.242796	0.308185	Intermediate	NA
gsm358471	0.339117	-0.256732	sporadic-like	CMS2
gsm358472	-0.285547	0.481152	colitis-like	CMS4
gsm358473	0.436161	-0.471025	sporadic-like	CMS3
gsm358474	0.308382	-0.399263	sporadic-like	CMS2
gsm358475	-0.140794	0.429364	Intermediate	CMS4
gsm358476	-0.126808	-0.197635	Intermediate	CMS2
gsm358477	-0.535314	0.43591	colitis-like	CMS1
gsm358478	-0.481289	0.550396	colitis-like	CMS4
gsm358480	-0.241178	-0.210093	Intermediate	CMS1
gsm358486	-0.085344	-0.0315482	Intermediate	CMS3
gsm358490	0.454893	-0.113338	Intermediate	CMS2
gsm358492	-0.58333	0.567215	colitis-like	CMS4
gsm358502	-0.520341	0.243507	colitis-like	CMS1
gsm358504	0.293086	0.30271	Intermediate	NA
gsm358512	-0.232881	0.264278	colitis-like	CMS1
gsm358513	0.284699	0.488269	Intermediate	CMS4
gsm358514	-0.424573	0.444631	colitis-like	CMS4
gsm358526	0.249615	0.330478	Intermediate	CMS4
gsm358527	-0.587936	0.216131	colitis-like	CMS1
gsm358530	-0.343753	0.555641	colitis-like	CMS4
gsm358532	-0.47327	0.652541	colitis-like	CMS4
gsm358533	0.203624	0.355247	Intermediate	CMS2
gsm358535	-0.37965	0.57084	colitis-like	CMS4
gsm358540	0.512978	-0.615715	sporadic-like	CMS2
gsm358541	-0.503411	0.69823	colitis-like	CMS4
gsm358542	0.29024	-0.210211	sporadic-like	CMS2
gsm358543	0.106015	-0.584414	Intermediate	CMS3
gsm358544	0.542276	-0.429195	sporadic-like	CMS2
gsm358545	0.247825	-0.421028	sporadic-like	CMS3
gsm358546	-0.310127	0.00305502	Intermediate	NA
gsm358547	-0.0109684	-0.312714	Intermediate	CMS2
gsm358548	-0.185213	-0.284668	Intermediate	CMS1
gsm358549	0.178784	-0.538315	sporadic-like	CMS2
gsm358550	0.411897	-0.57644	sporadic-like	CMS2
gsm358551	-0.373168	-0.222311	Intermediate	CMS1
gsm358552	0.47628	-0.468825	sporadic-like	CMS2
gsm358553	0.0919645	0.466899	Intermediate	CMS4
gsm358554	-0.434315	-0.146613	Intermediate	CMS1
gsm358555	-0.0914882	-0.0296781	Intermediate	NA
gsm358556	0.376668	-0.662726	sporadic-like	CMS2
gsm358557	0.271094	-0.257309	sporadic-like	CMS2
gsm358558	-0.364739	0.400916	colitis-like	NA
gsm358559	0.0586782	-0.545379	Intermediate	CMS1
gsm358560	0.438388	-0.63147	sporadic-like	CMS2
gsm358561	-0.0974396	-0.21965	Intermediate	CMS2
gsm358562	0.442351	-0.600478	sporadic-like	CMS2
gsm358563	-0.220955	0.193982	Intermediate	NA
gsm358564	-0.078088	-0.00915731	Intermediate	CMS3
gsm358565	0.262829	-0.361754	sporadic-like	CMS2
gsm358566	0.401943	-0.578849	sporadic-like	CMS2
gsm358567	-0.202866	0.445135	colitis-like	CMS4
gsm358568	-0.180275	0.46403	colitis-like	NA
gsm358569	0.191192	-0.463035	sporadic-like	NA
gsm358570	-0.465045	0.577209	colitis-like	CMS4
gsm358573	-0.387455	0.456005	colitis-like	CMS4
gsm358575	-0.237803	0.317181	colitis-like	CMS4
gsm358582	-0.33484	0.346415	colitis-like	CMS4
gsm358591	-0.256821	0.581502	colitis-like	CMS4
gsm358599	-0.0554048	-0.0835211	Intermediate	CMS3
gsm358600	0.111015	-0.00585415	Intermediate	CMS2
gsm358608	-0.431326	0.183685	Intermediate	CMS1
gsm358611	0.0427956	0.5848	Intermediate	CMS4
gsm358612	0.564508	-0.655267	sporadic-like	CMS2
gsm358613	0.200585	-0.632962	sporadic-like	CMS2
gsm358614	-0.506616	0.460187	colitis-like	NA
gsm358615	0.580743	-0.674037	sporadic-like	CMS2
gsm358616	-0.0626959	-0.223697	Intermediate	CMS2
gsm358617	-0.154569	0.418037	colitis-like	CMS2
gsm358618	0.343446	-0.427793	sporadic-like	CMS2
gsm358619	0.560286	-0.638251	sporadic-like	CMS2
gsm358620	0.626172	-0.621004	sporadic-like	CMS3
gsm358621	-0.698309	0.65339	colitis-like	CMS4
gsm358622	0.530426	-0.594096	sporadic-like	CMS3
gsm358623	0.21959	-0.609614	sporadic-like	CMS2
gsm358624	0.204242	-0.314797	sporadic-like	CMS2
gsm358625	-0.393167	0.647131	colitis-like	CMS4
gsm358626	0.398712	-0.59959	sporadic-like	NA
gsm358627	-0.404849	-0.306329	Intermediate	CMS1
gsm358628	-0.328625	0.356684	colitis-like	CMS4
gsm358629	0.185339	-0.470341	sporadic-like	CMS2
gsm358630	-0.325014	0.572757	colitis-like	CMS4
petacc3.0001	-0.0955889	0.309327	Intermediate	CMS4
petacc3.0002	-0.143638	-0.451134	Intermediate	CMS1
petacc3.0003	-0.411889	0.404503	colitis-like	CMS4
petacc3.0004	0.314517	-0.538421	sporadic-like	CMS2
petacc3.0005	-0.125782	-0.136288	Intermediate	CMS1
petacc3.0006	-0.176589	-0.244593	Intermediate	CMS3
petacc3.0007	-0.135496	-0.129896	Intermediate	CMS2
petacc3.0008	-0.277606	-0.0163834	Intermediate	CMS1
petacc3.0009	-0.300703	0.332289	colitis-like	CMS2
petacc3.0010	-0.220893	0.369251	colitis-like	CMS4
petacc3.0011	0.0649491	-0.26697	Intermediate	CMS2
petacc3.0012	-0.343331	0.252021	colitis-like	NA
petacc3.0013	-0.371463	0.320076	colitis-like	CMS1
petacc3.0014	0.0190733	0.155681	Intermediate	CMS2
petacc3.0015	0.234451	0.0498273	Intermediate	CMS3
petacc3.0016	-0.406843	0.314532	colitis-like	CMS4
petacc3.0017	-0.351242	0.493348	colitis-like	CMS4
petacc3.0018	0.423581	-0.403315	sporadic-like	CMS2
petacc3.0019	0.102884	0.0872895	Intermediate	CMS2
petacc3.0020	-0.144953	0.0361582	Intermediate	CMS2
petacc3.0021	-0.2453	-0.00745354	Intermediate	CMS2
petacc3.0022	0.30363	-0.444037	sporadic-like	CMS2
petacc3.0023	0.22619	-0.159849	Intermediate	CMS2
petacc3.0024	-0.445468	0.467756	colitis-like	CMS4
petacc3.0025	0.0529021	0.0234439	Intermediate	CMS2
petacc3.0026	-0.266968	0.0141279	Intermediate	CMS1
petacc3.0027	0.400703	-0.489664	sporadic-like	CMS2
petacc3.0028	0.384645	-0.19007	Intermediate	CMS3
petacc3.0029	0.253469	-0.413259	sporadic-like	CMS2
petacc3.0030	0.179394	-0.409256	sporadic-like	CMS3
petacc3.0031	-0.644685	0.614691	colitis-like	CMS4
petacc3.0032	-0.169447	0.176099	Intermediate	NA
petacc3.0033	-0.118212	-0.128959	Intermediate	CMS2
petacc3.0034	0.475786	-0.24202	sporadic-like	CMS3
petacc3.0035	-0.123051	0.349108	Intermediate	NA
petacc3.0036	-0.173536	0.102917	Intermediate	NA
petacc3.0037	0.359882	0.0900256	Intermediate	CMS2
petacc3.0038	-0.235266	0.350673	colitis-like	CMS4
petacc3.0039	-0.0589852	0.099775	Intermediate	CMS2
petacc3.0040	-0.339069	0.520653	colitis-like	CMS4
petacc3.0041	0.420611	0.0736651	Intermediate	CMS2
petacc3.0042	-0.236676	0.519552	colitis-like	CMS4
petacc3.0043	-0.181181	-0.346072	Intermediate	CMS3
petacc3.0044	-0.33491	0.193734	Intermediate	NA
petacc3.0045	0.296424	-0.358651	sporadic-like	CMS2
petacc3.0046	-0.323571	0.395408	colitis-like	CMS4
petacc3.0047	-0.157502	0.15921	Intermediate	CMS3
petacc3.0048	0.10174	-0.365277	Intermediate	CMS2
petacc3.0049	-0.213837	0.272066	colitis-like	NA
petacc3.0050	0.232286	0.226128	Intermediate	CMS3
petacc3.0051	-0.517623	0.491413	colitis-like	CMS4
petacc3.0052	-0.546746	0.28589	colitis-like	CMS1
petacc3.0053	0.0529882	-0.291138	Intermediate	CMS2
petacc3.0054	-0.30989	0.20803	colitis-like	CMS4
petacc3.0055	-0.0468038	0.0743696	Intermediate	CMS2
petacc3.0056	-0.345548	0.291742	colitis-like	CMS4
petacc3.0057	-0.240273	0.280591	colitis-like	CMS2
petacc3.0058	-0.248091	0.425175	colitis-like	NA
petacc3.0059	0.046947	0.0752568	Intermediate	CMS1
petacc3.0060	0.332688	-0.502582	sporadic-like	CMS2
petacc3.0061	-0.398921	0.320477	colitis-like	NA
petacc3.0062	-0.0380031	-0.231431	Intermediate	CMS2
petacc3.0063	-0.314289	0.271552	colitis-like	CMS4
petacc3.0064	0.346967	-0.167499	Intermediate	NA
petacc3.0065	-0.0242523	-0.435089	Intermediate	CMS2
petacc3.0066	0.384306	-0.219154	sporadic-like	CMS2
petacc3.0067	-0.141203	-0.235702	Intermediate	NA
petacc3.0068	-0.406033	0.320208	colitis-like	CMS4
petacc3.0069	-0.379542	0.0628539	Intermediate	CMS4
petacc3.0070	-0.156132	-0.214059	Intermediate	NA
petacc3.0071	-0.275683	-0.249058	Intermediate	CMS1
petacc3.0072	0.479951	0.103687	Intermediate	NA
petacc3.0073	-0.0725094	-0.008053	Intermediate	CMS3
petacc3.0074	-0.62508	0.611339	colitis-like	CMS4
petacc3.0075	0.314649	-0.490675	sporadic-like	CMS3
petacc3.0076	-0.56887	0.606694	colitis-like	CMS4
petacc3.0077	-0.408108	0.343305	colitis-like	NA
petacc3.0078	-0.108298	0.0747173	Intermediate	NA
petacc3.0079	-0.438222	-0.0928556	Intermediate	CMS1
petacc3.0080	0.122866	0.0128992	Intermediate	CMS2
petacc3.0081	0.0951032	-0.0425972	Intermediate	CMS2
petacc3.0082	0.324451	0.0595572	Intermediate	NA
petacc3.0083	0.404317	-0.401114	sporadic-like	CMS3
petacc3.0084	0.309753	-0.227122	sporadic-like	CMS2
petacc3.0085	-0.275685	0.300667	colitis-like	CMS1
petacc3.0086	-0.570069	0.605985	colitis-like	CMS4
petacc3.0087	0.344722	-0.411636	sporadic-like	CMS2
petacc3.0088	-0.26658	0.459399	colitis-like	CMS4
petacc3.0089	-0.375552	0.406169	colitis-like	NA
petacc3.0090	0.284184	-0.468957	sporadic-like	CMS2
petacc3.0091	0.206431	0.274116	Intermediate	CMS4
petacc3.0092	-0.274064	0.244661	colitis-like	CMS4
petacc3.0093	0.252385	0.202545	Intermediate	CMS2
petacc3.0094	0.0764183	-0.338555	Intermediate	CMS2
petacc3.0095	0.414961	-0.12986	Intermediate	CMS2
petacc3.0096	0.227288	-0.34884	sporadic-like	CMS2
petacc3.0097	0.0335363	-0.231519	Intermediate	NA
petacc3.0098	0.221439	-0.24706	sporadic-like	CMS2
petacc3.0099	-0.401995	0.122899	Intermediate	CMS2
petacc3.0100	-0.300107	-0.137386	Intermediate	CMS1
petacc3.0101	-0.140378	-0.368495	Intermediate	NA
petacc3.0102	0.182898	-0.339412	sporadic-like	NA
petacc3.0103	-0.379764	0.167571	Intermediate	CMS1
petacc3.0104	-0.196089	0.335346	colitis-like	CMS4
petacc3.0105	0.100682	0.113066	Intermediate	CMS3
petacc3.0106	0.233998	0.00745694	Intermediate	CMS2
petacc3.0107	0.348971	-0.0139552	Intermediate	CMS2
petacc3.0108	-0.204039	0.214271	colitis-like	CMS4
petacc3.0109	0.280117	-0.211959	sporadic-like	CMS2
petacc3.0110	-0.310988	-0.227428	Intermediate	CMS2
petacc3.0111	-0.0674429	0.427103	Intermediate	NA
petacc3.0112	-0.100155	-0.0440081	Intermediate	NA
petacc3.0113	0.402173	-0.429895	sporadic-like	CMS2
petacc3.0114	0.0606883	-0.555373	Intermediate	CMS3
petacc3.0115	0.453721	-0.379909	sporadic-like	CMS2
petacc3.0116	-0.00862197	0.43929	Intermediate	CMS4
petacc3.0117	-0.336354	-0.117519	Intermediate	CMS1
petacc3.0118	-0.325781	0.342266	colitis-like	CMS4
petacc3.0119	-0.0498536	-0.309086	Intermediate	CMS3
petacc3.0120	-0.378858	0.444179	colitis-like	CMS4
petacc3.0121	-0.31678	-0.392995	Intermediate	CMS1
petacc3.0122	-0.159591	-0.015661	Intermediate	NA
petacc3.0123	-0.353226	0.0243664	Intermediate	CMS4
petacc3.0124	0.145832	0.322406	Intermediate	NA
petacc3.0125	-0.00295674	0.176972	Intermediate	CMS2
petacc3.0126	-0.0475317	-0.0995494	Intermediate	NA
petacc3.0127	0.378583	-0.414305	sporadic-like	CMS2
petacc3.0128	-0.17567	0.235458	colitis-like	NA
petacc3.0129	-0.35615	0.0668969	Intermediate	CMS1
petacc3.0130	-0.209439	-0.0302602	Intermediate	NA
petacc3.0131	-0.343733	0.285313	colitis-like	CMS4
petacc3.0132	-0.533128	0.331969	colitis-like	CMS1
petacc3.0133	-0.249177	0.0496996	Intermediate	CMS4
petacc3.0134	-0.0929101	0.167544	Intermediate	NA
petacc3.0135	-0.283519	0.542943	colitis-like	CMS4
petacc3.0136	-0.0882543	-0.440667	Intermediate	CMS2
petacc3.0137	-0.107292	-0.0542852	Intermediate	NA
petacc3.0138	-0.228203	0.213542	colitis-like	NA
petacc3.0139	-0.265527	-0.327001	Intermediate	CMS3
petacc3.0140	0.183445	-0.202398	sporadic-like	CMS2
petacc3.0141	-0.292576	0.466482	colitis-like	CMS4
petacc3.0142	-0.103452	0.385587	Intermediate	NA
petacc3.0143	0.128327	-0.243439	Intermediate	NA
petacc3.0144	0.354965	-0.204027	sporadic-like	NA
petacc3.0145	0.298915	0.145972	Intermediate	NA
petacc3.0146	0.316638	0.199001	Intermediate	NA
petacc3.0147	0.213125	0.0285463	Intermediate	NA
petacc3.0148	-0.085105	0.497475	Intermediate	CMS4
petacc3.0149	0.345547	0.366442	Intermediate	NA
petacc3.0150	0.340387	-0.508771	sporadic-like	CMS3
petacc3.0151	0.182	0.297606	Intermediate	CMS4
petacc3.0152	0.0680083	0.438192	Intermediate	CMS4
petacc3.0153	-0.0819942	0.469692	Intermediate	CMS4
petacc3.0154	-0.538444	0.365356	colitis-like	CMS1
petacc3.0155	0.49642	-0.181895	Intermediate	CMS2
petacc3.0156	-0.261648	0.0438317	Intermediate	CMS1
petacc3.0157	-0.337853	0.300263	colitis-like	CMS1
petacc3.0158	0.123134	-0.244023	Intermediate	CMS3
petacc3.0159	-0.23106	-0.143574	Intermediate	CMS1
petacc3.0160	-0.344338	0.506532	colitis-like	CMS4
petacc3.0161	0.281091	-0.225839	sporadic-like	CMS3
petacc3.0162	0.213628	-0.178725	Intermediate	CMS2
petacc3.0163	0.18319	-0.133265	Intermediate	CMS2
petacc3.0164	0.130984	-0.274205	Intermediate	CMS2
petacc3.0165	-0.469253	0.0306686	Intermediate	CMS1
petacc3.0166	-0.301303	0.35383	colitis-like	CMS1
petacc3.0167	0.484506	-0.419527	sporadic-like	CMS2
petacc3.0168	-0.373008	0.2501	colitis-like	CMS4
petacc3.0169	-0.313066	0.29419	colitis-like	CMS4
petacc3.0170	0.079543	-0.237478	Intermediate	CMS2
petacc3.0171	-0.121471	0.0832702	Intermediate	CMS4
petacc3.0172	-0.00216944	0.22479	Intermediate	CMS4
petacc3.0173	-0.273848	0.337739	colitis-like	NA
petacc3.0174	-0.0270964	-0.0833663	Intermediate	CMS2
petacc3.0175	-0.0488987	0.0607814	Intermediate	CMS2
petacc3.0176	-0.0509194	0.234252	Intermediate	CMS2
petacc3.0177	-0.411747	0.4551	colitis-like	CMS4
petacc3.0178	0.207824	-0.398104	sporadic-like	CMS2
petacc3.0179	0.0256048	-0.115638	Intermediate	CMS1
petacc3.0181	0.162763	0.366332	Intermediate	CMS4
petacc3.0182	0.261335	0.204279	Intermediate	NA
petacc3.0183	0.102584	0.107936	Intermediate	CMS4
petacc3.0184	-0.555003	0.522365	colitis-like	CMS4
petacc3.0185	-0.399061	-0.115763	Intermediate	CMS2
petacc3.0186	0.417115	-0.0504838	Intermediate	CMS2
petacc3.0187	0.348463	-0.223149	sporadic-like	CMS3
petacc3.0188	-0.314292	-0.00946649	Intermediate	CMS2
petacc3.0189	-0.267483	0.219886	colitis-like	CMS4
petacc3.0190	-0.0885459	0.0791992	Intermediate	CMS2
petacc3.0191	0.297654	-0.0836856	Intermediate	CMS2
petacc3.0192	-0.309517	0.0139699	Intermediate	NA
petacc3.0193	0.166513	0.118087	Intermediate	CMS2
petacc3.0194	0.518776	0.0778436	Intermediate	NA
petacc3.0195	0.023299	0.378105	Intermediate	CMS4
petacc3.0196	0.283352	-0.101803	Intermediate	NA
petacc3.0197	-0.243593	0.335092	colitis-like	CMS3
petacc3.0198	-0.362257	0.32191	colitis-like	CMS4
petacc3.0199	0.0592396	-0.326937	Intermediate	CMS2
petacc3.0200	0.196334	-0.374826	sporadic-like	CMS3
petacc3.0201	0.0565636	-0.204037	Intermediate	CMS2
petacc3.0202	-0.00776162	-0.36774	Intermediate	CMS2
petacc3.0203	-0.442978	0.518775	colitis-like	CMS4
petacc3.0204	0.136103	-0.182059	Intermediate	CMS2
petacc3.0205	0.43778	-0.176205	Intermediate	CMS2
petacc3.0206	-0.130659	0.158494	Intermediate	CMS1
petacc3.0207	0.0331009	0.18147	Intermediate	CMS4
petacc3.0208	-0.186418	-0.236506	Intermediate	CMS2
petacc3.0209	0.318517	-0.263289	sporadic-like	CMS2
petacc3.0210	-0.24049	0.34239	colitis-like	CMS4
petacc3.0211	-0.471345	-0.217579	Intermediate	NA
petacc3.0212	-0.281711	0.418377	colitis-like	CMS4
petacc3.0213	0.476524	-0.402426	sporadic-like	CMS2
petacc3.0214	-0.233178	-0.161583	Intermediate	CMS2
petacc3.0215	-0.0251439	-0.220745	Intermediate	CMS1
petacc3.0216	-0.242816	0.424695	colitis-like	CMS4
petacc3.0217	-0.581845	0.520927	colitis-like	CMS4
petacc3.0218	-0.465777	0.330826	colitis-like	NA
petacc3.0219	-0.48285	0.254712	colitis-like	CMS1
petacc3.0220	0.182584	0.0451921	Intermediate	CMS3
petacc3.0221	0.595894	-0.48487	sporadic-like	CMS2
petacc3.0222	0.363017	-0.437666	sporadic-like	CMS2
petacc3.0223	-0.0310606	-0.066487	Intermediate	CMS2
petacc3.0224	-0.522629	0.453547	colitis-like	CMS4
petacc3.0225	-0.508689	0.426766	colitis-like	CMS4
petacc3.0226	-0.145582	0.39323	Intermediate	CMS4
petacc3.0227	-0.387504	0.447638	colitis-like	NA
petacc3.0228	-0.423383	0.427631	colitis-like	CMS4
petacc3.0229	0.112669	0.0873931	Intermediate	NA
petacc3.0230	-0.385593	-0.303542	Intermediate	CMS2
petacc3.0231	-0.353581	0.411437	colitis-like	CMS4
petacc3.0232	0.165047	-0.080707	Intermediate	CMS2
petacc3.0233	0.232449	-0.104854	Intermediate	CMS2
petacc3.0234	0.0584787	-0.398663	Intermediate	CMS2
petacc3.0235	-0.0859013	-0.0155967	Intermediate	NA
petacc3.0236	-0.138556	-0.485705	Intermediate	CMS1
petacc3.0237	-0.33892	-0.151745	Intermediate	CMS2
petacc3.0238	0.0984615	-0.0166124	Intermediate	CMS2
petacc3.0239	0.380348	-0.646365	sporadic-like	NA
petacc3.0240	0.37378	-0.230983	sporadic-like	CMS2
petacc3.0241	0.207606	-0.121676	Intermediate	CMS2
petacc3.0242	-0.161993	-0.129446	Intermediate	CMS2
petacc3.0243	-0.480253	0.473858	colitis-like	CMS4
petacc3.0244	0.276665	-0.0542208	Intermediate	CMS2
petacc3.0245	-0.343775	-0.00801403	Intermediate	NA
petacc3.0246	0.0510984	0.313365	Intermediate	CMS4
petacc3.0247	-0.310958	0.191315	Intermediate	CMS1
petacc3.0248	-0.18963	0.0469353	Intermediate	CMS1
petacc3.0249	0.548123	-0.645024	sporadic-like	CMS2
petacc3.0250	-0.135195	-0.121716	Intermediate	NA
petacc3.0251	0.313672	-0.280065	sporadic-like	CMS2
petacc3.0252	0.187019	0.0825486	Intermediate	CMS2
petacc3.0253	-0.449587	0.523893	colitis-like	CMS4
petacc3.0254	-0.108074	0.174605	Intermediate	NA
petacc3.0255	0.363943	-0.128228	Intermediate	CMS3
petacc3.0256	0.133042	0.375385	Intermediate	CMS4
petacc3.0257	0.37041	-0.447052	sporadic-like	CMS2
petacc3.0258	-0.403387	0.433362	colitis-like	NA
petacc3.0259	0.0960502	0.362437	Intermediate	CMS4
petacc3.0260	-0.55308	0.373258	colitis-like	CMS4
petacc3.0261	0.217944	-0.251326	sporadic-like	CMS1
petacc3.0262	-0.31993	0.00820967	Intermediate	CMS1
petacc3.0263	0.42841	-0.187743	Intermediate	CMS3
petacc3.0264	-0.244074	0.331563	colitis-like	CMS3
petacc3.0265	-0.478964	0.0540569	Intermediate	CMS1
petacc3.0266	0.0251872	-0.277606	Intermediate	CMS1
petacc3.0267	-0.512182	0.0553252	Intermediate	CMS1
petacc3.0268	0.345143	-0.0217023	Intermediate	CMS2
petacc3.0269	0.157362	-0.284913	sporadic-like	CMS2
petacc3.0270	0.0723364	-0.0864068	Intermediate	CMS3
petacc3.0271	-0.0280004	-0.356189	Intermediate	CMS2
petacc3.0272	0.392028	-0.5325	sporadic-like	CMS2
petacc3.0273	0.12596	-0.243643	Intermediate	CMS2
petacc3.0274	-0.256754	0.394646	colitis-like	CMS4
petacc3.0275	-0.0889915	0.355456	Intermediate	NA
petacc3.0276	0.0320495	-0.00817705	Intermediate	CMS3
petacc3.0277	-0.283502	0.193481	Intermediate	CMS4
petacc3.0278	-0.193335	0.392987	colitis-like	CMS4
petacc3.0279	0.235152	-0.220849	sporadic-like	CMS2
petacc3.0280	-0.19075	0.205776	colitis-like	NA
petacc3.0281	-0.23403	0.0443531	Intermediate	NA
petacc3.0282	-0.472298	0.485099	colitis-like	CMS4
petacc3.0283	-0.309559	0.239716	colitis-like	CMS4
petacc3.0284	-0.374341	0.0651758	Intermediate	CMS1
petacc3.0285	0.490275	-0.266018	sporadic-like	CMS2
petacc3.0286	-0.445605	0.382451	colitis-like	NA
petacc3.0287	0.0756151	-0.152595	Intermediate	CMS2
petacc3.0288	0.228485	-0.182271	Intermediate	CMS2
petacc3.0289	-0.166893	0.100393	Intermediate	CMS2
petacc3.0290	-0.521307	0.507871	colitis-like	CMS4
petacc3.0291	-0.244391	-0.328161	Intermediate	CMS3
petacc3.0292	-0.111837	0.28739	Intermediate	NA
petacc3.0293	-0.182555	-0.09228	Intermediate	CMS2
petacc3.0294	-0.254935	0.287605	colitis-like	NA
petacc3.0295	0.157883	-0.329466	sporadic-like	NA
petacc3.0296	-0.0132745	-0.494145	Intermediate	NA
petacc3.0297	-0.567873	0.487049	colitis-like	CMS4
petacc3.0298	0.245576	-0.0191606	Intermediate	CMS2
petacc3.0299	-0.4884	0.342084	colitis-like	NA
petacc3.0300	0.308555	-0.0569936	Intermediate	CMS2
petacc3.0301	-0.290922	-0.00177342	Intermediate	NA
petacc3.0302	-0.0311642	0.037385	Intermediate	NA
petacc3.0303	0.208061	-0.214422	sporadic-like	CMS2
petacc3.0304	0.367049	-0.257959	sporadic-like	CMS2
petacc3.0305	0.388392	-0.204482	sporadic-like	NA
petacc3.0306	0.351259	-0.5247	sporadic-like	CMS2
petacc3.0307	-0.0682733	0.201382	Intermediate	NA
petacc3.0308	0.366348	-0.496008	sporadic-like	CMS2
petacc3.0309	0.0846652	-0.486046	Intermediate	CMS2
petacc3.0310	-0.37668	0.355614	colitis-like	CMS1
petacc3.0311	0.0592827	0.332799	Intermediate	CMS4
petacc3.0312	0.448612	-0.119423	Intermediate	CMS2
petacc3.0313	0.140038	0.320442	Intermediate	NA
petacc3.0314	0.048027	-0.253232	Intermediate	CMS3
petacc3.0315	-0.394943	-0.234441	Intermediate	CMS1
petacc3.0316	0.182978	-0.396023	sporadic-like	CMS2
petacc3.0317	0.223298	0.244032	Intermediate	NA
petacc3.0318	0.111515	-0.306458	Intermediate	CMS2
petacc3.0319	0.166263	-0.265726	sporadic-like	CMS3
petacc3.0320	0.519649	-0.478694	sporadic-like	CMS2
petacc3.0321	-0.472318	0.573794	colitis-like	CMS4
petacc3.0322	-0.138064	0.428429	Intermediate	CMS4
petacc3.0323	0.344711	-0.229009	sporadic-like	CMS2
petacc3.0324	0.578363	-0.496385	sporadic-like	CMS2
petacc3.0325	0.314625	-0.561263	sporadic-like	CMS3
petacc3.0326	0.0257667	0.153515	Intermediate	CMS1
petacc3.0327	-0.0100597	-0.306879	Intermediate	CMS3
petacc3.0328	0.511898	-0.255165	sporadic-like	CMS2
petacc3.0329	0.338552	0.0939531	Intermediate	CMS2
petacc3.0330	0.324058	-0.174965	Intermediate	CMS2
petacc3.0331	0.601338	-0.431137	sporadic-like	CMS2
petacc3.0332	0.0954692	-0.149028	Intermediate	CMS1
petacc3.0333	-0.201848	0.452024	colitis-like	CMS4
petacc3.0334	0.242201	0.296616	Intermediate	NA
petacc3.0335	0.316855	-0.475125	sporadic-like	CMS2
petacc3.0336	0.186877	-0.273103	sporadic-like	CMS3
petacc3.0337	0.0376718	-0.0612093	Intermediate	CMS1
petacc3.0338	-0.150573	-0.251808	Intermediate	CMS2
petacc3.0339	-0.599449	0.514786	colitis-like	CMS4
petacc3.0340	-0.418283	0.516401	colitis-like	CMS4
petacc3.0341	-0.228119	0.143998	Intermediate	NA
petacc3.0342	-0.353908	0.185783	Intermediate	CMS1
petacc3.0343	0.340141	-0.338369	sporadic-like	CMS3
petacc3.0344	-0.105808	0.301499	Intermediate	NA
petacc3.0345	-0.32295	0.19071	Intermediate	CMS1
petacc3.0346	-0.211062	0.431795	colitis-like	CMS4
petacc3.0347	0.25093	0.221671	Intermediate	NA
petacc3.0348	-0.30014	0.216042	colitis-like	NA
petacc3.0349	0.223225	0.181026	Intermediate	CMS3
petacc3.0350	-0.409431	0.429777	colitis-like	CMS4
petacc3.0351	-0.119346	-0.140841	Intermediate	CMS3
petacc3.0352	0.307549	0.357337	Intermediate	CMS4
petacc3.0353	0.305595	-0.419093	sporadic-like	CMS2
petacc3.0354	0.19804	-0.136088	Intermediate	NA
petacc3.0355	0.471316	-0.460859	sporadic-like	CMS2
petacc3.0356	0.27824	0.194144	Intermediate	NA
petacc3.0357	0.519939	-0.420631	sporadic-like	CMS2
petacc3.0358	-0.435986	-0.0730335	Intermediate	CMS1
petacc3.0359	0.100268	-0.120892	Intermediate	NA
petacc3.0360	0.110546	-0.42588	Intermediate	CMS2
petacc3.0361	0.458924	-0.341129	sporadic-like	CMS2
petacc3.0362	0.308995	-0.28982	sporadic-like	CMS2
petacc3.0363	-0.406517	-0.106775	Intermediate	CMS1
petacc3.0364	-0.0975782	0.229655	Intermediate	CMS4
petacc3.0365	-0.021708	-0.241654	Intermediate	CMS3
petacc3.0366	-0.416967	0.453406	colitis-like	CMS4
petacc3.0367	0.016117	-0.257472	Intermediate	CMS2
petacc3.0368	-0.268683	0.269558	colitis-like	CMS3
petacc3.0369	-0.118604	0.246433	Intermediate	CMS2
petacc3.0370	0.453044	-0.249134	sporadic-like	CMS2
petacc3.0371	-0.255348	0.306328	colitis-like	NA
petacc3.0372	0.0390062	0.347874	Intermediate	NA
petacc3.0373	0.283938	-0.152814	Intermediate	CMS3
petacc3.0374	0.208547	-0.433476	sporadic-like	NA
petacc3.0375	0.245623	-0.162954	Intermediate	CMS2
petacc3.0376	-0.356031	0.502547	colitis-like	CMS4
petacc3.0377	-0.189662	0.112333	Intermediate	CMS2
petacc3.0378	-0.439309	0.480523	colitis-like	CMS4
petacc3.0379	-0.186489	0.425113	colitis-like	CMS4
petacc3.0380	0.22747	-0.0110389	Intermediate	CMS2
petacc3.0381	0.516296	-0.381143	sporadic-like	CMS2
petacc3.0382	0.443388	-0.270576	sporadic-like	CMS2
petacc3.0383	0.479238	0.085084	Intermediate	CMS2
petacc3.0384	-0.113818	0.00245253	Intermediate	CMS2
petacc3.0385	-0.239259	-0.309163	Intermediate	CMS1
petacc3.0386	-0.265774	-0.287509	Intermediate	CMS2
petacc3.0387	-0.261481	-0.302652	Intermediate	CMS1
petacc3.0388	-0.23612	-0.126019	Intermediate	NA
petacc3.0389	-0.0634441	-0.469348	Intermediate	NA
petacc3.0390	-0.300346	-0.0810079	Intermediate	CMS3
petacc3.0391	-0.49092	0.456145	colitis-like	CMS4
petacc3.0392	0.280501	-0.22471	sporadic-like	CMS3
petacc3.0393	0.0791135	-0.129302	Intermediate	CMS2
petacc3.0394	-0.113631	-0.517087	Intermediate	CMS2
petacc3.0395	-0.283313	0.438336	colitis-like	CMS4
petacc3.0396	0.340881	-0.0328125	Intermediate	CMS2
petacc3.0397	0.0302453	0.252812	Intermediate	CMS4
petacc3.0398	-0.0510468	-0.360602	Intermediate	CMS2
petacc3.0399	0.394033	0.0552987	Intermediate	CMS2
petacc3.0400	0.335432	-0.460638	sporadic-like	CMS2
petacc3.0401	-0.349199	0.072682	Intermediate	CMS1
petacc3.0402	-0.0944734	0.14299	Intermediate	NA
petacc3.0403	-0.0759383	0.34507	Intermediate	NA
petacc3.0404	-0.0531397	0.343544	Intermediate	NA
petacc3.0405	-0.116364	0.399649	Intermediate	CMS4
petacc3.0406	0.160812	-0.216806	sporadic-like	CMS2
petacc3.0407	-0.456613	0.533095	colitis-like	CMS4
petacc3.0408	0.347596	0.0966238	Intermediate	NA
petacc3.0409	0.341614	0.217216	Intermediate	CMS3
petacc3.0410	-0.101417	0.108243	Intermediate	CMS4
petacc3.0411	-0.156504	-0.0250315	Intermediate	CMS1
petacc3.0412	0.054678	-0.366052	Intermediate	NA
petacc3.0413	-0.239786	-0.251535	Intermediate	CMS2
petacc3.0414	-0.0995412	-0.255483	Intermediate	CMS2
petacc3.0415	-0.28131	-0.147716	Intermediate	NA
petacc3.0416	0.191396	-0.32653	sporadic-like	CMS2
petacc3.0417	-0.453254	0.0775762	Intermediate	CMS1
petacc3.0418	0.319771	-0.45387	sporadic-like	CMS2
petacc3.0419	-0.0636335	0.23458	Intermediate	CMS2
petacc3.0420	-0.256415	-0.113969	Intermediate	NA
petacc3.0421	-0.524355	0.601365	colitis-like	CMS4
petacc3.0422	0.463625	-0.22946	sporadic-like	CMS2
petacc3.0423	-0.147809	0.19287	Intermediate	CMS4
petacc3.0424	0.466471	-0.359527	sporadic-like	CMS3
petacc3.0425	-0.100282	0.134453	Intermediate	CMS1
[truncated: 1,233 more rows]
