# Supplementary material for: Non-stem cell lineages as an alternative origin of intestinal tumorigenesis in the context of inflammation
Source: Nat Genet. 2024 Jun 20;56(7):1456–67. doi: 10.1038/s41588-024-01801-y (PMC11250264; doi:10.1038/s41588-024-01801-y)
Supplement: Supplementary file 10 — Statistical source data. [file 41588_2024_1801_MOESM10_ESM.xlsx]

## Sheet: Fig_4C
	Single Cell Plating
Rep	AIN L	AIN P	NWD1 L	NWD1 P
1	4	7	3	16
1	5	9	2	14
2	2	5	2	17
2	1	4	5	23
3	1	2	3	8
3	0	1	3	7
4	2	2	2	9
4	1	4	1	9
	Organoid Reconstitution Assay (ORA)
Rep	AIN P + AIN L	NWD1 P + NWD1 L	AIN P + NWD1 L	NWD1 P + AIN L
1	18	49	16	54
1	15	42	23	58
2	12	37	18	26
2	19	38	6	43
3	11	21	11	26
3	10	23	13	25
4	11	24	12	24
4	16	26	16	27
P: Paneth, L: LGR5. Number (N) of organoids per well

## Sheet: Fig_4EF
Cell	Batch	nCount_RNA	nFeature_RNA	Diet	Group	Celltype	Diet response	UMAP_1	UMAP_2	CytoTRACE	DSS_signature
A10_AAAGGTAAGGTCCAGA-1	A10	22930	3036	Control	control	Paneth	Diet response	11.8449	-7.90652	0.0405337	0.483949
A10_AAAGTCCGTAGTCTTG-1	A10	28751	1876	Control	control	Paneth	Other	12.2942	-8.76524	0.0065703	0.136849
A10_AATGAAGGTAGCTTTG-1	A10	20160	1479	Control	control	Paneth	Other	11.9804	-8.57027	0.00449813	0.164981
A10_ACCAAACTCCGTAATG-1	A10	51900	2306	Control	control	Paneth	Other	12.6777	-8.23725	0.00712625	0.186338
A10_ACCCTCATCACTGGTA-1	A10	38122	2459	Control	control	Paneth	Other	11.8863	-8.62071	0.0121298	0.205756
A10_ACTACGAAGGCTCAAG-1	A10	29932	2245	Control	control	Paneth	Other	11.9207	-8.8297	0.00854139	0.139373
A10_ACTATTCGTTGTTTGG-1	A10	64385	2410	Control	control	Paneth	Other	12.6557	-8.4836	0.00889518	0.17606
A10_ACTGATGTCAAAGGTA-1	A10	18534	1808	Control	control	Paneth	Other	10.7182	-8.45429	0.0177904	0.311939
A10_ACTTCCGAGAAGAGCA-1	A10	21168	2224	Control	control	Paneth	Other	11.2939	-8.26754	0.0163247	0.325192
A10_ACTTTCAAGCTGGCTC-1	A10	39322	2070	Control	control	Paneth	Other	12.2169	-8.92458	0.010563	0.230348
A10_AGAACCTAGTTTGGCT-1	A10	40305	4025	Control	control	Paneth	Diet response	11.2039	-7.64542	0.142373	0.531017
A10_AGAGCAGGTTCGGCCA-1	A10	19653	1974	Control	control	Paneth	Other	10.4723	-8.37544	0.0178409	0.276984
A10_AGCCAATGTAGGAAAG-1	A10	6071	862	Control	control	Paneth	Other	10.7349	-8.71571	0.0156171	0.299328
A10_AGGAAATTCGGTAGGA-1	A10	48700	2297	Control	control	Paneth	Other	12.4732	-8.71237	0.00884464	0.175228
A10_AGGAATAGTTACTCAG-1	A10	46119	1899	Control	control	Paneth	Other	12.0893	-9.05388	0.00985545	0.210568
A10_AGGAGGTCACTACGGC-1	A10	51249	2185	Control	control	Paneth	Other	12.4582	-7.85867	0.0035884	0.130087
A10_AGGATCTGTTTACTGG-1	A10	4961	488	Control	control	Paneth	Other	11.5351	-8.24581	0.00348731	0.125244
A10_AGTGATCTCTAGGAAA-1	A10	61698	1977	Control	control	Paneth	Other	12.6577	-7.99622	0.00414434	0.159096
A10_AGTGTTGGTATGGGAC-1	A10	13248	2379	Control	control	Paneth	Diet response	11.3409	-7.82454	0.131659	0.540893
A10_ATCCGTCTCATCTATC-1	A10	51170	3494	Control	control	Paneth	Other	11.4433	-8.27583	0.0226423	0.371773
A10_ATCGTAGGTGTGAATA-1	A10	14765	2451	Control	control	Paneth	Diet response	11.1084	-7.74807	0.0378045	0.499196
A10_ATGCGATGTATCGGTT-1	A10	49856	2305	Control	control	Paneth	Other	12.2491	-8.8145	0.0114728	0.213155
A10_ATGTCCCAGCAATAAC-1	A10	41732	3462	Control	control	Paneth	Other	11.8101	-7.82881	0.0301223	0.513952
A10_ATGTCTTAGCCAACCC-1	A10	54039	2541	Control	control	Paneth	Other	12.429	-8.67631	0.00990599	0.199027
A10_ATTTCTGAGTGCAGGT-1	A10	34058	2256	Control	control	Paneth	Other	11.6212	-8.44044	0.0130901	0.201682
A10_CAAGGGACATGATGCT-1	A10	67233	2355	Control	control	Paneth	Other	12.6887	-7.97044	0.00429597	0.145038
A10_CACAACAAGGTCCAGA-1	A10	25451	3760	Control	control	Paneth	Diet response	11.1501	-7.65487	0.253765	0.518385
A10_CACACAACAGGGAGAG-1	A10	59255	2581	Control	control	Paneth	Other	12.4429	-7.97097	0.0092995	0.203166
A10_CACAGATAGGCGTTGA-1	A10	31143	2079	Control	control	Paneth	Other	11.8876	-8.6239	0.00773274	0.157176
A10_CACTAAGCAAGAGCTG-1	A10	32729	2261	Control	control	Paneth	Other	11.5483	-8.41134	0.0132922	0.25004
A10_CACTGTCGTTCTTAGG-1	A10	22892	1839	Control	control	Paneth	Other	11.9702	-8.62202	0.00965329	0.230083
A10_CAGTTCCAGTCCCGAC-1	A10	43528	2034	Control	control	Paneth	Other	12.3367	-8.63674	0.00667138	0.176959
A10_CATAGACCAATAACCC-1	A10	25194	2369	Control	control	Paneth	Other	10.2541	-8.29944	0.019155	0.313031
A10_CATGAGTTCCAACACA-1	A10	56726	2236	Control	control	Paneth	Other	12.7597	-8.2483	0.00505408	0.169464
A10_CATTCATCACGGAAGT-1	A10	39450	2152	Control	control	Paneth	Other	12.1508	-8.60252	0.0110179	0.212194
A10_CATTGTTGTGCTTATG-1	A10	16840	1738	Control	control	Paneth	Other	11.4533	-8.39676	0.011119	0.209734
A10_CCCTTAGAGGTGCTAG-1	A10	31502	2708	Control	control	Paneth	Other	11.4307	-8.20991	0.0160214	0.275822
A10_CCGTGAGCAGTGTGGA-1	A10	55430	2315	Control	control	Paneth	Other	12.4184	-8.00634	0.00596381	0.205488
A10_CCTCACATCATCCCGT-1	A10	48450	2555	Control	control	Paneth	Other	12.0384	-8.84855	0.0118771	0.181276
A10_CCTCTCCCATGGCTGC-1	A10	51357	2306	Control	control	Paneth	Other	12.4083	-8.71112	0.00561003	0.148796
A10_CGGGTCACAGCCTACG-1	A10	39158	2574	Control	control	Paneth	Other	12.1633	-8.81618	0.0116244	0.171121
A10_CGGGTGTGTTACCTGA-1	A10	29855	2008	Control	control	Paneth	Other	11.7738	-8.45785	0.0120287	0.22689
A10_CTACATTGTGATAGTA-1	A10	6229	978	Control	control	Paneth	Other	11.1171	-7.94136	0.0040938	0.157704
A10_CTATCCGGTCATACCA-1	A10	43294	2302	Control	control	Paneth	Other	11.9398	-8.82371	0.0137976	0.296507
A10_CTCATCGGTGAGCCAA-1	A10	53323	2061	Control	control	Paneth	Other	12.6956	-8.21877	0.00924896	0.187847
A10_CTGCGAGGTTCCGCTT-1	A10	27586	4886	Control	control	Paneth	Diet response	10.9566	-7.38948	0.463156	0.728642
A10_CTTCAATCAGCAGATG-1	A10	39743	2347	Control	control	Paneth	Other	11.7546	-8.74698	0.0130395	0.227018
A10_CTTCCGAGTCAAAGAT-1	A10	2988	986	Control	control	Paneth	Other	9.50155	-7.53871	0.0210755	0.372998
A10_CTTCTCTTCAGCTGTA-1	A10	35430	2688	Control	control	Paneth	Other	11.469	-8.25383	0.0154655	0.261516
A10_CTTGAGACACAGACGA-1	A10	59071	1963	Control	control	Paneth	Other	12.6502	-8.43314	0.00737895	0.202584
A10_GAACACTGTGGAGAAA-1	A10	52467	2113	Control	control	Paneth	Other	12.3803	-7.99451	0.0038411	0.13998
A10_GAGACCCTCGCATAGT-1	A10	58633	2666	Control	control	Paneth	Other	12.3322	-8.03923	0.00808653	0.219223
A10_GAGATGGAGTTCATGC-1	A10	24654	3644	Control	control	Paneth	Other	11.1894	-8.07456	0.0556959	0.386765
A10_GATGTTGTCGGCATCG-1	A10	40957	4251	Control	control	Paneth	Diet response	11.4108	-7.4836	0.318761	0.514153
A10_GCAACCGTCGTTCAGA-1	A10	46226	2207	Control	control	Paneth	Other	12.1659	-8.85057	0.0113717	0.209033
A10_GCCCGAAAGCCATTTG-1	A10	17125	2391	Control	control	Paneth	Other	11.5537	-8.02067	0.0144041	0.297694
A10_GCCTGTTAGTCACGCC-1	A10	13345	2422	Control	control	Paneth	Other	11.9608	-8.50145	0.206358	0.549529
A10_GCTTTCGTCTCCACTG-1	A10	39876	2306	Control	control	Paneth	Other	11.9474	-8.42465	0.00601435	0.146499
A10_GGAACCCTCGAAGGAC-1	A10	35356	1554	Control	control	Paneth	Other	12.6211	-8.58971	0.00444759	0.179388
A10_GGAGATGGTCATGGCC-1	A10	38647	3501	Control	control	Paneth	Other	10.7834	-8.1596	0.0404326	0.442708
A10_GGATGTTTCACCATGA-1	A10	58984	3992	Control	control	Paneth	Other	11.7749	-7.69725	0.0193066	0.431556
A10_GGCTTTCGTTCGTAAC-1	A10	57256	3877	Control	control	Paneth	Other	12.0304	-8.26151	0.0122814	0.192667
A10_GGGACTCAGATACATG-1	A10	37452	2038	Control	control	Paneth	Other	11.0975	-8.91316	0.0133933	0.242887
A10_GGGTATTAGTATCCTG-1	A10	65593	3708	Control	control	Paneth	Other	11.8082	-7.64442	0.019812	0.404376
A10_GGTAGAGCATCCTAAG-1	A10	21388	2031	Control	control	Paneth	Other	12.2583	-7.94431	0.00687355	0.19636
A10_GGTCACGAGGGTCACA-1	A10	54469	2780	Control	control	Paneth	Other	12.1263	-8.18837	0.013646	0.252643
A10_GGTGTCGGTGTCATCA-1	A10	38044	2255	Control	control	Paneth	Other	11.5276	-8.67628	0.0141009	0.218423
A10_GTAACACAGCCGCTTG-1	A10	65325	2324	Control	control	Paneth	Other	12.6935	-8.03012	0.00525624	0.190634
A10_GTAGATCCAGGAATAT-1	A10	52781	2604	Control	control	Paneth	Other	12.3333	-7.93757	0.0125341	0.251274
A10_GTCAAACGTAGATTGA-1	A10	69938	2744	Control	control	Paneth	Other	12.6001	-7.92203	0.00672192	0.188232
A10_GTCCCATTCATGGAGG-1	A10	38209	3525	Control	control	Paneth	Other	11.7114	-7.66832	0.0184474	0.421557
A10_GTCTCACTCTTCCCAG-1	A10	56171	2550	Control	control	Paneth	Other	12.4009	-7.88536	0.00682301	0.189942
A10_GTGAGTTAGTGAATAC-1	A10	3761	279	Control	control	Paneth	Other	12.4253	-8.7746	0.00318407	0.141475
A10_GTGCTTCGTTCGGACC-1	A10	53207	2520	Control	control	Paneth	Other	12.3206	-8.00144	0.00732841	0.187736
A10_GTTACCCTCTTCACGC-1	A10	47491	2324	Control	control	Paneth	Other	12.3637	-8.76258	0.00707571	0.137344
A10_GTTACGACAGAGCTAG-1	A10	32785	1852	Control	control	Paneth	Other	12.1955	-8.99981	0.00833923	0.175009
A10_GTTCATTAGGGAGTTC-1	A10	22271	1577	Control	control	Paneth	Other	12.2119	-9.02194	0.00434651	0.113698
A10_GTTGAACGTAGTCGGA-1	A10	21262	3453	Control	control	Paneth	Other	11.1299	-8.03574	0.19534	0.476712
A10_TAAGCGTCATCAGCAT-1	A10	21381	2421	Control	control	Paneth	Other	10.7773	-7.74407	0.0139998	0.253138
A10_TACACCCAGCGTTCAT-1	A10	38788	2291	Control	control	Paneth	Other	12.2588	-8.83519	0.00894572	0.169818
A10_TACCGAACAACCTAAC-1	A10	39579	2434	Control	control	Paneth	Other	12.1286	-8.88175	0.0109674	0.164497
A10_TACCTCGAGGAGAGTA-1	A10	46548	3329	Control	control	Paneth	Other	11.6063	-8.34171	0.00945113	0.199474
A10_TACGTCCTCCTTGGAA-1	A10	45782	2593	Control	control	Paneth	Other	12.1423	-8.72382	0.0125847	0.19877
A10_TATACCTGTTTGTTGG-1	A10	42811	2072	Control	control	Paneth	Other	12.3185	-8.7775	0.00828869	0.168184
A10_TCAAGACGTCTGATCA-1	A10	50956	2167	Control	control	Paneth	Other	12.384	-7.96059	0.00515516	0.16832
A10_TCACAAGGTAGGTGCA-1	A10	55537	2545	Control	control	Paneth	Other	12.6133	-7.84889	0.00535732	0.184066
A10_TCCGGGATCTTTCCGG-1	A10	29569	1415	Control	control	Paneth	Other	12.5624	-8.65362	0.00363894	0.0864137
A10_TCCTTCTTCCCGTGTT-1	A10	43344	4492	Control	control	Paneth	Diet response	11.3096	-7.5519	0.180885	0.522243
A10_TCCTTTCAGCCTTTCC-1	A10	47589	2156	Control	control	Paneth	Other	12.71	-8.21303	0.00470029	0.147837
A10_TCGACGGAGGTCCGAA-1	A10	21476	1779	Control	control	Paneth	Other	10.6045	-8.55718	0.0189528	0.327471
A10_TCGCTTGAGCATGGGT-1	A10	41897	2014	Control	control	Paneth	Other	12.3979	-8.7888	0.0119782	0.237012
A10_TCTATCAGTGACATCT-1	A10	58363	2485	Control	control	Paneth	Other	12.6121	-8.1247	0.00717679	0.167833
A10_TCTATCAGTGTGTACT-1	A10	46674	2349	Control	control	Paneth	Other	11.7794	-8.79384	0.0129384	0.211634
A10_TCTCAGCCATCAGCAT-1	A10	51536	2893	Control	control	Paneth	Other	12.0151	-8.80374	0.0133428	0.200931
A10_TCTGGCTCAATGGCAG-1	A10	33649	2470	Control	control	Paneth	Other	11.6698	-8.64027	0.0122309	0.240553
A10_TCTGGCTGTAAGGTCG-1	A10	20092	2593	Control	control	Paneth	Other	10.738	-8.3907	0.0250177	0.405905
A10_TCTTAGTAGTCGAAAT-1	A10	58045	2050	Control	control	Paneth	Other	12.378	-8.97687	0.00591327	0.16093
A10_TGACCCTGTGCAAGAC-1	A10	48739	2056	Control	control	Paneth	Other	12.6248	-8.62577	0.00510462	0.147833
A10_TGAGCGCAGGAAAGTG-1	A10	38409	1860	Control	control	Paneth	Other	12.5305	-8.61773	0.00636814	0.198805
A10_TGAGGAGCATGGGATG-1	A10	45223	3212	Control	control	Paneth	Other	10.7617	-8.40191	0.0312342	0.348264
A10_TGAGGGAGTCCGGTCA-1	A10	50634	3689	Control	control	Paneth	Other	11.8642	-7.73556	0.0184979	0.444197
A10_TGATCAGTCAAATGCC-1	A10	4040	815	Control	control	Paneth	Other	10.6371	-7.70195	0.0151622	0.442002
A10_TGCTCCAAGCAAACAT-1	A10	3799	275	Control	control	Paneth	Other	10.7879	-7.85066	0.00293137	0.0875501
A10_TGGGCGTCAGTCAACT-1	A10	56826	3297	Control	control	Paneth	Other	11.7119	-8.22271	0.0126352	0.233036
A10_TGTGCGGGTTGGGCCT-1	A10	48534	1970	Control	control	Paneth	Other	12.4051	-8.94691	0.00748004	0.168811
A10_TTACAGGAGGTCACCC-1	A10	28878	2862	Control	control	Paneth	Other	11.7494	-7.8282	0.0138482	0.297339
A10_TTACGCCCAGTGCGCT-1	A10	2976	590	Control	control	Paneth	Other	10.5185	-7.66312	0.0141514	0.48019
A10_TTCGATTCAGAGGAAA-1	A10	38455	1669	Control	control	Paneth	Other	12.2746	-9.02466	0.00677247	0.185867
A10_TTCTTCCGTTGGGAAC-1	A10	60130	1807	Control	control	Paneth	Other	12.745	-8.06925	0.00368948	0.146353
A10_TTGACCCCAAGCAATA-1	A10	3859	1011	Control	control	Paneth	Other	9.92178	-8.03208	0.00864247	0.211716
A10_TTGATGGAGTCACAGG-1	A10	25857	1966	Control	control	Paneth	Other	11.1583	-8.87188	0.0170322	0.3123
A10_TTGGGTATCTACGCGG-1	A10	17513	2022	Control	control	Paneth	Other	11.3205	-8.26052	0.0161731	0.288473
A10_TTGTGTTAGGGAGGAC-1	A10	26897	1589	Control	control	Paneth	Other	12.7251	-8.10468	0.004953	0.198199
A10_TTTACTGTCGTGTGGC-1	A10	55522	2160	Control	control	Paneth	Other	12.5797	-7.94479	0.00480137	0.18985
A10_TTTCCTCGTAACGCGA-1	A10	67504	2483	Control	control	Paneth	Other	12.6812	-8.12668	0.00485192	0.159917
A10_TTTCGATCAGCTTTCC-1	A10	12458	2473	Control	control	Paneth	Other	10.5801	-7.98491	0.0174366	0.261214
A10_TTTGGAGAGCTGGTGA-1	A10	37638	1568	Control	control	Paneth	Other	12.5521	-8.66974	0.00389164	0.150634
A10_TTTGTTGTCGTGGGAA-1	A10	47289	2099	Control	control	Paneth	Other	12.6006	-7.90437	0.00566057	0.202941
A11_ACATCCCAGTGTAGAT-1	A11	82190	2444	Control	control	Paneth	Other	12.554	-7.89216	0.0434663	0.159531
A11_ACCTACCTCTTACTGT-1	A11	31105	2840	Control	control	Paneth	Other	11.3372	-8.34315	0.0957909	0.285653
A11_ATAGAGAGTACAAACA-1	A11	34972	2939	Control	control	Paneth	Other	11.4101	-8.18394	0.090619	0.25435
A11_ATCACGATCCATTGGA-1	A11	49777	2787	Control	control	Paneth	Other	11.889	-7.92334	0.071967	0.256176
A11_ATGCGATGTCCCGGTA-1	A11	54735	2761	Control	control	Paneth	Other	12.055	-7.82039	0.0501788	0.163339
A11_ATGGGAGAGCTGGCCT-1	A11	118127	3213	Control	control	Paneth	Other	11.9634	-7.65104	0.0508391	0.182745
A11_ATGTCCCCATTCTTCA-1	A11	69148	3022	Control	control	Paneth	Other	11.8965	-7.7646	0.0654746	0.222359
A11_ATTTCTGAGTCCCTAA-1	A11	63332	4484	Control	control	Paneth	Other	11.8836	-7.73782	0.0925447	0.365741
A11_CAATACGGTTTCACTT-1	A11	13316	2823	Control	control	Paneth	Other	10.0046	-8.18172	0.297442	0.644469
A11_CAATCGAGTAGGAAAG-1	A11	102998	2753	Control	control	Paneth	Other	12.6013	-7.91373	0.047868	0.159982
A11_CCCATTGCAAGCGCAA-1	A11	82842	3208	Control	control	Paneth	Other	12.4362	-8.61829	0.0621183	0.169629
A11_GGATGTTGTTACACAC-1	A11	60629	3007	Control	control	Paneth	Other	11.9006	-7.83849	0.0499037	0.172761
A11_GTGAGTTCATTGCCTC-1	A11	106654	2654	Control	control	Paneth	Other	12.5577	-7.89842	0.042696	0.133287
A11_GTGTAACCATGGGTCC-1	A11	26318	1925	Control	control	Paneth	Other	11.4799	-8.4641	0.123356	0.350988
A11_TCCCATGGTCTACATG-1	A11	47281	2890	Control	control	Paneth	Other	11.8902	-7.85226	0.0622834	0.216217
A11_TGGGAGAGTATGGTAA-1	A11	83828	2908	Control	control	Paneth	Other	11.9754	-7.66049	0.0525997	0.194566
A11_TGTTGAGCAACTGGTT-1	A11	8790	467	Control	control	Paneth	Other	10.8876	-7.78564	0.0390096	0.124955
A14_AAACGAAAGCTCACTA-1	A14	29301	3265	Control	control	Paneth	Other	10.2758	-8.24652	0.276916	0.533189
A14_AGCGTATCACCAGCTG-1	A14	126783	2952	Control	control	Paneth	Other	11.8849	-7.61961	0.0155646	0.169388
A14_AGGGAGTCAACTCGAT-1	A14	17573	2242	Control	control	Paneth	Other	11.3935	-8.17113	0.0384637	0.246764
A14_CAACGATTCGGTTCAA-1	A14	76756	2210	Control	control	Paneth	Other	12.0865	-7.69067	0.0125413	0.168782
A14_CATGCAAGTCTCGACG-1	A14	603	375	Control	control	Paneth	Other	10.5394	-7.54219	0	0.0324859
A14_CCTCATGAGGACCCAA-1	A14	2391	890	Control	control	Paneth	Other	10.8353	-7.8763	0.0145009	0.111395
A14_CCTTGTGGTACAGTCT-1	A14	105011	4519	Control	control	Paneth	Other	11.4732	-7.81981	0.0579475	0.304348
A14_CGAAGTTAGGTCATTC-1	A14	7155	843	Control	control	Paneth	Other	11.3808	-8.17724	0.0255865	0.218806
A14_CTGAGCGGTTTACTTC-1	A14	89966	2999	Control	control	Paneth	Other	12.0373	-7.7835	0.0200997	0.177823
A14_GCGGATCGTTAGGAGC-1	A14	68524	2536	Control	control	Paneth	Other	12.0236	-7.73801	0.0254185	0.191052
A14_GCTACAAGTTTACGAC-1	A14	108250	4001	Control	control	Paneth	Other	11.9926	-7.82882	0.023235	0.167947
A14_GGGACAAGTAGCTCGC-1	A14	59986	2490	Control	control	Paneth	Other	11.7931	-7.7466	0.0307933	0.205316
A14_GGTGTTACAAGCGCAA-1	A14	21073	1387	Control	control	Paneth	Other	11.6089	-7.90916	0.0133811	0.144102
A14_GTGCTTCGTTCTAACG-1	A14	86811	2840	Control	control	Paneth	Other	12.0037	-7.73865	0.0207715	0.198014
A14_GTTGCGGAGGTGCAGT-1	A14	38152	3175	Control	control	Paneth	Other	11.4668	-7.83286	0.0352164	0.248786
A14_TATTGCTCAATCTCTT-1	A14	15762	1525	Control	control	Paneth	Other	11.3838	-8.31866	0.0367841	0.264294
A14_TCCTAATTCATCCTGC-1	A14	39487	2254	Control	control	Paneth	Other	12.0162	-8.0154	0.0210515	0.174234
A14_TCGACGGGTCAGTTTG-1	A14	74756	3414	Control	control	Paneth	Other	11.8428	-7.82927	0.0334248	0.204331
A14_TCGCTTGCACAAGGTG-1	A14	83730	2806	Control	control	Paneth	Other	11.873	-7.63364	0.0174682	0.174334
A14_TCGGGACCACCATTCC-1	A14	20095	2969	Control	control	Paneth	Other	10.3459	-8.2039	0.305134	0.455999
A14_TTAGGCATCGGCGATC-1	A14	88310	3840	Control	control	Paneth	Other	11.8823	-7.59851	0.0359442	0.211294
A14_TTCACGCCACAGCCAC-1	A14	83975	4085	Control	control	Paneth	Other	11.7325	-7.67187	0.0298416	0.197008
A14_TTTACTGCACATGAAA-1	A14	109805	3144	Control	control	Paneth	Other	12.1979	-7.74055	0.0198197	0.185216
A20_AAAGGTACAGACTGCC-1	A20	17541	3637	NWD1	4d_NWD1	Paneth	Diet response	10.6419	-7.62682	0.369605	0.69366
A20_AAGTGAAAGAGGCGGA-1	A20	56039	2562	NWD1	4d_NWD1	Paneth	Other	11.8824	-7.57257	0.0105125	0.197771
A20_ACATTTCTCTCTGACC-1	A20	46778	2526	NWD1	4d_NWD1	Paneth	Other	12.1214	-7.74723	0.014303	0.26736
A20_ACCCTTGTCAATCCGA-1	A20	31231	3911	NWD1	4d_NWD1	Paneth	Diet response	11.4508	-7.62214	0.265996	0.606357
A20_ACCTGTCTCCGCACGA-1	A20	41686	2467	NWD1	4d_NWD1	Paneth	Other	11.8703	-7.70622	0.0119276	0.253292
A20_ACGTAACGTGTTACAC-1	A20	10169	2282	NWD1	4d_NWD1	Paneth	Other	9.90898	-8.24601	0.29905	0.71705
A20_AGGGTCCGTTGGATCT-1	A20	48815	4436	NWD1	4d_NWD1	Paneth	Diet response	11.3784	-7.49278	0.192661	0.554175
A20_ATGAAAGTCCCAGGAC-1	A20	77205	4781	NWD1	4d_NWD1	Paneth	Diet response	11.4578	-7.4724	0.113515	0.494305
A20_ATTATCCCATGTACGT-1	A20	11208	1423	NWD1	4d_NWD1	Paneth	Other	11.7478	-7.88971	0.00419489	0.12176
A20_CACCAAACATGGAGAC-1	A20	46768	2627	NWD1	4d_NWD1	Paneth	Other	11.9194	-7.70953	0.0104619	0.165022
A20_CACTTCGTCATTACTC-1	A20	40201	2665	NWD1	4d_NWD1	Paneth	Other	11.9336	-7.79191	0.0123825	0.159486
A20_CATCCACCAACATCGT-1	A20	21679	3699	NWD1	4d_NWD1	Paneth	Other	11.6841	-7.58314	0.372486	0.728254
A20_CCACACTAGTGGTTGG-1	A20	17600	2352	NWD1	4d_NWD1	Paneth	Other	11.3708	-8.22376	0.0265339	0.362508
A20_CCTACGTCAAGCCATT-1	A20	12550	2741	NWD1	4d_NWD1	Paneth	Other	10.2352	-8.26633	0.281209	0.618326
A20_CGTGCTTCAGGCCCTA-1	A20	13362	2354	NWD1	4d_NWD1	Paneth	Other	10.6545	-8.43611	0.273729	0.59265
A20_CTAAGTGAGACCATTC-1	A20	74775	3597	NWD1	4d_NWD1	Paneth	Other	11.8989	-7.71857	0.0167795	0.346003
A20_CTTCCGAAGACTCCGC-1	A20	37809	2478	NWD1	4d_NWD1	Paneth	Other	11.89	-7.65642	0.0135449	0.213835
A20_CTTTCAATCTCGGCTT-1	A20	2548	542	NWD1	4d_NWD1	Paneth	Diet response	11.0944	-7.78133	0.0171333	0.474136
A20_GAAGGGTGTGTAGCAG-1	A20	13426	2431	NWD1	4d_NWD1	Paneth	Other	11.0974	-8.19831	0.0510462	0.447296
A20_GAGTGTTTCATGGCCG-1	A20	53783	3424	NWD1	4d_NWD1	Paneth	Other	11.7838	-7.64526	0.0196604	0.412808
A20_GCAACATAGCAGTCTT-1	A20	11176	2367	NWD1	4d_NWD1	Paneth	Other	10.0725	-8.2047	0.286566	0.713011
A20_GGCTGTGAGAAGGTAG-1	A20	7971	1913	NWD1	4d_NWD1	Paneth	Other	9.9776	-8.04039	0.272263	0.687235
A20_GGGACTCGTGGTCTTA-1	A20	50560	2613	NWD1	4d_NWD1	Paneth	Other	11.9124	-7.64031	0.0131911	0.223176
A20_GGGTGAACAGGAGACT-1	A20	30737	2153	NWD1	4d_NWD1	Paneth	Other	11.8613	-7.698	0.00975437	0.166059
A20_GTCATGACACGCCAGT-1	A20	11258	2078	NWD1	4d_NWD1	Paneth	Other	11.1249	-8.21	0.106591	0.50362
A20_GTCTGTCTCCTACCGT-1	A20	24592	4226	NWD1	4d_NWD1	Paneth	Diet response	11.0766	-7.45228	0.316486	0.64562
A20_TAGATCGCAAATCGTC-1	A20	44797	3467	NWD1	4d_NWD1	Paneth	Other	11.6716	-7.77773	0.0139493	0.31208
A20_TCTATACGTGACTGAG-1	A20	62903	2262	NWD1	4d_NWD1	Paneth	Other	12.0071	-7.67656	0.0052057	0.188547
A20_TGATGCAGTACACGCC-1	A20	36193	2564	NWD1	4d_NWD1	Paneth	Other	11.8651	-7.76563	0.0135955	0.214565
A20_TGCAGTATCCCTTTGG-1	A20	46325	2123	NWD1	4d_NWD1	Paneth	Other	11.8761	-7.64648	0.0076822	0.233227
A20_TGGGAGAGTCCTGGGT-1	A20	47874	2416	NWD1	4d_NWD1	Paneth	Other	11.9845	-7.69799	0.0103609	0.163263
A20_TGTGAGTTCGCAGATT-1	A20	23154	1716	NWD1	4d_NWD1	Paneth	Other	11.8499	-7.80068	0.0087941	0.211336
A20_TTGTTTGCAGGTTTAC-1	A20	10846	2753	NWD1	4d_NWD1	Paneth	Other	10.0865	-8.13996	0.297129	0.666601
A40_AAACGCTAGGACGCAT-1	A40	30359	2031	NWD1	4d_NWD1-4d_AIN	Paneth	Other	12.0469	-8.87072	0.0112706	0.194398
A40_AACAAAGAGCCAGACA-1	A40	11881	1534	NWD1	4d_NWD1-4d_AIN	Paneth	Other	10.2027	-7.67211	0.0146568	0.29939
A40_AACGGGACACGTCGGT-1	A40	34466	4494	NWD1	4d_NWD1-4d_AIN	Paneth	Diet response	10.7394	-8.03958	0.254574	0.567348
A40_AAGACTCGTCTCTCTG-1	A40	30610	3159	NWD1	4d_NWD1-4d_AIN	Paneth	Other	10.274	-8.31624	0.0820277	0.526879
A40_AAGGTAACATAATCCG-1	A40	34829	2646	NWD1	4d_NWD1-4d_AIN	Paneth	Other	12.0548	-8.76201	0.0116749	0.19723
A40_AAGGTAATCTACTTCA-1	A40	44671	4060	NWD1	4d_NWD1-4d_AIN	Paneth	Diet response	11.3907	-7.51672	0.100879	0.499067
A40_AATGGCTGTGCTAGCC-1	A40	5130	777	NWD1	4d_NWD1-4d_AIN	Paneth	Other	10.5301	-7.83166	0.00313353	0.00722987
A40_ACAACCAAGCTTCTAG-1	A40	4630	695	NWD1	4d_NWD1-4d_AIN	Paneth	Other	10.8527	-7.9566	0.00379056	0.144228
A40_ACACAGTCAGGACTTT-1	A40	10739	1146	NWD1	4d_NWD1-4d_AIN	Paneth	Other	11.642	-8.21751	0.00374002	0.0474509
A40_ACACCAACATGGGCAA-1	A40	36804	2277	NWD1	4d_NWD1-4d_AIN	Paneth	Other	11.9796	-8.80937	0.0112201	0.193288
A40_ACAGCCGAGGAGAGGC-1	A40	4352	554	NWD1	4d_NWD1-4d_AIN	Paneth	Other	10.5326	-7.69853	0.00343677	0.124125
A40_ACAGGGACACGACTAT-1	A40	35614	1896	NWD1	4d_NWD1-4d_AIN	Paneth	Other	12.4625	-8.72219	0.00702517	0.177814
A40_ACATCGATCCACTGGG-1	A40	39507	2122	NWD1	4d_NWD1-4d_AIN	Paneth	Other	12.5529	-8.85213	0.00651976	0.161089
A40_ACCAAACAGGTCACAG-1	A40	22540	2075	NWD1	4d_NWD1-4d_AIN	Paneth	Other	11.896	-8.47133	0.0100071	0.173547
A40_ACCAAACGTGGAAATT-1	A40	40413	2224	NWD1	4d_NWD1-4d_AIN	Paneth	Other	12.4624	-8.57705	0.00662084	0.178516
A40_ACCAACAGTTAGCTAC-1	A40	32008	4075	NWD1	4d_NWD1-4d_AIN	Paneth	Other	11.577	-8.34067	0.0304761	0.395781
A40_ACCTACCTCGTTCTGC-1	A40	26512	2402	NWD1	4d_NWD1-4d_AIN	Paneth	Other	11.8976	-8.85828	0.0128879	0.177112
A40_ACGATCAAGGGAGGGT-1	A40	23469	1290	NWD1	4d_NWD1-4d_AIN	Paneth	Other	12.41	-8.98853	0.00454867	0.172517
A40_ACGGTTACACAATGCT-1	A40	24744	1751	NWD1	4d_NWD1-4d_AIN	Paneth	Other	12.3193	-8.73122	0.00500354	0.17166
A40_ACGGTTAGTCCGTACG-1	A40	41337	4644	NWD1	4d_NWD1-4d_AIN	Paneth	Diet response	11.2768	-7.53852	0.308046	0.597488
A40_AGAAATGCAGAACCGA-1	A40	17794	2770	NWD1	4d_NWD1-4d_AIN	Paneth	Other	10.6489	-7.69932	0.248863	0.609465
A40_AGAAGCGCACCAGCGT-1	A40	23007	1712	NWD1	4d_NWD1-4d_AIN	Paneth	Other	12.3292	-9.05604	0.00555949	0.165186
A40_AGACAGGGTTACGATC-1	A40	26800	2044	NWD1	4d_NWD1-4d_AIN	Paneth	Other	11.8124	-8.47262	0.00727787	0.232928
A40_AGCCAATTCGTCCTCA-1	A40	34388	3794	NWD1	4d_NWD1-4d_AIN	Paneth	Other	11.7431	-7.65551	0.221369	0.539445
A40_AGCCAGCAGGGAACAA-1	A40	33753	1709	NWD1	4d_NWD1-4d_AIN	Paneth	Other	12.0982	-9.0926	0.0106136	0.206531
A40_AGCGTCGAGAATTTGG-1	A40	7783	1000	NWD1	4d_NWD1-4d_AIN	Paneth	Other	11.6503	-8.9611	0.00914788	0.229835
A40_AGGACTTCATGACTCA-1	A40	2545	375	NWD1	4d_NWD1-4d_AIN	Paneth	Other	11.2759	-8.30153	0.00439705	0.199655
A40_AGGCATTCAACGGCCT-1	A40	25067	1741	NWD1	4d_NWD1-4d_AIN	Paneth	Other	11.859	-9.09387	0.00869302	0.192769
A40_AGGCCACCAAACAGGC-1	A40	20722	2149	NWD1	4d_NWD1-4d_AIN	Paneth	Other	11.8809	-8.80363	0.0107146	0.174818
A40_AGTACCAAGCAGCGAT-1	A40	34728	3648	NWD1	4d_NWD1-4d_AIN	Paneth	Diet response	11.3079	-7.83152	0.0778834	0.52782
A40_AGTCTCCCAAACTCTG-1	A40	5709	789	NWD1	4d_NWD1-4d_AIN	Paneth	Other	10.9073	-7.89518	0.00641868	0.211697
A40_AGTGCCGAGAAGGATG-1	A40	15731	1244	NWD1	4d_NWD1-4d_AIN	Paneth	Other	12.3374	-8.92925	0.0108157	0.280956
A40_ATACCTTGTGTCTTCC-1	A40	12113	2029	NWD1	4d_NWD1-4d_AIN	Paneth	Other	10.2034	-8.2169	0.0202669	0.382432
A40_ATAGACCTCCATCTAT-1	A40	29953	3985	NWD1	4d_NWD1-4d_AIN	Paneth	Other	10.718	-8.25095	0.201961	0.5529
A40_ATCCACCAGCCGGATA-1	A40	19282	3774	NWD1	4d_NWD1-4d_AIN	Paneth	Diet response	10.9855	-7.42867	0.312949	0.700438
A40_ATCCGTCAGGGTTAGC-1	A40	35743	2162	NWD1	4d_NWD1-4d_AIN	Paneth	Other	12.5658	-8.07955	0.00581219	0.204896
A40_ATCGTCCAGTGAGTTA-1	A40	10589	2765	NWD1	4d_NWD1-4d_AIN	Paneth	Diet response	10.811	-7.66386	0.330335	0.803832
A40_ATGAGGGAGAACGTGC-1	A40	29164	3086	NWD1	4d_NWD1-4d_AIN	Paneth	Other	10.7415	-8.28005	0.043364	0.447452
A40_ATGGGAGTCCTTCAGC-1	A40	16357	1500	NWD1	4d_NWD1-4d_AIN	Paneth	Other	10.8737	-8.74757	0.0101082	0.202899
A40_ATGGGTTCAACGTATC-1	A40	20808	1441	NWD1	4d_NWD1-4d_AIN	Paneth	Other	11.9632	-9.13953	0.00576165	0.192451
A40_ATGTCCCCAGCCATTA-1	A40	24139	1545	NWD1	4d_NWD1-4d_AIN	Paneth	Other	12.359	-8.9237	0.00788436	0.20696
A40_ATTATCCTCTCCCTAG-1	A40	11913	3266	NWD1	4d_NWD1-4d_AIN	Paneth	Diet response	10.2824	-8.09013	0.566461	0.745579
A40_ATTCTTGTCCCATGGG-1	A40	23620	1721	NWD1	4d_NWD1-4d_AIN	Paneth	Other	12.4237	-8.69886	0.0108663	0.29195
A40_ATTTCACAGGGTGAAA-1	A40	35398	1938	NWD1	4d_NWD1-4d_AIN	Paneth	Other	12.4244	-8.97928	0.00626706	0.147787
A40_CAACAGTCAACCACAT-1	A40	29445	1860	NWD1	4d_NWD1-4d_AIN	Paneth	Other	11.8505	-9.10756	0.0117255	0.229146
A40_CAACCTCAGCTAGTTC-1	A40	9635	1178	NWD1	4d_NWD1-4d_AIN	Paneth	Other	11.5102	-8.63632	0.0104114	0.219874
A40_CAACGATGTAATGATG-1	A40	43023	4064	NWD1	4d_NWD1-4d_AIN	Paneth	Diet response	11.4176	-8.03009	0.136258	0.527315
A40_CAAGACTAGTATTAGG-1	A40	12499	1021	NWD1	4d_NWD1-4d_AIN	Paneth	Other	11.787	-9.02999	0.00353786	0.1086
A40_CAAGACTCAAGCGCAA-1	A40	31327	2410	NWD1	4d_NWD1-4d_AIN	Paneth	Other	11.5	-9.01087	0.0114222	0.185386
A40_CAATGACCAGAGGTAC-1	A40	13292	2548	NWD1	4d_NWD1-4d_AIN	Paneth	Diet response	11.0519	-7.83359	0.25422	0.66146
A40_CACTAAGGTCGTTGGC-1	A40	27055	1441	NWD1	4d_NWD1-4d_AIN	Paneth	Other	12.2478	-9.03432	0.00459921	0.171895
A40_CACTGAAGTACTGTTG-1	A40	3414	579	NWD1	4d_NWD1-4d_AIN	Paneth	Other	11.1239	-8.07067	0.00399272	0.195902
A40_CAGCCAGTCGTGCTCT-1	A40	15512	1773	NWD1	4d_NWD1-4d_AIN	Paneth	Other	11.1011	-8.92213	0.00909734	0.163479
A40_CATAAGCTCTTGTGCC-1	A40	21552	1788	NWD1	4d_NWD1-4d_AIN	Paneth	Other	11.9722	-8.33686	0.0131406	0.303494
A40_CATGAGTGTAACACGG-1	A40	35719	4249	NWD1	4d_NWD1-4d_AIN	Paneth	Diet response	11.2165	-7.48977	0.326948	0.568476
A40_CATGCAAGTTGCCAAT-1	A40	11908	2460	NWD1	4d_NWD1-4d_AIN	Paneth	Other	11.0778	-7.70758	0.254978	0.644758
A40_CATGGATTCAACTGAC-1	A40	55799	2880	NWD1	4d_NWD1-4d_AIN	Paneth	Other	12.3584	-8.04941	0.0090468	0.19855
A40_CATTCATTCCAATCCC-1	A40	21552	2482	NWD1	4d_NWD1-4d_AIN	Paneth	Other	9.87785	-8.30708	0.0159203	0.270507
A40_CATTCTAAGAAATGGG-1	A40	42594	2392	NWD1	4d_NWD1-4d_AIN	Paneth	Other	12.3898	-8.09875	0.00940059	0.250934
A40_CATTCTAGTGGCCTCA-1	A40	30166	4488	NWD1	4d_NWD1-4d_AIN	Paneth	Diet response	11.1215	-7.64276	0.336349	0.666182
A40_CCACGAGTCCTAGAGT-1	A40	27821	1873	NWD1	4d_NWD1-4d_AIN	Paneth	Other	11.6107	-8.71842	0.0136966	0.241627
A40_CCCATTGTCTGGTGGC-1	A40	25338	1798	NWD1	4d_NWD1-4d_AIN	Paneth	Other	12.4001	-8.91337	0.00849085	0.164895
A40_CCCTAACTCAGGGATG-1	A40	47906	2423	NWD1	4d_NWD1-4d_AIN	Paneth	Other	12.2738	-8.01706	0.00722733	0.212137
A40_CCTCCTCGTGACAGCA-1	A40	21964	1884	NWD1	4d_NWD1-4d_AIN	Paneth	Other	11.8748	-8.93519	0.0128374	0.225722
A40_CCTGTTGTCCTTATCA-1	A40	19393	1651	NWD1	4d_NWD1-4d_AIN	Paneth	Other	11.3995	-8.95686	0.0113211	0.238343
A40_CGCAGGTGTTCGGCTG-1	A40	24641	1394	NWD1	4d_NWD1-4d_AIN	Paneth	Other	12.4854	-8.9211	0.00692409	0.210738
A40_CGGACACCAAGATCCT-1	A40	39379	4305	NWD1	4d_NWD1-4d_AIN	Paneth	Diet response	11.376	-8.11965	0.298747	0.619965
A40_CGGACACTCCTGGCTT-1	A40	19012	1983	NWD1	4d_NWD1-4d_AIN	Paneth	Other	11.3755	-8.48499	0.0138987	0.291611
A40_CGGGTGTGTAGAGGAA-1	A40	32775	4289	NWD1	4d_NWD1-4d_AIN	Paneth	Diet response	11.1997	-7.67435	0.350652	0.633008
A40_CGGTCAGGTACCCAGC-1	A40	15263	1631	NWD1	4d_NWD1-4d_AIN	Paneth	Other	10.6332	-8.61908	0.0140503	0.276216
A40_CGTAATGTCCCTCAAC-1	A40	29810	2481	NWD1	4d_NWD1-4d_AIN	Paneth	Other	11.7672	-8.78414	0.012989	0.191253
A40_CTAAGTGTCACCTTAT-1	A40	16050	2608	NWD1	4d_NWD1-4d_AIN	Paneth	Diet response	11.3942	-7.46853	0.215556	0.528818
A40_CTCAACCAGCGATGAC-1	A40	41822	3539	NWD1	4d_NWD1-4d_AIN	Paneth	Other	11.8706	-7.70569	0.0337612	0.492228
A40_CTCAAGAAGTCATGAA-1	A40	28999	2449	NWD1	4d_NWD1-4d_AIN	Paneth	Other	11.4104	-8.61607	0.0145052	0.27305
A40_CTCAATTTCCGCGGAT-1	A40	19044	1496	NWD1	4d_NWD1-4d_AIN	Paneth	Other	11.3455	-8.99445	0.0102092	0.224243
A40_CTCAGGGAGTCTAGAA-1	A40	16873	2055	NWD1	4d_NWD1-4d_AIN	Paneth	Other	11.009	-8.38622	0.015516	0.329827
A40_CTCCGATAGCAACTCT-1	A40	29071	2263	NWD1	4d_NWD1-4d_AIN	Paneth	Other	11.8436	-8.80948	0.0118265	0.181994
A40_CTCTCGATCCAATGCA-1	A40	17846	1228	NWD1	4d_NWD1-4d_AIN	Paneth	Other	11.6398	-8.34574	0.00586273	0.198798
A40_CTGCATCCATCGTGGC-1	A40	31351	3458	NWD1	4d_NWD1-4d_AIN	Paneth	Diet response	11.3965	-7.97856	0.218437	0.535988
A40_CTGCCTAGTCACTCAA-1	A40	19689	2226	NWD1	4d_NWD1-4d_AIN	Paneth	Other	10.7641	-8.65717	0.0137471	0.225406
A40_CTGGACGTCGACGAGA-1	A40	30298	3430	NWD1	4d_NWD1-4d_AIN	Paneth	Diet response	11.2392	-7.54433	0.262206	0.546058
A40_CTTGATTAGTCGAAGC-1	A40	3283	732	NWD1	4d_NWD1-4d_AIN	Paneth	Other	10.6051	-8.01046	0.00394218	0.165284
A40_CTTTCAACAGTAACGG-1	A40	14238	1176	NWD1	4d_NWD1-4d_AIN	Paneth	Other	11.8635	-9.11434	0.00980491	0.244531
A40_GAACTGTGTATCGTGT-1	A40	29249	4618	NWD1	4d_NWD1-4d_AIN	Paneth	Diet response	11.0141	-7.53238	0.354695	0.663767
A40_GAACTGTTCAGCCCAG-1	A40	1954	475	NWD1	4d_NWD1-4d_AIN	Paneth	Other	10.6332	-7.96062	0.00323461	0.087453
A40_GAAGCGAAGAGCAGTC-1	A40	37117	2113	NWD1	4d_NWD1-4d_AIN	Paneth	Other	12.4997	-7.93783	0.0063176	0.237886
A40_GAAGTAATCAACTGAC-1	A40	24815	4616	NWD1	4d_NWD1-4d_AIN	Paneth	Diet response	10.9185	-7.45344	0.342818	0.698295
A40_GACAGCCCACTTCCTG-1	A40	3621	354	NWD1	4d_NWD1-4d_AIN	Paneth	Other	10.4702	-7.62049	0.00328515	0.0774336
A40_GACATCACATGTACGT-1	A40	31354	1706	NWD1	4d_NWD1-4d_AIN	Paneth	Other	12.5931	-8.68634	0.00464975	0.151109
A40_GACTGATTCACTTTGT-1	A40	16360	2591	NWD1	4d_NWD1-4d_AIN	Paneth	Other	11.3	-8.06429	0.0143536	0.241557
A40_GACTTCCAGCGTTACT-1	A40	19226	2005	NWD1	4d_NWD1-4d_AIN	Paneth	Other	11.6408	-8.70158	0.0121803	0.17624
A40_GAGTTTGGTGGACCTC-1	A40	15629	2493	NWD1	4d_NWD1-4d_AIN	Paneth	Diet response	11.4764	-7.52606	0.16451	0.551153
A40_GATGACTAGGATTCAA-1	A40	31984	4339	NWD1	4d_NWD1-4d_AIN	Paneth	Other	10.564	-8.09349	0.318306	0.605898
A40_GATGACTGTCTCGGGT-1	A40	22401	3645	NWD1	4d_NWD1-4d_AIN	Paneth	Diet response	11.1833	-7.49045	0.356616	0.62454
A40_GCACATACAGGCACAA-1	A40	24500	2453	NWD1	4d_NWD1-4d_AIN	Paneth	Other	11.4849	-8.86689	0.0124836	0.153888
A40_GCACTAAGTCATGGCC-1	A40	37572	1952	NWD1	4d_NWD1-4d_AIN	Paneth	Other	12.0988	-8.99151	0.00935005	0.23015
A40_GCATCTCTCACGAACT-1	A40	20168	2050	NWD1	4d_NWD1-4d_AIN	Paneth	Other	11.3006	-8.80301	0.0144547	0.290774
A40_GCTACAAAGTTGCCTA-1	A40	35876	2192	NWD1	4d_NWD1-4d_AIN	Paneth	Other	12.3439	-8.7636	0.00697463	0.16563
A40_GCTCAAAGTCGAGCAA-1	A40	33103	1715	NWD1	4d_NWD1-4d_AIN	Paneth	Other	12.4637	-8.89063	0.00823815	0.227089
A40_GCTGAATGTCGAATGG-1	A40	24984	1708	NWD1	4d_NWD1-4d_AIN	Paneth	Other	11.9733	-8.85723	0.011776	0.256168
A40_GCTTCACGTGGATCGA-1	A40	21509	1346	NWD1	4d_NWD1-4d_AIN	Paneth	Other	12.1042	-8.92203	0.00783382	0.248066
A40_GGAAGTGGTTGTCAGT-1	A40	5835	805	NWD1	4d_NWD1-4d_AIN	Paneth	Other	11.4354	-8.50788	0.00646922	0.206564
A40_GGAATGGAGACCATTC-1	A40	30799	2231	NWD1	4d_NWD1-4d_AIN	Paneth	Other	11.9338	-8.36686	0.012332	0.25868
A40_GGCTTTCAGCTACGTT-1	A40	3833	325	NWD1	4d_NWD1-4d_AIN	Paneth	Other	10.4883	-7.61356	0.00338623	0.144377
A40_GGGATGATCCCAACTC-1	A40	9422	1157	NWD1	4d_NWD1-4d_AIN	Paneth	Other	11.0477	-8.8399	0.0110684	0.240398
A40_GGGTCACGTGCTGATT-1	A40	27455	2151	NWD1	4d_NWD1-4d_AIN	Paneth	Other	11.9822	-8.80741	0.0107652	0.182932
A40_GGTAACTTCTTCCCAG-1	A40	24951	1552	NWD1	4d_NWD1-4d_AIN	Paneth	Other	12.3993	-8.9085	0.00778328	0.218714
A40_GGTAATCTCGTCGGGT-1	A40	30020	4008	NWD1	4d_NWD1-4d_AIN	Paneth	Diet response	11.3063	-7.4553	0.30557	0.565801
A40_GGTCACGGTCTCAGAT-1	A40	27992	1376	NWD1	4d_NWD1-4d_AIN	Paneth	Other	12.4451	-8.99069	0.00611544	0.238641
A40_GGTGTTACAGGAGGTT-1	A40	21319	2224	NWD1	4d_NWD1-4d_AIN	Paneth	Other	11.4895	-8.46615	0.0142525	0.281107
A40_GTAGAAATCTATACTC-1	A40	17819	2052	NWD1	4d_NWD1-4d_AIN	Paneth	Other	11.313	-8.93794	0.0111695	0.146142
A40_GTCATCCTCTTCCAGC-1	A40	39202	2340	NWD1	4d_NWD1-4d_AIN	Paneth	Other	12.276	-8.76492	0.00919842	0.171629
A40_GTCCACTTCGTGGGAA-1	A40	21047	1671	NWD1	4d_NWD1-4d_AIN	Paneth	Other	11.6373	-8.47214	0.0100576	0.20031
A40_GTCGTAAGTAGCTGTT-1	A40	2191	273	NWD1	4d_NWD1-4d_AIN	Paneth	Other	10.8614	-7.92005	0.00303245	0.0849482
A40_GTCGTAAGTCAATCTG-1	A40	16686	1089	NWD1	4d_NWD1-4d_AIN	Paneth	Other	12.2548	-9.2365	0.00606489	0.214517
A40_GTCTAGACAACGGCTC-1	A40	32590	1952	NWD1	4d_NWD1-4d_AIN	Paneth	Other	12.2944	-8.23357	0.00540786	0.188136
A40_GTCTCACCACAGCTTA-1	A40	12342	1724	NWD1	4d_NWD1-4d_AIN	Paneth	Other	11.0604	-8.29457	0.0150106	0.255773
A40_GTGGGAAAGACCTGGA-1	A40	26699	1526	NWD1	4d_NWD1-4d_AIN	Paneth	Other	11.7686	-8.82557	0.0115738	0.256734
A40_GTGGTTATCATTGCGA-1	A40	27974	3117	NWD1	4d_NWD1-4d_AIN	Paneth	Other	11.426	-8.24	0.0335591	0.436082
A40_GTGTAACTCCACAGCG-1	A40	17378	1353	NWD1	4d_NWD1-4d_AIN	Paneth	Other	12.0731	-9.11099	0.00530678	0.228701
A40_GTTACGAAGAACAGGA-1	A40	39027	4010	NWD1	4d_NWD1-4d_AIN	Paneth	Diet response	11.3122	-7.52689	0.225816	0.548542
A40_GTTTACTCACGGATCC-1	A40	23993	3874	NWD1	4d_NWD1-4d_AIN	Paneth	Other	10.8918	-8.30653	0.305671	0.578991
A40_TAAGCGTCACAAGGTG-1	A40	28250	1892	NWD1	4d_NWD1-4d_AIN	Paneth	Other	11.6674	-8.29378	0.00616598	0.188407
A40_TAAGTCGAGATGAATC-1	A40	18698	1573	NWD1	4d_NWD1-4d_AIN	Paneth	Other	11.3129	-8.92719	0.0109168	0.215542
A40_TACAACGGTTCAGTAC-1	A40	25353	1742	NWD1	4d_NWD1-4d_AIN	Paneth	Other	12.4486	-8.44556	0.0074295	0.184061
A40_TAGACCACACATAACC-1	A40	2299	665	NWD1	4d_NWD1-4d_AIN	Paneth	Other	10.3958	-7.75216	0.0127868	0.282528
A40_TAGATCGGTTCCTACC-1	A40	22391	3846	NWD1	4d_NWD1-4d_AIN	Paneth	Diet response	11.1297	-7.55295	0.31118	0.613749
A40_TAGGAGGAGTAAGGGA-1	A40	41061	3298	NWD1	4d_NWD1-4d_AIN	Paneth	Other	11.9068	-7.72451	0.0207723	0.413067
A40_TATTCCAGTTCGGTTA-1	A40	24846	2098	NWD1	4d_NWD1-4d_AIN	Paneth	Other	11.3199	-8.07734	0.0115233	0.243478
A40_TATTGCTGTATACAGA-1	A40	3058	309	NWD1	4d_NWD1-4d_AIN	Paneth	Other	10.5744	-7.67438	0.00277974	0.190737
A40_TATTTCGAGGCCCGTT-1	A40	30049	1959	NWD1	4d_NWD1-4d_AIN	Paneth	Other	12.4719	-8.88468	0.00803599	0.209387
A40_TCACACCCACGCTATA-1	A40	21490	2017	NWD1	4d_NWD1-4d_AIN	Paneth	Other	11.4452	-9.01185	0.0120792	0.19464
A40_TCACGCTTCATAAGGA-1	A40	22608	1606	NWD1	4d_NWD1-4d_AIN	Paneth	Other	12.0142	-8.88196	0.00955221	0.232683
A40_TCACGGGTCCCATGGG-1	A40	28263	1882	NWD1	4d_NWD1-4d_AIN	Paneth	Other	12.0161	-8.9758	0.00970383	0.159716
A40_TCACTATAGCTGCGAA-1	A40	6596	697	NWD1	4d_NWD1-4d_AIN	Paneth	Other	11.8258	-9.00741	0.00475083	0.204936
A40_TCAGCAATCAAGGCTT-1	A40	20488	1588	NWD1	4d_NWD1-4d_AIN	Paneth	Other	12.0978	-8.71075	0.0106641	0.246976
A40_TCAGCCTCAGAGTGTG-1	A40	33178	2052	NWD1	4d_NWD1-4d_AIN	Paneth	Other	12.5722	-8.79564	0.0079349	0.189012
A40_TCAGTTTTCGCTGTTC-1	A40	22014	4808	NWD1	4d_NWD1-4d_AIN	Paneth	Diet response	10.7273	-7.50832	0.441069	0.75285
A40_TCATCCGAGTGCTCAT-1	A40	26584	1608	NWD1	4d_NWD1-4d_AIN	Paneth	Other	12.0379	-8.87325	0.00798544	0.214324
A40_TCATTCAAGGTTCACT-1	A40	24960	4292	NWD1	4d_NWD1-4d_AIN	Paneth	Diet response	11.2009	-7.62912	0.359042	0.663716
A40_TCATTGTGTGCTCTCT-1	A40	17716	1850	NWD1	4d_NWD1-4d_AIN	Paneth	Other	11.3372	-8.45504	0.0134438	0.247084
A40_TCCATCGAGAGATCGC-1	A40	12359	1800	NWD1	4d_NWD1-4d_AIN	Paneth	Other	10.6106	-7.91017	0.0206712	0.370827
A40_TCCCAGTAGAGAGTTT-1	A40	26335	2167	NWD1	4d_NWD1-4d_AIN	Paneth	Other	11.7338	-8.94016	0.0126857	0.168516
A40_TCCTAATTCATCCTGC-1	A40	29754	1906	NWD1	4d_NWD1-4d_AIN	Paneth	Other	12.2	-8.74381	0.00950167	0.232767
A40_TCGCTCAAGTGTAGTA-1	A40	26071	3584	NWD1	4d_NWD1-4d_AIN	Paneth	Other	10.9933	-8.43106	0.364803	0.649216
A40_TCGCTCAGTCCTGGTG-1	A40	19197	1587	NWD1	4d_NWD1-4d_AIN	Paneth	Other	11.7759	-8.74348	0.00753058	0.190139
A40_TCGGATATCAGAATAG-1	A40	2883	264	NWD1	4d_NWD1-4d_AIN	Paneth	Other	12.6789	-8.26366	0.0027292	0.133434
A40_TCGGTCTTCAGCTTGA-1	A40	35089	2097	NWD1	4d_NWD1-4d_AIN	Paneth	Other	12.4292	-8.15154	0.00621652	0.217436
A40_TCGTGGGTCAATCTCT-1	A40	11562	1480	NWD1	4d_NWD1-4d_AIN	Paneth	Other	10.8599	-8.74524	0.014859	0.258011
A40_TCTAACTGTCGAGTGA-1	A40	10359	1098	NWD1	4d_NWD1-4d_AIN	Paneth	Other	10.8098	-8.78669	0.00844031	0.250425
A40_TGACAGTAGATCGACG-1	A40	33852	1783	NWD1	4d_NWD1-4d_AIN	Paneth	Other	12.3752	-8.14315	0.00758112	0.213646
A40_TGAGCATGTGTATCCA-1	A40	18282	1425	NWD1	4d_NWD1-4d_AIN	Paneth	Other	12.434	-8.28162	0.00763166	0.250289
A40_TGAGCGCGTTCCGTTC-1	A40	22997	1600	NWD1	4d_NWD1-4d_AIN	Paneth	Other	12.088	-8.99568	0.00899626	0.212998
A40_TGAGTCACACTGGAAG-1	A40	16299	3621	NWD1	4d_NWD1-4d_AIN	Paneth	Diet response	10.8965	-7.42617	0.491762	0.765141
A40_TGAGTCATCGACGTCG-1	A40	24013	1544	NWD1	4d_NWD1-4d_AIN	Paneth	Other	11.6115	-9.10614	0.00859193	0.215755
A40_TGATTCTGTTCCTTGC-1	A40	22599	1614	NWD1	4d_NWD1-4d_AIN	Paneth	Other	11.7911	-9.18911	0.0101587	0.219564
A40_TGCAGATTCTTCTTCC-1	A40	25567	4977	NWD1	4d_NWD1-4d_AIN	Paneth	Diet response	10.88	-7.49908	0.343172	0.626323
A40_TGCAGTAGTGCATTTG-1	A40	19403	3273	NWD1	4d_NWD1-4d_AIN	Paneth	Diet response	10.6913	-7.85241	0.265036	0.636008
A40_TGGAACTGTCTTACTT-1	A40	9241	1737	NWD1	4d_NWD1-4d_AIN	Paneth	Other	10.878	-8.23987	0.0149601	0.289428
A40_TGGGTTAGTGCAGGAT-1	A40	9700	950	NWD1	4d_NWD1-4d_AIN	Paneth	Other	11.8614	-8.54024	0.0103103	0.307576
A40_TGTGCGGCAATCCTAG-1	A40	24472	3018	NWD1	4d_NWD1-4d_AIN	Paneth	Other	11.3795	-8.15227	0.131254	0.543755
A40_TGTGTGAGTCTCTCAC-1	A40	30250	1716	NWD1	4d_NWD1-4d_AIN	Paneth	Other	12.599	-8.6079	0.0102598	0.221361
A40_TTCAATCAGGAACGTC-1	A40	47811	2536	NWD1	4d_NWD1-4d_AIN	Paneth	Other	12.3754	-8.2673	0.00838977	0.207476
A40_TTCATGTCACTCATAG-1	A40	19251	1426	NWD1	4d_NWD1-4d_AIN	Paneth	Other	11.7294	-8.47849	0.00813707	0.241149
A40_TTCCTAAGTGGTGATG-1	A40	9839	782	NWD1	4d_NWD1-4d_AIN	Paneth	Other	12.4519	-8.84605	0.00424543	0.195784
A40_TTCTCTCAGTAGTCAA-1	A40	8650	1209	NWD1	4d_NWD1-4d_AIN	Paneth	Other	10.1495	-8.28135	0.0151117	0.35945
A40_TTCTGTATCGTTATCT-1	A40	41402	3163	NWD1	4d_NWD1-4d_AIN	Paneth	Other	12.4511	-7.9387	0.0217831	0.442917
A40_TTGCCTGGTCTTGCTC-1	A40	42557	2457	NWD1	4d_NWD1-4d_AIN	Paneth	Other	12.3779	-8.09351	0.0054584	0.174057
A41_AAACGCTTCCCGTGTT-1	A41	3201	1271	NWD1	4d_NWD1	Paneth	Other	9.97975	-8.15932	0.315158	0.693656
A41_AACCTGATCTGGGATT-1	A41	18208	2173	NWD1	4d_NWD1	Paneth	Other	11.6178	-8.34397	0.135021	0.410604
A41_AACTTCTGTGTGAGCA-1	A41	13253	1227	NWD1	4d_NWD1	Paneth	Other	12.5764	-8.02249	0.0508941	0.249091
A41_ACAACCACATTCTGTT-1	A41	7716	1021	NWD1	4d_NWD1	Paneth	Other	12.6012	-8.46671	0.0570014	0.23184
A41_ACACGCGGTACCGTGC-1	A41	6268	1661	NWD1	4d_NWD1	Paneth	Other	10.3939	-7.90204	0.29205	0.601039
A41_ACCAACACACGGGTAA-1	A41	22330	1777	NWD1	4d_NWD1	Paneth	Other	12.6458	-8.43937	0.0604127	0.199255
A41_ACCATTTGTTTATGCG-1	A41	16376	1499	NWD1	4d_NWD1	Paneth	Other	12.5332	-8.00491	0.0503439	0.243131
A41_AGCATCAGTAATTGGA-1	A41	25157	1598	NWD1	4d_NWD1	Paneth	Other	12.712	-7.98957	0.048088	0.205751
A41_AGGTTACTCTATTGTC-1	A41	11561	3381	NWD1	4d_NWD1	Paneth	Diet response	11.154	-7.62933	0.4789	0.75306
A41_AGTAGCTGTTGGGTAG-1	A41	2235	724	NWD1	4d_NWD1	Paneth	Other	11.276	-8.92306	0.193783	0.622383
A41_ATCCCTGAGGGAGTTC-1	A41	36166	2125	NWD1	4d_NWD1	Paneth	Other	12.6465	-7.92331	0.0502338	0.206948
A41_ATCGCCTGTGACCGTC-1	A41	21701	3287	NWD1	4d_NWD1	Paneth	Diet response	11.7953	-7.63754	0.416506	0.668808
A41_ATCTTCACACATATCG-1	A41	4729	867	NWD1	4d_NWD1	Paneth	Other	12.211	-8.96513	0.0474278	0.191898
A41_ATGTCTTAGCCATTTG-1	A41	21555	1507	NWD1	4d_NWD1	Paneth	Other	12.7713	-8.06473	0.0496286	0.215048
A41_ATTCAGGAGAGTCTGG-1	A41	14593	1623	NWD1	4d_NWD1	Paneth	Other	12.1794	-8.26272	0.0764237	0.24531
A41_ATTCCTAGTCGTACAT-1	A41	13690	2782	NWD1	4d_NWD1	Paneth	Other	11.6982	-7.54448	0.286217	0.481129
A41_ATTTCTGGTAACAAGT-1	A41	4113	806	NWD1	4d_NWD1	Paneth	Other	12.2038	-8.30616	0.0475928	0.16179
A41_CAAAGAAAGCGTCTCG-1	A41	13587	1811	NWD1	4d_NWD1	Paneth	Other	11.5641	-8.26146	0.0808803	0.313194
A41_CACGAATGTGACGTCC-1	A41	32460	1922	NWD1	4d_NWD1	Paneth	Other	12.739	-8.11481	0.0476479	0.144041
A41_CAGCAATGTACTCAAC-1	A41	8358	1219	NWD1	4d_NWD1	Paneth	Other	12.2856	-8.98008	0.0464924	0.15698
A41_CCGATGGGTTAGAAGT-1	A41	20730	1921	NWD1	4d_NWD1	Paneth	Other	12.6873	-8.09978	0.0469326	0.155957
A41_CCGCAAGTCCTCATAT-1	A41	16211	2014	NWD1	4d_NWD1	Paneth	Other	11.4338	-9.00105	0.0683356	0.20318
A41_CCGGTGATCGCACTCT-1	A41	20416	3077	NWD1	4d_NWD1	Paneth	Other	11.4596	-8.37851	0.215571	0.467428
A41_CCGTGAGAGACTCTTG-1	A41	15512	1504	NWD1	4d_NWD1	Paneth	Other	12.65	-8.05079	0.050619	0.1691
A41_CCTATCGGTCACTACA-1	A41	19410	2065	NWD1	4d_NWD1	Paneth	Other	12.5436	-8.39786	0.0577717	0.172929
A41_CGAAGGATCACTCACC-1	A41	13038	1811	NWD1	4d_NWD1	Paneth	Other	11.5225	-8.97275	0.0980468	0.299515
A41_CGAGAAGGTTTAGACC-1	A41	3759	513	NWD1	4d_NWD1	Paneth	Other	11.7662	-7.95293	0.0431912	0.0657511
A41_CGCATGGTCTACGGGC-1	A41	21978	2180	NWD1	4d_NWD1	Paneth	Other	12.4094	-8.08975	0.0536451	0.220961
A41_CGCCATTTCGCTTGAA-1	A41	15927	1586	NWD1	4d_NWD1	Paneth	Other	12.7041	-8.34146	0.0477029	0.143474
A41_CGGCAGTCAAGCGAGT-1	A41	23693	1742	NWD1	4d_NWD1	Paneth	Other	12.6691	-8.14667	0.055956	0.215652
A41_CGTCAAATCTTCCACG-1	A41	29882	2122	NWD1	4d_NWD1	Paneth	Other	12.5372	-7.99492	0.0455021	0.181897
A41_CTCCAACAGCAGATAT-1	A41	2946	727	NWD1	4d_NWD1	Paneth	Other	11.0355	-8.14208	0.0472077	0.17413
A41_CTCCCAAAGTAGAATC-1	A41	21564	2985	NWD1	4d_NWD1	Paneth	Other	11.2269	-8.46811	0.217442	0.484681
A41_CTCCTTTCAACGCCCA-1	A41	47402	2142	NWD1	4d_NWD1	Paneth	Other	12.7105	-8.04321	0.0447318	0.134265
A41_GACCCTTTCGAAGCAG-1	A41	27952	2152	NWD1	4d_NWD1	Paneth	Other	12.6019	-7.96544	0.0655296	0.206679
A41_GAGACCCGTACGTGTT-1	A41	5998	1696	NWD1	4d_NWD1	Paneth	Other	9.97795	-8.17999	0.283631	0.629509
A41_GAGAGGTAGCCATTTG-1	A41	15128	1120	NWD1	4d_NWD1	Paneth	Other	12.7112	-8.01	0.0474828	0.238521
A41_GATGCTAGTAATACCC-1	A41	26441	3437	NWD1	4d_NWD1	Paneth	Other	11.9029	-7.74208	0.324897	0.585941
A41_GCGAGAACAAGTGATA-1	A41	33204	3972	NWD1	4d_NWD1	Paneth	Diet response	11.348	-7.41048	0.38795	0.526913
A41_GCGAGAATCATACAGC-1	A41	39636	2143	NWD1	4d_NWD1	Paneth	Other	12.732	-8.0436	0.0617882	0.207473
A41_GGGAAGTCACGGCTAC-1	A41	33317	4318	NWD1	4d_NWD1	Paneth	Diet response	11.3802	-7.47827	0.406602	0.603421
A41_GGGACTCGTCACGCTG-1	A41	7184	1899	NWD1	4d_NWD1	Paneth	Diet response	10.2466	-8.02879	0.403961	0.762158
A41_GGGAGATAGCCGATAG-1	A41	29689	4062	NWD1	4d_NWD1	Paneth	Other	11.8079	-7.71615	0.483521	0.663401
A41_GGGCTCAAGAGGTCGT-1	A41	3167	825	NWD1	4d_NWD1	Paneth	Other	10.5837	-8.63792	0.183879	0.561821
A41_GGTTAACCACACACGC-1	A41	7755	1680	NWD1	4d_NWD1	Paneth	Other	11.2544	-8.21699	0.0833012	0.270656
A41_GGTTAACTCACTTGTT-1	A41	22962	3135	NWD1	4d_NWD1	Paneth	Other	11.8636	-7.77331	0.204897	0.480717
A41_GTCATTTAGGGCCCTT-1	A41	20103	1874	NWD1	4d_NWD1	Paneth	Other	12.5464	-8.83656	0.0628886	0.183859
A41_GTCATTTTCACTTATC-1	A41	20999	2305	NWD1	4d_NWD1	Paneth	Other	11.6517	-8.68724	0.0823109	0.20603
A41_GTCCCATCACAAGCCC-1	A41	26308	1945	NWD1	4d_NWD1	Paneth	Other	12.6077	-7.95543	0.0519945	0.20339
A41_GTCGCGACAACGTTAC-1	A41	10708	1749	NWD1	4d_NWD1	Paneth	Other	11.4375	-8.28971	0.0718569	0.30544
A41_GTCGTTCCAAGTTTGC-1	A41	2238	769	NWD1	4d_NWD1	Paneth	Other	10.7332	-8.6922	0.222944	0.583272
A41_GTGAGGAAGGCCACTC-1	A41	34128	3617	NWD1	4d_NWD1	Paneth	Other	11.7691	-7.64867	0.215296	0.515446
A41_GTGGCGTTCCGCAACG-1	A41	27091	2128	NWD1	4d_NWD1	Paneth	Other	12.5444	-8.00081	0.066685	0.21607
A41_GTGGCGTTCGCATGAT-1	A41	6890	1308	NWD1	4d_NWD1	Paneth	Other	10.5293	-8.44413	0.238569	0.588813
A41_GTGTCCTAGACATAAC-1	A41	20843	2145	NWD1	4d_NWD1	Paneth	Other	12.0219	-8.56324	0.0731774	0.233414
A41_GTGTGATGTTCTTGCC-1	A41	14565	1496	NWD1	4d_NWD1	Paneth	Other	12.6741	-8.44401	0.0529849	0.163873
A41_GTTTGGAGTACCGGCT-1	A41	26561	1790	NWD1	4d_NWD1	Paneth	Other	12.7623	-8.12549	0.0524897	0.185636
A41_TAACACGCATCGCTGG-1	A41	17604	3059	NWD1	4d_NWD1	Paneth	Other	11.058	-8.14624	0.264429	0.515769
A41_TAACCAGAGTTCCGGC-1	A41	24592	4514	NWD1	4d_NWD1	Paneth	Diet response	11.5067	-7.50204	0.686052	0.735191
A41_TACCGGGGTATGCAAA-1	A41	16891	1907	NWD1	4d_NWD1	Paneth	Other	11.9206	-9.05851	0.0721871	0.232307
A41_TAGAGTCCATTCAGCA-1	A41	16186	1837	NWD1	4d_NWD1	Paneth	Other	12.3912	-8.6174	0.0673453	0.203281
A41_TATCCTATCTAGTGTG-1	A41	21016	3526	NWD1	4d_NWD1	Paneth	Diet response	11.8289	-7.65316	0.530509	0.712722
A41_TATCTGTCAAACTCGT-1	A41	17749	1550	NWD1	4d_NWD1	Paneth	Other	12.7248	-8.08737	0.0582118	0.202139
A41_TCATGAGCAGGATTCT-1	A41	8764	1708	NWD1	4d_NWD1	Paneth	Other	10.0352	-8.38427	0.16033	0.400631
A41_TCATTGTCAAGCGATG-1	A41	16265	1811	NWD1	4d_NWD1	Paneth	Other	12.2402	-9.0367	0.0622283	0.195658
A41_TGAGCATGTCACGCTG-1	A41	5636	935	NWD1	4d_NWD1	Paneth	Other	12.7245	-8.08	0.0609078	0.33338
A41_TGCAGTAAGTATAGAC-1	A41	20350	1684	NWD1	4d_NWD1	Paneth	Other	12.643	-8.38064	0.0598074	0.224125
A41_TGGCGTGAGTGTTGAA-1	A41	15391	1454	NWD1	4d_NWD1	Paneth	Other	12.4747	-7.90724	0.0523796	0.247939
A41_TGTCCTGGTCATAGTC-1	A41	12826	1210	NWD1	4d_NWD1	Paneth	Other	12.733	-8.06496	0.0458872	0.183667
A41_TTCGCTGAGTAGAGTT-1	A41	6322	825	NWD1	4d_NWD1	Paneth	Other	12.7195	-8.16965	0.0449519	0.14963
A41_TTGAGTGGTCGTGCCA-1	A41	22646	3091	NWD1	4d_NWD1	Paneth	Other	11.6926	-7.61473	0.296066	0.554337
A41_TTGCGTCTCAGTGTGT-1	A41	19896	1557	NWD1	4d_NWD1	Paneth	Other	12.2592	-8.0469	0.0546905	0.24184
A41_TTTAGTCTCGCCGATG-1	A41	20714	1687	NWD1	4d_NWD1	Paneth	Other	12.5094	-7.88717	0.0457221	0.185513
A43_AAAGGGCGTCGTACAT-1	A43	10523	2083	NWD1	4d_NWD1-4d_AIN	Paneth	Diet response	11.1651	-7.77482	0.424052	0.654438
A43_AAATGGATCCCATACC-1	A43	19247	1559	NWD1	4d_NWD1-4d_AIN	Paneth	Other	11.9958	-8.86078	0.0268742	0.206143
A43_AACACACAGCAGCCTC-1	A43	26547	1836	NWD1	4d_NWD1-4d_AIN	Paneth	Other	12.6758	-8.54435	0.0296736	0.198737
A43_AACAGGGTCCGAGCTG-1	A43	13771	1417	NWD1	4d_NWD1-4d_AIN	Paneth	Other	11.9702	-8.6238	0.032417	0.250127
A43_AACCAACTCGACATAC-1	A43	44595	2580	NWD1	4d_NWD1-4d_AIN	Paneth	Other	12.6551	-7.93061	0.0312972	0.23541
A43_AAGACTCGTGCAACGA-1	A43	18046	2275	NWD1	4d_NWD1-4d_AIN	Paneth	Other	9.89456	-8.3414	0.0720564	0.225805
A43_AAGATAGAGCACTGGA-1	A43	18355	2723	NWD1	4d_NWD1-4d_AIN	Paneth	Other	10.3583	-8.26453	0.423996	0.585819
A43_AAGCCATAGTCATCGT-1	A43	27431	4295	NWD1	4d_NWD1-4d_AIN	Paneth	Other	11.0191	-8.03695	0.470802	0.55672
A43_AAGCCATCATACCACA-1	A43	24130	1736	NWD1	4d_NWD1-4d_AIN	Paneth	Other	12.6878	-8.153	0.0188119	0.178106
A43_AAGTTCGCACTGATTG-1	A43	28849	4104	NWD1	4d_NWD1-4d_AIN	Paneth	Diet response	11.1149	-7.54427	0.479033	0.628724
A43_AATGGCTTCGAGTCTA-1	A43	24463	2026	NWD1	4d_NWD1-4d_AIN	Paneth	Other	12.0117	-8.87994	0.0218353	0.153133
A43_AATTTCCCACGGCCAT-1	A43	3580	917	NWD1	4d_NWD1-4d_AIN	Paneth	Other	10.4493	-7.74739	0.0355523	0.255129
A43_ACACTGACATAGATCC-1	A43	32988	2283	NWD1	4d_NWD1-4d_AIN	Paneth	Other	12.2719	-8.83702	0.0288898	0.182734
A43_ACAGCCGGTACAAGTA-1	A43	32068	3480	NWD1	4d_NWD1-4d_AIN	Paneth	Other	10.5977	-8.35822	0.236885	0.405352
A43_ACAGGGAAGTTTGGCT-1	A43	4886	1551	NWD1	4d_NWD1-4d_AIN	Paneth	Diet response	10.4993	-7.59701	0.579531	0.717542
A43_ACATCCCCAGACTCTA-1	A43	18635	1532	NWD1	4d_NWD1-4d_AIN	Paneth	Other	12.442	-8.51138	0.0314652	0.268739
A43_ACCAACAGTCGAACAG-1	A43	19300	1286	NWD1	4d_NWD1-4d_AIN	Paneth	Other	11.7838	-9.15964	0.0363921	0.299022
A43_ACCATTTCACCAGGTC-1	A43	17402	1829	NWD1	4d_NWD1-4d_AIN	Paneth	Other	12.2403	-8.79959	0.0253065	0.181571
A43_ACCATTTTCACGTAGT-1	A43	9285	1893	NWD1	4d_NWD1-4d_AIN	Paneth	Diet response	11.2304	-7.83798	0.418118	0.65021
A43_ACCCTTGCAAGAAATC-1	A43	32976	2219	NWD1	4d_NWD1-4d_AIN	Paneth	Other	11.5392	-9.03954	0.027882	0.157542
A43_ACTCCCAAGGCGCTCT-1	A43	7256	846	NWD1	4d_NWD1-4d_AIN	Paneth	Other	11.413	-8.7994	0.0153407	0.154549
A43_ACTGTCCAGCTAAATG-1	A43	30457	1910	NWD1	4d_NWD1-4d_AIN	Paneth	Other	12.1748	-8.97501	0.0311293	0.220023
A43_AGAAATGAGATCCAAA-1	A43	41756	2141	NWD1	4d_NWD1-4d_AIN	Paneth	Other	12.6474	-8.11747	0.0316892	0.228112
A43_AGAACCTAGAGTGTTA-1	A43	35497	2142	NWD1	4d_NWD1-4d_AIN	Paneth	Other	12.5478	-8.5329	0.032473	0.223445
A43_AGACAAACAATTGCGT-1	A43	26971	3009	NWD1	4d_NWD1-4d_AIN	Paneth	Other	11.5342	-8.33598	0.0445104	0.237087
A43_AGACAGGTCCCGGTAG-1	A43	27277	2990	NWD1	4d_NWD1-4d_AIN	Paneth	Other	11.7341	-8.34269	0.385421	0.465208
A43_AGACCCGAGTCTGCGC-1	A43	28244	3359	NWD1	4d_NWD1-4d_AIN	Paneth	Diet response	11.3741	-7.81812	0.424892	0.512437
A43_AGACTCATCTCACGAA-1	A43	23139	2330	NWD1	4d_NWD1-4d_AIN	Paneth	Other	11.6322	-8.4989	0.0342086	0.207535
A43_AGAGAATTCATTGGTG-1	A43	21290	2126	NWD1	4d_NWD1-4d_AIN	Paneth	Other	12.0666	-8.82227	0.023347	0.148489
A43_AGAGCCCTCTATCACT-1	A43	4007	855	NWD1	4d_NWD1-4d_AIN	Paneth	Other	10.4805	-7.66371	0.0101898	0.0585909
A43_AGCCACGAGACCACGA-1	A43	27333	2106	NWD1	4d_NWD1-4d_AIN	Paneth	Other	12.2464	-8.99731	0.0190919	0.151397
A43_AGCGATTAGCTAAGTA-1	A43	28627	2226	NWD1	4d_NWD1-4d_AIN	Paneth	Other	12.4789	-8.63212	0.0286098	0.196411
A43_AGGAATATCTCTTGCG-1	A43	18055	1486	NWD1	4d_NWD1-4d_AIN	Paneth	Other	12.3323	-8.73655	0.0306814	0.215553
A43_AGGACTTCAACAAAGT-1	A43	23751	2211	NWD1	4d_NWD1-4d_AIN	Paneth	Other	11.209	-8.88593	0.0344886	0.19084
A43_AGGTCTACATGCCGCA-1	A43	17530	2510	NWD1	4d_NWD1-4d_AIN	Paneth	Diet response	11.7248	-7.80734	0.391076	0.553126
A43_AGGTTACAGCACTAAA-1	A43	34070	3431	NWD1	4d_NWD1-4d_AIN	Paneth	Other	11.6087	-7.96046	0.358771	0.48144
A43_AGTACCACACTCAGAT-1	A43	10534	1434	NWD1	4d_NWD1-4d_AIN	Paneth	Other	11.0419	-8.5903	0.0470298	0.303805
A43_ATCCCTGAGCTGAGTG-1	A43	39006	3819	NWD1	4d_NWD1-4d_AIN	Paneth	Other	11.4923	-7.46832	0.4245	0.504749
A43_ATCGGCGCACGCGCTA-1	A43	8127	1255	NWD1	4d_NWD1-4d_AIN	Paneth	Other	11.7763	-8.25278	0.0825262	0.4568
A43_ATCGTGAGTGATAGAT-1	A43	21023	1702	NWD1	4d_NWD1-4d_AIN	Paneth	Other	12.096	-9.09455	0.022955	0.174258
A43_ATGATCGCAGTTTCGA-1	A43	21613	2228	NWD1	4d_NWD1-4d_AIN	Paneth	Other	9.95319	-8.34687	0.0484295	0.212286
A43_ATGCGATGTCGAAGCA-1	A43	13360	1560	NWD1	4d_NWD1-4d_AIN	Paneth	Other	11.8558	-8.56345	0.0366721	0.284158
A43_ATTACTCTCTGGCTGG-1	A43	13875	1636	NWD1	4d_NWD1-4d_AIN	Paneth	Other	11.8625	-8.46556	0.046414	0.315066
A43_ATTATCCGTGTTTCTT-1	A43	34645	1972	NWD1	4d_NWD1-4d_AIN	Paneth	Other	12.6709	-8.04061	0.0241868	0.223849
A43_ATTCGTTAGTTTCGGT-1	A43	24167	3197	NWD1	4d_NWD1-4d_AIN	Paneth	Other	11.7744	-7.80611	0.272549	0.440208
A43_ATTCTACCAAGATCCT-1	A43	10281	1057	NWD1	4d_NWD1-4d_AIN	Paneth	Other	11.9375	-9.14953	0.03684	0.29299
A43_CAATGACAGTAAGACT-1	A43	26543	2410	NWD1	4d_NWD1-4d_AIN	Paneth	Other	11.719	-8.85085	0.0351604	0.170188
A43_CACACAACACAGCTTA-1	A43	31738	3975	NWD1	4d_NWD1-4d_AIN	Paneth	Other	11.4744	-7.99764	0.356251	0.504601
A43_CACAGGCCAACTGATC-1	A43	29476	4291	NWD1	4d_NWD1-4d_AIN	Paneth	Other	10.2979	-8.26242	0.470354	0.583746
A43_CACAGGCTCGTTCTCG-1	A43	42708	2308	NWD1	4d_NWD1-4d_AIN	Paneth	Other	12.4842	-7.91745	0.0296176	0.217876
A43_CACATGACAGCATACT-1	A43	21682	2468	NWD1	4d_NWD1-4d_AIN	Paneth	Other	11.3473	-8.29313	0.0586193	0.252931
A43_CACCGTTAGTTCGGTT-1	A43	36208	3012	NWD1	4d_NWD1-4d_AIN	Paneth	Other	12.1563	-8.67897	0.190863	0.42843
A43_CAGTGCGCATACGCAT-1	A43	30958	1829	NWD1	4d_NWD1-4d_AIN	Paneth	Other	12.3288	-9.00734	0.0319131	0.224237
A43_CATACTTCAAGGACAC-1	A43	37968	3919	NWD1	4d_NWD1-4d_AIN	Paneth	Other	11.6353	-7.67409	0.409608	0.490018
A43_CATCCCAAGCACGTCC-1	A43	8309	1322	NWD1	4d_NWD1-4d_AIN	Paneth	Other	10.8505	-8.74579	0.0610828	0.383157
A43_CATGGATCAAAGGCTG-1	A43	29995	2111	NWD1	4d_NWD1-4d_AIN	Paneth	Other	12.1945	-8.97359	0.0274901	0.19599
A43_CATTGCCGTCTCGGGT-1	A43	35854	4701	NWD1	4d_NWD1-4d_AIN	Paneth	Diet response	10.8001	-7.90936	0.471194	0.578439
A43_CATTGTTGTCGAATGG-1	A43	32426	3701	NWD1	4d_NWD1-4d_AIN	Paneth	Diet response	11.2943	-7.50959	0.422429	0.556297
A43_CCCAACTAGGATTACA-1	A43	24773	1852	NWD1	4d_NWD1-4d_AIN	Paneth	Other	12.4998	-8.89486	0.0299535	0.200699
A43_CCCGGAAGTCGCCACA-1	A43	20917	1885	NWD1	4d_NWD1-4d_AIN	Paneth	Other	12.1696	-8.94084	0.0338727	0.212867
A43_CCCTCTCGTAGTGATA-1	A43	29051	4479	NWD1	4d_NWD1-4d_AIN	Paneth	Diet response	11.1333	-7.58407	0.555008	0.721099
A43_CCGATGGCAGTTGTCA-1	A43	23959	1792	NWD1	4d_NWD1-4d_AIN	Paneth	Other	12.1845	-9.10641	0.0170763	0.121394
A43_CCGTGAGAGGGATGTC-1	A43	23019	1638	NWD1	4d_NWD1-4d_AIN	Paneth	Other	12.2289	-8.0448	0.0249146	0.222107
A43_CCGTTCACAAGTCGTT-1	A43	17221	3085	NWD1	4d_NWD1-4d_AIN	Paneth	Diet response	11.1138	-7.67307	0.47041	0.658945
A43_CCGTTCATCTTCTAAC-1	A43	35525	3955	NWD1	4d_NWD1-4d_AIN	Paneth	Diet response	11.4236	-7.51925	0.423828	0.49742
A43_CCTCCTCAGGAAAGTG-1	A43	12160	2880	NWD1	4d_NWD1-4d_AIN	Paneth	Diet response	11.0968	-7.60795	0.474945	0.649064
A43_CCTTGTGTCGGTCTGG-1	A43	20374	1548	NWD1	4d_NWD1-4d_AIN	Paneth	Other	12.5543	-8.60588	0.0242988	0.205258
A43_CGAAGGACAGTCAACT-1	A43	11722	1690	NWD1	4d_NWD1-4d_AIN	Paneth	Other	11.1631	-8.30449	0.0552041	0.324458
A43_CGATCGGGTCTTGCGG-1	A43	26656	1787	NWD1	4d_NWD1-4d_AIN	Paneth	Other	12.6522	-8.10507	0.0250826	0.22498
A43_CGATGGCTCAGTCCGG-1	A43	16691	1935	NWD1	4d_NWD1-4d_AIN	Paneth	Other	11.8705	-8.35737	0.0364481	0.23192
A43_CGCAGGTTCTAGCCAA-1	A43	11886	1175	NWD1	4d_NWD1-4d_AIN	Paneth	Other	10.6945	-8.6994	0.0466379	0.293513
A43_CGCCATTCATAATCGC-1	A43	27516	4556	NWD1	4d_NWD1-4d_AIN	Paneth	Diet response	10.9748	-7.47415	0.48855	0.590814
A43_CGCGTGAAGAAGGTAG-1	A43	3221	1123	NWD1	4d_NWD1-4d_AIN	Paneth	Diet response	11.4362	-8.26219	0.424612	0.631102
A43_CGGAATTAGCCGATTT-1	A43	24869	3585	NWD1	4d_NWD1-4d_AIN	Paneth	Other	11.7179	-7.76555	0.477577	0.605979
A43_CGGGTGTTCTGAATGC-1	A43	4260	711	NWD1	4d_NWD1-4d_AIN	Paneth	Other	10.561	-7.73371	0.0181961	0.14366
A43_CGTGTCTGTGTGTCCG-1	A43	1477	232	NWD1	4d_NWD1-4d_AIN	Paneth	Other	10.8531	-7.97828	0.0141649	0.251567
A43_CGTTCTGAGGCGCTTC-1	A43	26376	1759	NWD1	4d_NWD1-4d_AIN	Paneth	Other	12.3002	-8.98463	0.0234029	0.175376
A43_CGTTCTGGTCAAGCGA-1	A43	23041	1595	NWD1	4d_NWD1-4d_AIN	Paneth	Other	12.3311	-9.04312	0.0306254	0.226114
A43_CTCAACCAGGAATGTT-1	A43	11966	1478	NWD1	4d_NWD1-4d_AIN	Paneth	Other	11.8982	-8.8184	0.0374559	0.251167
A43_CTCAGTCTCCCGAATA-1	A43	25195	2057	NWD1	4d_NWD1-4d_AIN	Paneth	Other	12.2632	-8.98139	0.0297296	0.18811
A43_CTCCAACAGTGCCGAA-1	A43	31887	1801	NWD1	4d_NWD1-4d_AIN	Paneth	Other	12.7218	-8.30999	0.0222832	0.195886
A43_CTCCACAAGGTGCCTC-1	A43	21574	3294	NWD1	4d_NWD1-4d_AIN	Paneth	Diet response	11.1625	-7.50628	0.431891	0.555673
A43_CTCCATGGTGCTTCAA-1	A43	23226	2043	NWD1	4d_NWD1-4d_AIN	Paneth	Other	11.499	-8.59059	0.0378478	0.256719
A43_CTCCCTCAGAGTGAAG-1	A43	35949	4086	NWD1	4d_NWD1-4d_AIN	Paneth	Diet response	11.3504	-7.54763	0.428587	0.538183
A43_CTGAGCGTCTTCGGAA-1	A43	10656	993	NWD1	4d_NWD1-4d_AIN	Paneth	Other	11.5624	-9.0498	0.0173563	0.193863
A43_CTGCAGGCACTAGAGG-1	A43	29343	3385	NWD1	4d_NWD1-4d_AIN	Paneth	Other	11.8993	-7.77955	0.373663	0.452146
A43_CTGCATCTCCGGACTG-1	A43	33101	2310	NWD1	4d_NWD1-4d_AIN	Paneth	Other	12.2497	-8.5486	0.0287778	0.185972
A43_CTTCCGAGTGCAGATG-1	A43	12520	827	NWD1	4d_NWD1-4d_AIN	Paneth	Other	11.8251	-9.10988	0.0209395	0.246645
A43_CTTCTCTGTAAGCTCT-1	A43	10006	2009	NWD1	4d_NWD1-4d_AIN	Paneth	Diet response	10.9766	-7.46603	0.473266	0.701565
A43_CTTGAGATCTCGCAGG-1	A43	31604	3611	NWD1	4d_NWD1-4d_AIN	Paneth	Diet response	11.3309	-7.93135	0.419965	0.533112
A43_GAATAGACAGTTTGGT-1	A43	9623	1409	NWD1	4d_NWD1-4d_AIN	Paneth	Other	11.2973	-8.80608	0.0326969	0.216771
A43_GAATCACGTCTGCCTT-1	A43	15446	1731	NWD1	4d_NWD1-4d_AIN	Paneth	Other	11.9581	-8.78307	0.0262583	0.179245
A43_GACATCACACACTTAG-1	A43	1809	307	NWD1	4d_NWD1-4d_AIN	Paneth	Other	10.9238	-8.32711	0.0146688	0.170494
A43_GACCAATAGACCAGCA-1	A43	10241	1308	NWD1	4d_NWD1-4d_AIN	Paneth	Other	10.8671	-8.80462	0.0420469	0.295817
A43_GACTCAAAGAGGTGCT-1	A43	21664	1997	NWD1	4d_NWD1-4d_AIN	Paneth	Other	10.917	-7.92703	0.0270981	0.205788
A43_GACTCAACAGCTGGTC-1	A43	23632	2063	NWD1	4d_NWD1-4d_AIN	Paneth	Other	12.0562	-8.48469	0.0310733	0.190367
A43_GAGACCCGTCCGAAAG-1	A43	21371	1652	NWD1	4d_NWD1-4d_AIN	Paneth	Other	12.2914	-8.97511	0.0346005	0.256524
A43_GAGACTTCAAGCCCAC-1	A43	20459	2388	NWD1	4d_NWD1-4d_AIN	Paneth	Other	9.98219	-8.37943	0.0691451	0.221612
A43_GAGGGTATCCGGCTTT-1	A43	16985	3324	NWD1	4d_NWD1-4d_AIN	Paneth	Diet response	11.3929	-7.71297	0.539835	0.62463
A43_GAGTTGTAGCCATATC-1	A43	25374	1656	NWD1	4d_NWD1-4d_AIN	Paneth	Other	11.3813	-9.00369	0.0283299	0.205506
A43_GATAGAATCCATCTAT-1	A43	23982	1887	NWD1	4d_NWD1-4d_AIN	Paneth	Other	12.6006	-8.37407	0.0314092	0.210732
A43_GATCACATCTTCCCAG-1	A43	29824	2180	NWD1	4d_NWD1-4d_AIN	Paneth	Other	12.0527	-9.07903	0.0431107	0.264477
A43_GATCATGCATACCGTA-1	A43	26679	3382	NWD1	4d_NWD1-4d_AIN	Paneth	Other	11.7243	-8.07321	0.118246	0.305418
A43_GATGTTGTCGCAGATT-1	A43	18683	1692	NWD1	4d_NWD1-4d_AIN	Paneth	Other	11.9979	-8.52705	0.0446224	0.33634
A43_GCACATAAGCAACAGC-1	A43	25505	3049	NWD1	4d_NWD1-4d_AIN	Paneth	Diet response	11.3625	-8.19733	0.421645	0.610715
A43_GCACTAACATCCTATT-1	A43	19211	1912	NWD1	4d_NWD1-4d_AIN	Paneth	Other	11.8248	-9.11643	0.0225071	0.161097
A43_GCATGATGTACGAGCA-1	A43	40168	1973	NWD1	4d_NWD1-4d_AIN	Paneth	Other	12.7297	-8.08571	0.0124293	0.150176
A43_GCCAGCACACATATCG-1	A43	8695	1553	NWD1	4d_NWD1-4d_AIN	Paneth	Other	11.6689	-8.34281	0.249594	0.52747
A43_GCCCAGACAACCTATG-1	A43	14517	1902	NWD1	4d_NWD1-4d_AIN	Paneth	Other	9.81066	-8.31672	0.232686	0.449122
A43_GCGTTTCCACGTTGGC-1	A43	34538	1956	NWD1	4d_NWD1-4d_AIN	Paneth	Other	12.2449	-8.0445	0.0312413	0.218701
A43_GCGTTTCGTAGCGCCT-1	A43	18282	1782	NWD1	4d_NWD1-4d_AIN	Paneth	Other	12.4839	-8.95442	0.0199317	0.14338
A43_GCTGAATCACCTGATA-1	A43	28237	1972	NWD1	4d_NWD1-4d_AIN	Paneth	Other	12.3375	-8.74545	0.0335368	0.213853
A43_GGAGATGAGCAGGCAT-1	A43	20702	2031	NWD1	4d_NWD1-4d_AIN	Paneth	Other	12.212	-8.93153	0.0269862	0.158865
A43_GGAGGTAAGGCTTAAA-1	A43	38233	2965	NWD1	4d_NWD1-4d_AIN	Paneth	Other	12.6798	-7.87237	0.130844	0.461227
A43_GGCACGTGTTACACAC-1	A43	31983	3102	NWD1	4d_NWD1-4d_AIN	Paneth	Other	11.36	-8.32359	0.412911	0.549966
A43_GGCTTGGCAAGTATCC-1	A43	24755	1802	NWD1	4d_NWD1-4d_AIN	Paneth	Other	12.1533	-9.08287	0.0254745	0.174033
A43_GGCTTGGGTGCATGAG-1	A43	2739	926	NWD1	4d_NWD1-4d_AIN	Paneth	Diet response	10.3667	-7.57038	0.354291	0.580679
A43_GGGACTCGTATGGAAT-1	A43	24615	3755	NWD1	4d_NWD1-4d_AIN	Paneth	Other	10.4207	-8.18948	0.391971	0.621798
A43_GGGTAGACAGTCAGTT-1	A43	1787	510	NWD1	4d_NWD1-4d_AIN	Paneth	Other	10.4428	-7.60581	0.0105817	0.0352499
A43_GGGTGTCGTGCATACT-1	A43	13621	1535	NWD1	4d_NWD1-4d_AIN	Paneth	Other	11.7411	-8.3148	0.0260344	0.171517
A43_GGGTTTACAGGCTCTG-1	A43	21641	1642	NWD1	4d_NWD1-4d_AIN	Paneth	Other	11.8984	-8.7986	0.0290577	0.181723
A43_GGTAGAGCAGTCTTCC-1	A43	30678	1860	NWD1	4d_NWD1-4d_AIN	Paneth	Other	12.5077	-8.51924	0.0153967	0.159891
A43_GGTGAAGCAGAGAAAG-1	A43	1197	360	NWD1	4d_NWD1-4d_AIN	Paneth	Other	10.4975	-7.64476	0.0115335	0.157612
A43_GGTTAACGTCTAGGTT-1	A43	26433	2002	NWD1	4d_NWD1-4d_AIN	Paneth	Other	12.0178	-8.85482	0.0206035	0.166869
A43_GTAACACCAAGTATCC-1	A43	29287	2241	NWD1	4d_NWD1-4d_AIN	Paneth	Other	12.4018	-8.74959	0.0283859	0.173758
A43_GTAAGTCTCGTTCTGC-1	A43	8696	1321	NWD1	4d_NWD1-4d_AIN	Paneth	Other	11.7237	-8.26766	0.0341526	0.294152
A43_GTAATGCGTTAAGTCC-1	A43	7527	2000	NWD1	4d_NWD1-4d_AIN	Paneth	Other	10.0262	-8.06317	0.405296	0.497892
A43_GTATTTCAGCTCCACG-1	A43	13058	1792	NWD1	4d_NWD1-4d_AIN	Paneth	Other	9.84622	-8.35155	0.0772073	0.26923
A43_GTATTTCCAGTAACCT-1	A43	2336	375	NWD1	4d_NWD1-4d_AIN	Paneth	Other	10.8458	-8.05466	0.0149488	0.166189
A43_GTCAAGTCACGCGGTT-1	A43	1974	548	NWD1	4d_NWD1-4d_AIN	Paneth	Other	10.4031	-7.55938	0.0158446	0.143614
A43_GTCGTAATCTCTGAGA-1	A43	9156	1718	NWD1	4d_NWD1-4d_AIN	Paneth	Other	10.4873	-7.67763	0.105425	0.414955
A43_GTCTTTAAGTATGACA-1	A43	21681	3770	NWD1	4d_NWD1-4d_AIN	Paneth	Diet response	11.1026	-7.57922	0.476793	0.605991
A43_GTGCAGCTCGTTCTCG-1	A43	21436	1919	NWD1	4d_NWD1-4d_AIN	Paneth	Other	12.2912	-8.75424	0.0220032	0.179573
A43_GTGGAGAAGCCGTCGT-1	A43	14936	1226	NWD1	4d_NWD1-4d_AIN	Paneth	Other	11.8417	-9.0762	0.0262023	0.225923
A43_GTGGTTAAGGGTATAT-1	A43	9305	1312	NWD1	4d_NWD1-4d_AIN	Paneth	Other	10.6867	-8.61789	0.106881	0.388193
A43_GTGGTTACAGACATCT-1	A43	38020	4507	NWD1	4d_NWD1-4d_AIN	Paneth	Diet response	11.1531	-7.89588	0.470074	0.591876
A43_GTGTTCCCATAGAGGC-1	A43	20705	2729	NWD1	4d_NWD1-4d_AIN	Paneth	Other	10.8571	-8.15505	0.0665136	0.301701
A43_GTTGCGGCACGAAAGC-1	A43	13659	1107	NWD1	4d_NWD1-4d_AIN	Paneth	Other	11.8915	-9.1404	0.0220592	0.187759
A43_GTTTACTTCCACGTGG-1	A43	23794	4318	NWD1	4d_NWD1-4d_AIN	Paneth	Diet response	10.8942	-7.40636	0.556744	0.621868
A43_TAAGCCAGTCGCATGC-1	A43	34909	3924	NWD1	4d_NWD1-4d_AIN	Paneth	Diet response	11.3097	-7.47192	0.430939	0.540476
A43_TACGCTCCAATTGCAC-1	A43	22878	2207	NWD1	4d_NWD1-4d_AIN	Paneth	Other	11.6193	-8.94825	0.0293377	0.154977
A43_TACGCTCCATGTCTAG-1	A43	11484	1471	NWD1	4d_NWD1-4d_AIN	Paneth	Other	11.592	-8.60684	0.0459101	0.280728
A43_TAGATCGTCGGCATAT-1	A43	18802	1792	NWD1	4d_NWD1-4d_AIN	Paneth	Other	12.3925	-8.93636	0.0287218	0.206709
A43_TAGTGCATCGAGTCCG-1	A43	35351	1682	NWD1	4d_NWD1-4d_AIN	Paneth	Other	12.6737	-8.02116	0.0151727	0.2215
A43_TCAATTCGTGTCACAT-1	A43	41714	4015	NWD1	4d_NWD1-4d_AIN	Paneth	Diet response	11.457	-7.60732	0.426012	0.553982
A43_TCACGGGAGAGTTGAT-1	A43	32560	4931	NWD1	4d_NWD1-4d_AIN	Paneth	Diet response	11.2262	-7.88432	0.539443	0.695861
A43_TCACTCGCATCTGTTT-1	A43	20454	1491	NWD1	4d_NWD1-4d_AIN	Paneth	Other	11.2544	-9.00399	0.0391915	0.282675
A43_TCACTCGTCGCAGAGA-1	A43	33126	3684	NWD1	4d_NWD1-4d_AIN	Paneth	Other	11.5306	-7.74363	0.418286	0.558419
A43_TCAGTCCAGAAACTAC-1	A43	38293	3055	NWD1	4d_NWD1-4d_AIN	Paneth	Other	11.961	-8.40209	0.0689211	0.337112
A43_TCATACTGTACGCGTC-1	A43	47481	4371	NWD1	4d_NWD1-4d_AIN	Paneth	Diet response	11.3455	-8.16429	0.421533	0.560007
A43_TCATATCCAAATTGCC-1	A43	29345	3414	NWD1	4d_NWD1-4d_AIN	Paneth	Other	11.4767	-8.17949	0.0491574	0.257118
A43_TCATCCGAGGTCACTT-1	A43	21560	1585	NWD1	4d_NWD1-4d_AIN	Paneth	Other	11.998	-9.10214	0.0380718	0.290542
A43_TCATGGAGTGTCCATA-1	A43	20599	2543	NWD1	4d_NWD1-4d_AIN	Paneth	Other	11.0774	-8.7411	0.132803	0.446203
A43_TCCTGCACAGTCGTTA-1	A43	23231	1729	NWD1	4d_NWD1-4d_AIN	Paneth	Other	12.4465	-8.60281	0.0304014	0.223445
A43_TCCTTCTAGTAATTGG-1	A43	30681	3601	NWD1	4d_NWD1-4d_AIN	Paneth	Other	11.5261	-7.81744	0.383685	0.438548
A43_TCCTTCTTCAGTCCGG-1	A43	19925	2830	NWD1	4d_NWD1-4d_AIN	Paneth	Other	11.6838	-7.85837	0.0899726	0.276939
A43_TCGACGGCAGCCTTCT-1	A43	7371	1325	NWD1	4d_NWD1-4d_AIN	Paneth	Other	10.5922	-8.47597	0.0903085	0.354509
A43_TCGGGACTCTAGACCA-1	A43	29599	3627	NWD1	4d_NWD1-4d_AIN	Paneth	Diet response	11.125	-7.70132	0.422709	0.536543
A43_TCGTGGGCAGCAGATG-1	A43	11735	1945	NWD1	4d_NWD1-4d_AIN	Paneth	Diet response	11.5642	-7.649	0.36129	0.593154
A43_TCTACATGTCCGGTCA-1	A43	36403	3724	NWD1	4d_NWD1-4d_AIN	Paneth	Diet response	11.402	-7.99149	0.39869	0.491785
A43_TCTACCGAGAAGCGGG-1	A43	13053	1564	NWD1	4d_NWD1-4d_AIN	Paneth	Other	10.8607	-7.95809	0.023123	0.198835
A43_TCTATACTCAGTAGGG-1	A43	22047	1711	NWD1	4d_NWD1-4d_AIN	Paneth	Other	11.8462	-9.1397	0.0251386	0.182882
A43_TCTCACGCAGTCACGC-1	A43	27349	1936	NWD1	4d_NWD1-4d_AIN	Paneth	Other	12.2954	-7.9904	0.0142769	0.181491
A43_TCTGTCGCAAACTAGA-1	A43	2077	512	NWD1	4d_NWD1-4d_AIN	Paneth	Other	10.4697	-7.60406	0.0103578	0.0876631
A43_TCTTAGTGTAATGTGA-1	A43	25178	1823	NWD1	4d_NWD1-4d_AIN	Paneth	Other	12.1716	-8.59558	0.0309053	0.221177
A43_TCTTCCTTCAGAGCAG-1	A43	35298	1987	NWD1	4d_NWD1-4d_AIN	Paneth	Other	12.6494	-8.00862	0.0249706	0.222225
A43_TGAATGCCATTGAGGG-1	A43	28427	4463	NWD1	4d_NWD1-4d_AIN	Paneth	Diet response	11.0592	-7.62469	0.550585	0.646808
A43_TGACCCTCACTAGAGG-1	A43	31847	4391	NWD1	4d_NWD1-4d_AIN	Paneth	Diet response	11.1526	-7.48052	0.483512	0.601149
A43_TGACCCTTCTAGCATG-1	A43	7192	2448	NWD1	4d_NWD1-4d_AIN	Paneth	Diet response	11.78	-7.62309	0.576451	0.750283
A43_TGACGCGGTGCCCGTA-1	A43	42248	2338	NWD1	4d_NWD1-4d_AIN	Paneth	Other	12.4436	-8.67687	0.0328649	0.188557
A43_TGATCAGGTGGTACAG-1	A43	11082	1898	NWD1	4d_NWD1-4d_AIN	Paneth	Diet response	11.6093	-7.90197	0.378534	0.576769
A43_TGCGATAGTCACTCTC-1	A43	23992	2214	NWD1	4d_NWD1-4d_AIN	Paneth	Other	11.3117	-8.95677	0.0362802	0.186734
A43_TGCTTCGAGCGCGTTC-1	A43	20580	2019	NWD1	4d_NWD1-4d_AIN	Paneth	Other	11.0737	-8.88547	0.037064	0.216933
A43_TGGAACTCAGGCCCTA-1	A43	25738	1836	NWD1	4d_NWD1-4d_AIN	Paneth	Other	12.0734	-9.13476	0.0282739	0.205673
A43_TGGAGAGTCATGCAGT-1	A43	28101	3691	NWD1	4d_NWD1-4d_AIN	Paneth	Diet response	10.9971	-7.65183	0.466659	0.657513
A43_TGGAGGAAGGAAGTAG-1	A43	32480	2123	NWD1	4d_NWD1-4d_AIN	Paneth	Other	11.9579	-8.86563	0.0237389	0.142679
A43_TGGGATTCACGAAGAC-1	A43	10574	2927	NWD1	4d_NWD1-4d_AIN	Paneth	Diet response	10.5128	-7.57041	0.635239	0.837377
A43_TGGGATTCAGTACTAC-1	A43	41008	3349	NWD1	4d_NWD1-4d_AIN	Paneth	Other	11.5571	-8.47588	0.13997	0.394125
A43_TGGGCGTTCCACAAGT-1	A43	4268	977	NWD1	4d_NWD1-4d_AIN	Paneth	Diet response	10.6288	-7.679	0.413415	0.653373
A43_TGTACAGTCGGCCCAA-1	A43	2575	285	NWD1	4d_NWD1-4d_AIN	Paneth	Other	12.6613	-8.25485	0.00968591	0.124341
A43_TGTCCCACAACGGCCT-1	A43	29921	2192	NWD1	4d_NWD1-4d_AIN	Paneth	Other	12.1945	-8.24281	0.0340966	0.21903
A43_TGTGCGGGTGGTTCTA-1	A43	3385	1044	NWD1	4d_NWD1-4d_AIN	Paneth	Other	10.2337	-8.23201	0.15587	0.417884
A43_TGTTCTAGTTCCGCTT-1	A43	6213	1388	NWD1	4d_NWD1-4d_AIN	Paneth	Other	10.5642	-7.66657	0.418846	0.654487
A43_TGTTGAGCATCCGCGA-1	A43	2905	347	NWD1	4d_NWD1-4d_AIN	Paneth	Other	10.7164	-7.78434	0.0100778	0.100671
A43_TTACGCCCATTGCAAC-1	A43	18384	2075	NWD1	4d_NWD1-4d_AIN	Paneth	Other	11.3508	-8.96305	0.0356083	0.211697
A43_TTACGCCGTACGTACT-1	A43	22409	1965	NWD1	4d_NWD1-4d_AIN	Paneth	Other	11.6664	-8.98822	0.041543	0.229165
A43_TTACTGTAGCAGCCCT-1	A43	23103	1663	NWD1	4d_NWD1-4d_AIN	Paneth	Other	11.9698	-9.11745	0.0315212	0.221238
A43_TTACTGTCATCCTCAC-1	A43	6604	1925	NWD1	4d_NWD1-4d_AIN	Paneth	Diet response	11.0699	-7.61325	0.471138	0.611962
A43_TTCAATCCAAGCGCTC-1	A43	25107	2290	NWD1	4d_NWD1-4d_AIN	Paneth	Other	11.8073	-8.83731	0.0379038	0.222668
A43_TTCATGTAGGGTACGT-1	A43	3694	1403	NWD1	4d_NWD1-4d_AIN	Paneth	Diet response	10.9787	-7.42669	0.644645	0.766505
A43_TTCATTGGTCGTGGAA-1	A43	30529	2913	NWD1	4d_NWD1-4d_AIN	Paneth	Other	11.6106	-7.86328	0.167572	0.472662
A43_TTCATTGTCGCTTGAA-1	A43	28564	1694	NWD1	4d_NWD1-4d_AIN	Paneth	Other	12.3709	-8.98209	0.0308493	0.222112
A43_TTCCAATCATATCGGT-1	A43	13272	1805	NWD1	4d_NWD1-4d_AIN	Paneth	Other	11.4906	-8.44125	0.0442304	0.268222
A43_TTCCACGGTTGCATTG-1	A43	35584	4688	NWD1	4d_NWD1-4d_AIN	Paneth	Diet response	11.4333	-7.49474	0.590896	0.650793
A43_TTCCGTGTCCGAGTGC-1	A43	25506	2049	NWD1	4d_NWD1-4d_AIN	Paneth	Other	12.3239	-8.09235	0.0330889	0.241721
A43_TTCCGTGTCTCAGAAC-1	A43	29462	2135	NWD1	4d_NWD1-4d_AIN	Paneth	Other	12.4406	-8.9517	0.0281059	0.185372
A43_TTCCTAAGTTCAGGTT-1	A43	30381	3780	NWD1	4d_NWD1-4d_AIN	Paneth	Other	11.579	-7.62956	0.389564	0.447016
A43_TTCTCTCAGAAGTATC-1	A43	31520	4365	NWD1	4d_NWD1-4d_AIN	Paneth	Diet response	11.1666	-7.69486	0.471418	0.667263
A43_TTCTGTAAGACATACA-1	A43	19005	3801	NWD1	4d_NWD1-4d_AIN	Paneth	Diet response	10.6349	-7.74069	0.54633	0.662111
A43_TTGACCCTCGACCATA-1	A43	34532	4935	NWD1	4d_NWD1-4d_AIN	Paneth	Diet response	10.7093	-7.56613	0.468787	0.598198
A43_TTGCGTCAGAATCTAG-1	A43	10663	1525	NWD1	4d_NWD1-4d_AIN	Paneth	Other	11.2172	-8.74478	0.0478697	0.289516
A43_TTGGGCGCAGTCGCTG-1	A43	7884	959	NWD1	4d_NWD1-4d_AIN	Paneth	Other	10.5131	-7.72248	0.0318571	0.221606
A43_TTGGGCGGTAGCGCCT-1	A43	19007	3340	NWD1	4d_NWD1-4d_AIN	Paneth	Diet response	11.1464	-7.66381	0.472818	0.628451
A43_TTGTGGACAGTTTGGT-1	A43	36862	3836	NWD1	4d_NWD1-4d_AIN	Paneth	Other	11.5963	-7.62491	0.309613	0.43061
A43_TTGTGTTAGCGTTAGG-1	A43	25299	2086	NWD1	4d_NWD1-4d_AIN	Paneth	Other	12.1954	-8.10438	0.027658	0.188769
A43_TTTACGTCAACTGCCG-1	A43	20495	2067	NWD1	4d_NWD1-4d_AIN	Paneth	Other	11.9213	-8.30401	0.0376799	0.248027
A43_TTTCACAGTCAAGGCA-1	A43	18981	1791	NWD1	4d_NWD1-4d_AIN	Paneth	Other	11.9432	-8.8556	0.0327529	0.198791
A43_TTTCATGGTGATACCT-1	A43	1552	227	NWD1	4d_NWD1-4d_AIN	Paneth	Other	10.4957	-7.56082	0.00962992	0.0758137
A43_TTTGACTGTGGAACAC-1	A43	10204	1940	NWD1	4d_NWD1-4d_AIN	Paneth	Other	10.9376	-8.15099	0.0410951	0.257995
A43_TTTGATCTCGGCTGGT-1	A43	35791	3006	NWD1	4d_NWD1-4d_AIN	Paneth	Other	12.1819	-8.15623	0.0396954	0.29565
A43_TTTGGTTAGGTGCTGA-1	A43	24098	3462	NWD1	4d_NWD1-4d_AIN	Paneth	Diet response	11.1401	-7.49309	0.479536	0.627675
A7_AAACCCATCTGTGTGA-1	A7	58940	4371	NWD1	4d_NWD1	Paneth	Diet response	11.2728	-7.45387	0.410055	0.472537
A7_AAACGCTCACTCCCTA-1	A7	12275	1479	NWD1	4d_NWD1	Paneth	Other	10.6011	-8.11492	0.0121494	0.0996702
A7_AAAGGTACACATGGTT-1	A7	18481	1938	NWD1	4d_NWD1	Paneth	Other	9.88314	-8.16241	0.0527966	0.293842
A7_AAAGTCCCAAGACAAT-1	A7	37808	2484	NWD1	4d_NWD1	Paneth	Other	10.7813	-8.62938	0.0340406	0.199421
A7_AAATGGACAACGGGTA-1	A7	48236	1969	NWD1	4d_NWD1	Paneth	Other	12.5818	-8.01721	0.0217793	0.203422
A7_AACCAACGTTAATCGC-1	A7	6750	1850	NWD1	4d_NWD1	Paneth	Other	10.8706	-7.98796	0.0701528	0.400627
A7_AACCTGAAGGTAAAGG-1	A7	18938	1943	NWD1	4d_NWD1	Paneth	Other	10.713	-7.9261	0.0357203	0.262422
A7_AACCTTTCAAAGTATG-1	A7	10989	2786	NWD1	4d_NWD1	Paneth	Other	11.304	-7.85717	0.178937	0.312352
A7_AACGGGAAGTGGCCTC-1	A7	17584	1707	NWD1	4d_NWD1	Paneth	Other	10.6064	-8.42941	0.0553161	0.289072
A7_AACGGGATCTCGGGAC-1	A7	15043	1453	NWD1	4d_NWD1	Paneth	Other	10.7252	-8.67092	0.0237949	0.188448
A7_AAGTACCAGCAACTTC-1	A7	49860	2607	NWD1	4d_NWD1	Paneth	Other	11.7274	-8.79216	0.0250266	0.155635
A7_AAGTTCGCAGGTATGG-1	A7	25369	1624	NWD1	4d_NWD1	Paneth	Other	11.4282	-8.53642	0.0110856	0.114365
A7_AAGTTCGGTTAAACAG-1	A7	93973	3019	NWD1	4d_NWD1	Paneth	Other	12.628	-8.1474	0.0240188	0.173875
A7_AATGGAAGTCTCACGG-1	A7	11236	1034	NWD1	4d_NWD1	Paneth	Other	11.4678	-8.61965	0.0212194	0.229627
A7_ACAAGCTAGCGATCGA-1	A7	47294	1903	NWD1	4d_NWD1	Paneth	Other	12.6029	-8.3383	0.0150048	0.194496
A7_ACACTGACATATCTGG-1	A7	49988	2596	NWD1	4d_NWD1	Paneth	Other	11.5537	-8.87773	0.0265943	0.163991
A7_ACACTGAGTGACGCCT-1	A7	29739	1974	NWD1	4d_NWD1	Paneth	Other	11.6202	-8.55052	0.0330329	0.225292
A7_ACAGGGAGTGTTCCAA-1	A7	36900	1983	NWD1	4d_NWD1	Paneth	Other	12.0958	-8.55516	0.0195398	0.207917
A7_ACCCTCAGTCCGGTCA-1	A7	4503	658	NWD1	4d_NWD1	Paneth	Other	11.0014	-7.91955	0.0125973	0.130008
A7_ACCTACCTCGGCCCAA-1	A7	66769	2649	NWD1	4d_NWD1	Paneth	Other	12.4691	-7.9573	0.0201556	0.186698
A7_ACGTAGTAGTCCCGGT-1	A7	34650	1914	NWD1	4d_NWD1	Paneth	Other	12.2073	-8.70374	0.0236269	0.184358
A7_ACTATTCTCCTGTACC-1	A7	47599	2103	NWD1	4d_NWD1	Paneth	Other	11.7035	-8.74147	0.0228431	0.182055
A7_ACTCTCGTCAGTCCGG-1	A7	62694	2101	NWD1	4d_NWD1	Paneth	Other	12.6955	-8.28316	0.0119814	0.13541
A7_ACTGCAACACAAGCAG-1	A7	46347	2007	NWD1	4d_NWD1	Paneth	Other	12.2886	-8.80253	0.0216673	0.185395
A7_ACTTTGTCATGAAGCG-1	A7	26178	1436	NWD1	4d_NWD1	Paneth	Other	12.5921	-8.66921	0.0126533	0.158813
A7_AGAACCTCAGCGATTT-1	A7	21469	3164	NWD1	4d_NWD1	Paneth	Other	9.06808	-7.41151	0.380606	0.502234
A7_AGAAGCGTCGCAATTG-1	A7	17055	1274	NWD1	4d_NWD1	Paneth	Other	10.6827	-8.66639	0.0211634	0.158974
A7_AGACCCGAGGGAGAAT-1	A7	26136	2871	NWD1	4d_NWD1	Paneth	Other	10.5483	-8.0994	0.0339847	0.180107
A7_AGACTCACAAGAGGCT-1	A7	43293	2223	NWD1	4d_NWD1	Paneth	Other	12.4018	-7.82872	0.0191479	0.204022
A7_AGAGAATCATCCGTGG-1	A7	4075	740	NWD1	4d_NWD1	Paneth	Other	10.4588	-7.95008	0.018644	0.182424
A7_AGATCGTGTGGACTGA-1	A7	39513	2106	NWD1	4d_NWD1	Paneth	Other	11.5568	-8.7311	0.0235149	0.178462
A7_AGCATCATCTCGTCGT-1	A7	28866	1673	NWD1	4d_NWD1	Paneth	Other	11.9852	-8.83528	0.0238508	0.220368
A7_AGCCAGCCAGTAGAAT-1	A7	3761	765	NWD1	4d_NWD1	Paneth	Other	10.1945	-7.91157	0.0129332	0.135348
A7_AGCCAGCCATAAGATG-1	A7	41736	1984	NWD1	4d_NWD1	Paneth	Other	11.749	-8.85256	0.027826	0.220044
A7_AGCGTATTCACAACCA-1	A7	10982	2613	NWD1	4d_NWD1	Paneth	Diet response	11.0598	-7.50717	0.478137	0.677127
A7_AGGACTTAGGTCGAGT-1	A7	29771	1870	NWD1	4d_NWD1	Paneth	Other	11.3503	-9.0256	0.018364	0.168692
A7_AGGGCCTCAACCGGAA-1	A7	41708	2204	NWD1	4d_NWD1	Paneth	Other	12.1952	-8.24376	0.0222272	0.19696
A7_AGGGTTTAGAGAGGTA-1	A7	1867	425	NWD1	4d_NWD1	Paneth	Other	10.3562	-7.58434	0.0104138	0.0583268
A7_AGGTAGGTCCAGCTCT-1	A7	1991	957	NWD1	4d_NWD1	Paneth	Other	10.4586	-7.58954	0.405912	0.578476
A7_AGTAACCAGTAGTCCT-1	A7	42026	4536	NWD1	4d_NWD1	Paneth	Other	10.6958	-8.18881	0.369576	0.499404
A7_AGTACCAGTGGTCCCA-1	A7	50637	2215	NWD1	4d_NWD1	Paneth	Other	12.499	-7.98406	0.0147808	0.170934
A7_AGTAGCTCATCTTTCA-1	A7	2660	606	NWD1	4d_NWD1	Paneth	Other	10.1582	-8.12623	0.0260904	0.230846
A7_AGTCAACTCCATCTCG-1	A7	42614	4094	NWD1	4d_NWD1	Paneth	Other	11.1267	-8.00037	0.0714966	0.297133
A7_AGTCACATCCCTCGTA-1	A7	51808	2345	NWD1	4d_NWD1	Paneth	Other	12.2285	-9.08658	0.0175802	0.146415
A7_AGTGCCGGTGCTGATT-1	A7	37572	1964	NWD1	4d_NWD1	Paneth	Other	11.2285	-8.93321	0.0264823	0.200928
A7_AGTGCCGTCCTCTCTT-1	A7	35764	2188	NWD1	4d_NWD1	Paneth	Other	11.4235	-8.90011	0.032585	0.194348
A7_ATACTTCTCCATCGTC-1	A7	16164	2023	NWD1	4d_NWD1	Paneth	Other	10.5253	-8.27182	0.0533565	0.260347
A7_ATATCCTAGCTCGACC-1	A7	46700	2340	NWD1	4d_NWD1	Paneth	Other	11.3619	-8.98867	0.0271541	0.185512
A7_ATATCCTTCACCTCGT-1	A7	23892	2678	NWD1	4d_NWD1	Paneth	Other	11.0419	-8.32316	0.0432787	0.268428
A7_ATCACGAAGCTTTGTG-1	A7	28306	1926	NWD1	4d_NWD1	Paneth	Other	11.8042	-8.43947	0.0289457	0.215567
A7_ATCCATTTCACCTGGG-1	A7	13191	1799	NWD1	4d_NWD1	Paneth	Diet response	11.4703	-7.97364	0.118638	0.485617
A7_ATCCTATGTTGTGTAC-1	A7	43764	2156	NWD1	4d_NWD1	Paneth	Other	12.4579	-8.62712	0.0202676	0.19205
A7_ATCGGCGTCGGCTTGG-1	A7	15464	1406	NWD1	4d_NWD1	Paneth	Other	9.83076	-8.21845	0.0446783	0.302385
A7_ATCTTCAAGGAACTAT-1	A7	54357	2738	NWD1	4d_NWD1	Paneth	Other	11.5663	-8.75619	0.0333128	0.20882
A7_ATGAAAGAGAGCATTA-1	A7	42358	2746	NWD1	4d_NWD1	Paneth	Other	11.7067	-8.52941	0.0199877	0.187888
A7_ATGAGGGTCCTGATAG-1	A7	7305	911	NWD1	4d_NWD1	Paneth	Other	10.8443	-7.84537	0.0127093	0.160491
A7_ATGAGTCGTGCATCTA-1	A7	60996	2114	NWD1	4d_NWD1	Paneth	Other	12.7366	-8.10028	0.0131572	0.154788
A7_ATGCGATAGGTGAGCT-1	A7	19052	1991	NWD1	4d_NWD1	Paneth	Other	9.72635	-8.28592	0.0865573	0.309235
A7_ATGCGATGTCCTGAAT-1	A7	47382	2360	NWD1	4d_NWD1	Paneth	Other	11.9598	-8.52469	0.032361	0.225859
A7_ATGGGAGCATCGGTTA-1	A7	36372	1839	NWD1	4d_NWD1	Paneth	Other	12.0898	-8.84015	0.0215553	0.210418
A7_ATGGTTGTCCCGAGTG-1	A7	38773	2407	NWD1	4d_NWD1	Paneth	Other	11.4007	-8.51007	0.0344326	0.207225
A7_ATTCCATCACAGGATG-1	A7	46653	2548	NWD1	4d_NWD1	Paneth	Other	11.6795	-8.16916	0.0216113	0.182498
A7_ATTCCCGTCAGCACCG-1	A7	62471	2586	NWD1	4d_NWD1	Paneth	Other	12.4934	-8.12627	0.0258104	0.188021
A7_ATTCCTAGTTGAAGTA-1	A7	51064	2362	NWD1	4d_NWD1	Paneth	Other	12.5629	-7.97831	0.0214434	0.189468
A7_ATTTACCAGTAGTCCT-1	A7	15546	2368	NWD1	4d_NWD1	Paneth	Diet response	11.3401	-7.49885	0.420973	0.563154
A7_CAAAGAACATGAAGGC-1	A7	6006	1393	NWD1	4d_NWD1	Paneth	Other	10.0752	-7.67316	0.0120374	0.131025
A7_CAACAGTTCGTCCTTG-1	A7	36688	1880	NWD1	4d_NWD1	Paneth	Other	11.5346	-8.98225	0.0227871	0.180815
A7_CAACGATTCCAGTTCC-1	A7	58038	3921	NWD1	4d_NWD1	Paneth	Other	10.8142	-8.34628	0.21225	0.385112
A7_CAAGAGGTCCGGCTTT-1	A7	10107	1559	NWD1	4d_NWD1	Paneth	Other	10.7996	-8.28321	0.0384077	0.296191
A7_CAAGAGGTCGTCAGAT-1	A7	27464	3154	NWD1	4d_NWD1	Paneth	Other	10.7315	-8.07612	0.20458	0.456882
A7_CAATTTCAGTAAATGC-1	A7	46461	3324	NWD1	4d_NWD1	Paneth	Other	10.4095	-8.32568	0.193662	0.367488
A7_CACACAATCGGACAAG-1	A7	40126	4105	NWD1	4d_NWD1	Paneth	Diet response	11.1326	-7.51183	0.477297	0.542498
A7_CACCAAAAGAGCCTGA-1	A7	51374	2244	NWD1	4d_NWD1	Paneth	Other	12.5432	-8.52801	0.0273221	0.229084
A7_CACCAAAGTTAGTCGT-1	A7	48571	3774	NWD1	4d_NWD1	Paneth	Diet response	11.4193	-8.12433	0.382173	0.483735
A7_CACGAATAGAAATTGC-1	A7	20278	2110	NWD1	4d_NWD1	Paneth	Other	10.8409	-7.99461	0.0319691	0.213228
A7_CACGAATGTTCCGGTG-1	A7	38074	2320	NWD1	4d_NWD1	Paneth	Other	11.1577	-8.60696	0.0268182	0.165371
A7_CACTGAAGTACAAACA-1	A7	31179	2269	NWD1	4d_NWD1	Paneth	Other	10.8531	-8.7585	0.0300095	0.180962
A7_CACTGGGTCCTCATAT-1	A7	21213	1691	NWD1	4d_NWD1	Paneth	Other	11.6113	-8.72152	0.0350484	0.272761
A7_CACTGTCAGCTACTGT-1	A7	43071	2257	NWD1	4d_NWD1	Paneth	Other	11.6847	-8.80472	0.027714	0.20836
A7_CAGATTGTCTACGGTA-1	A7	36734	2379	NWD1	4d_NWD1	Paneth	Other	11.6206	-8.61983	0.0393035	0.2575
A7_CAGCAATCAGTGGCTC-1	A7	11998	1403	NWD1	4d_NWD1	Paneth	Other	10.1398	-8.21555	0.0457981	0.299588
A7_CAGCAGCAGGTTGTTC-1	A7	25382	1541	NWD1	4d_NWD1	Paneth	Other	11.242	-8.75961	0.0224512	0.184997
A7_CAGCAGCTCTCTGAGA-1	A7	31285	2177	NWD1	4d_NWD1	Paneth	Other	11.4361	-8.4821	0.0259784	0.187397
A7_CAGCCAGTCGTAATGC-1	A7	31080	4198	NWD1	4d_NWD1	Paneth	Diet response	10.9666	-7.49187	0.488383	0.607367
A7_CAGCCAGTCTCGGTCT-1	A7	10125	1809	NWD1	4d_NWD1	Paneth	Other	10.3383	-7.94209	0.0196518	0.10087
A7_CAGGCCAGTGCTCTCT-1	A7	63580	2256	NWD1	4d_NWD1	Paneth	Other	12.3535	-9.02382	0.0223952	0.167885
A7_CATAAGCCACTACGGC-1	A7	44357	2220	NWD1	4d_NWD1	Paneth	Other	11.8775	-8.38291	0.0252505	0.194063
A7_CATAGACTCACGGACC-1	A7	58500	4067	NWD1	4d_NWD1	Paneth	Other	11.7264	-7.823	0.160797	0.412682
A7_CATGCAAGTGTAAACA-1	A7	59752	3901	NWD1	4d_NWD1	Paneth	Other	11.4366	-8.07624	0.196182	0.390649
A7_CATGCAATCCACTGAA-1	A7	46823	2347	NWD1	4d_NWD1	Paneth	Other	12.004	-8.84616	0.0202116	0.179741
A7_CATGCGGCAAGCGAAC-1	A7	70012	2469	NWD1	4d_NWD1	Paneth	Other	12.6743	-8.18128	0.0188679	0.167096
A7_CATGCGGCAGATACCT-1	A7	57230	2048	NWD1	4d_NWD1	Paneth	Other	11.9947	-9.13458	0.0197077	0.153958
A7_CATTCATGTTCTAAGC-1	A7	6508	1718	NWD1	4d_NWD1	Paneth	Diet response	10.4187	-8.15006	0.421085	0.626049
A7_CATTGTTGTGTTAAAG-1	A7	29344	1741	NWD1	4d_NWD1	Paneth	Other	11.2577	-8.93541	0.0256425	0.211283
A7_CCACCATAGGTCATTC-1	A7	7295	2037	NWD1	4d_NWD1	Paneth	Other	10.8793	-7.89978	0.10173	0.333343
A7_CCATCACGTTATCTTC-1	A7	42907	3485	NWD1	4d_NWD1	Paneth	Other	9.78478	-8.29662	0.226191	0.394037
A7_CCCTGATGTTACTCAG-1	A7	39899	2186	NWD1	4d_NWD1	Paneth	Other	10.9881	-8.81137	0.0304574	0.220711
A7_CCGCAAGGTAACTTCG-1	A7	41602	2327	NWD1	4d_NWD1	Paneth	Other	11.9725	-8.91888	0.0305134	0.19209
A7_CCGGTAGTCGCGTGCA-1	A7	37375	4126	NWD1	4d_NWD1	Paneth	Diet response	11.3806	-7.54961	0.414982	0.473248
A7_CCGTAGGCATAGGTAA-1	A7	31971	1662	NWD1	4d_NWD1	Paneth	Other	11.8614	-9.06758	0.0169643	0.175665
A7_CCTCAGTAGAGAATCT-1	A7	10658	1147	NWD1	4d_NWD1	Paneth	Other	11.1046	-8.64623	0.0168524	0.15049
A7_CCTCTAGGTGGCTGCT-1	A7	18508	1696	NWD1	4d_NWD1	Paneth	Other	11.3415	-8.38619	0.0380158	0.298136
A7_CCTGCATGTAGCCCTG-1	A7	19386	3232	NWD1	4d_NWD1	Paneth	Other	11.1136	-8.11766	0.143385	0.406424
A7_CCTGTTGCAGGTCAAG-1	A7	41327	1999	NWD1	4d_NWD1	Paneth	Other	12.3352	-8.70499	0.0246907	0.22594
A7_CGAAGGAGTTATTCCT-1	A7	19758	2498	NWD1	4d_NWD1	Paneth	Diet response	11.5384	-7.88547	0.0817983	0.455883
A7_CGAAGTTAGGGCAGGA-1	A7	41277	3210	NWD1	4d_NWD1	Paneth	Other	11.8384	-7.72576	0.0337047	0.228098
A7_CGAGAAGAGTAGGGTC-1	A7	32311	2821	NWD1	4d_NWD1	Paneth	Other	11.5464	-8.18554	0.0302335	0.222827
A7_CGAGGAATCTAGCCAA-1	A7	40599	3245	NWD1	4d_NWD1	Paneth	Other	11.3447	-8.83976	0.0448463	0.238832
A7_CGAGGCTTCGTTGTGA-1	A7	22011	1424	NWD1	4d_NWD1	Paneth	Other	11.4299	-8.583	0.0242428	0.188896
A7_CGATCGGAGCAACCAG-1	A7	36384	1869	NWD1	4d_NWD1	Paneth	Other	11.8872	-8.80661	0.0179161	0.189121
A7_CGCAGGTAGACCATTC-1	A7	27039	2197	NWD1	4d_NWD1	Paneth	Other	10.891	-8.7438	0.0300655	0.167518
A7_CGCGTGAGTTTGGCTA-1	A7	51170	2654	NWD1	4d_NWD1	Paneth	Other	12.2356	-7.87277	0.0347125	0.239183
A7_CGGACACCACAAAGTA-1	A7	51857	4095	NWD1	4d_NWD1	Paneth	Other	10.2377	-8.21986	0.261799	0.412588
A7_CGGCAGTAGGGCGAGA-1	A7	36909	2282	NWD1	4d_NWD1	Paneth	Other	9.8016	-8.2844	0.109568	0.299108
A7_CGGGACTCAGGACGAT-1	A7	35154	1522	NWD1	4d_NWD1	Paneth	Other	12.2826	-9.04689	0.0161805	0.176253
A7_CGGGTGTAGAACAGGA-1	A7	40989	1950	NWD1	4d_NWD1	Paneth	Other	12.2072	-8.28203	0.0146128	0.174044
A7_CGTAGTACATGATAGA-1	A7	46650	1748	NWD1	4d_NWD1	Paneth	Other	12.6244	-7.93846	0.014109	0.195233
A7_CGTGAATTCATGGATC-1	A7	10059	1805	NWD1	4d_NWD1	Paneth	Other	10.4243	-7.88944	0.0377358	0.224647
A7_CGTGATATCAACCGAT-1	A7	39127	1816	NWD1	4d_NWD1	Paneth	Other	12.5144	-8.379	0.0241308	0.231057
A7_CGTGCTTTCGAACCTA-1	A7	28908	2042	NWD1	4d_NWD1	Paneth	Other	11.539	-8.43223	0.0333688	0.226652
A7_CGTTCTGTCGGAGTAG-1	A7	33944	1997	NWD1	4d_NWD1	Paneth	Other	11.4676	-8.91041	0.0253625	0.176577
A7_CTACTATGTTCGTACA-1	A7	42111	2255	NWD1	4d_NWD1	Paneth	Other	12.096	-8.39038	0.0258664	0.181008
A7_CTAGACACAGCACAGA-1	A7	45315	1852	NWD1	4d_NWD1	Paneth	Other	12.3721	-9.00472	0.0123733	0.166057
A7_CTATAGGCATCATCTT-1	A7	53647	2720	NWD1	4d_NWD1	Paneth	Other	11.7116	-8.7024	0.0307374	0.193604
A7_CTCAGGGTCGCCGAGT-1	A7	35934	1544	NWD1	4d_NWD1	Paneth	Other	12.2777	-9.0968	0.0118134	0.176498
A7_CTCAGTCTCGAGTGGA-1	A7	13197	2364	NWD1	4d_NWD1	Paneth	Diet response	10.902	-7.5826	0.39701	0.54477
A7_CTCATTAGTCTCACAA-1	A7	48549	2225	NWD1	4d_NWD1	Paneth	Other	11.9917	-8.76448	0.0143889	0.139909
A7_CTCCATGCACATTACG-1	A7	3449	315	NWD1	4d_NWD1	Paneth	Other	10.6397	-7.74688	0.00990986	0.120008
A7_CTCCCTCGTAAGATTG-1	A7	45215	2281	NWD1	4d_NWD1	Paneth	Other	11.6948	-8.87642	0.0213314	0.183627
A7_CTCCTTTGTACCACGC-1	A7	37357	1836	NWD1	4d_NWD1	Paneth	Other	12.5925	-8.45635	0.0147248	0.188869
A7_CTGCCTAAGTGCACTT-1	A7	37594	3342	NWD1	4d_NWD1	Paneth	Other	10.5903	-8.3277	0.128212	0.318332
A7_CTGCGAGGTTGGTACT-1	A7	5962	1049	NWD1	4d_NWD1	Paneth	Other	10.6906	-7.92995	0.0226191	0.23251
A7_CTGCTCAAGTAGACAT-1	A7	54829	2396	NWD1	4d_NWD1	Paneth	Other	12.3153	-8.43836	0.0203236	0.185597
A7_CTGGCAGAGCTCTGTA-1	A7	42349	1929	NWD1	4d_NWD1	Paneth	Other	12.4797	-7.9805	0.0181401	0.197334
A7_CTGGTCTAGCGCCTAC-1	A7	56894	3841	NWD1	4d_NWD1	Paneth	Other	11.6866	-8.40704	0.0714406	0.322754
A7_CTGTACCGTATAGCTC-1	A7	24678	4204	NWD1	4d_NWD1	Paneth	Diet response	11.253	-7.88755	0.338727	0.497064
A7_CTGTAGAGTTTCAGAC-1	A7	36127	1664	NWD1	4d_NWD1	Paneth	Other	12.5914	-8.00161	0.013773	0.193479
A7_CTTCCGACACGTAACT-1	A7	54366	2106	NWD1	4d_NWD1	Paneth	Other	12.4715	-8.71722	0.0124853	0.152329
A7_CTTCCGATCCATCTAT-1	A7	54468	2486	NWD1	4d_NWD1	Paneth	Other	12.1462	-8.27002	0.0338167	0.229287
A7_CTTCGGTGTGCCGGTT-1	A7	40870	1859	NWD1	4d_NWD1	Paneth	Other	12.3405	-9.03928	0.0162365	0.159769
A7_CTTTCAACAAGCTACT-1	A7	39557	2085	NWD1	4d_NWD1	Paneth	Other	12.1609	-8.32511	0.0257544	0.209183
A7_CTTTCAAGTCGTTGGC-1	A7	40636	2011	NWD1	4d_NWD1	Paneth	Other	12.4547	-8.4815	0.0134371	0.173266
A7_GAACGTTTCGTCGGGT-1	A7	18947	1775	NWD1	4d_NWD1	Paneth	Other	11.4982	-8.40558	0.0399754	0.321135
A7_GAAGGGTGTATCCCTC-1	A7	64493	2230	NWD1	4d_NWD1	Paneth	Other	12.3414	-8.89596	0.018532	0.17479
A7_GAAGTAACATCGTGGC-1	A7	58438	2490	NWD1	4d_NWD1	Paneth	Other	12.2957	-8.69166	0.023011	0.188624
A7_GAATAGAGTACCCGAC-1	A7	45898	2758	NWD1	4d_NWD1	Paneth	Other	11.6964	-8.74596	0.0234589	0.191534
A7_GAATCGTGTCGTGGAA-1	A7	3115	466	NWD1	4d_NWD1	Paneth	Other	10.762	-7.90461	0.0105257	0.117634
A7_GAATCGTTCACCCTGT-1	A7	38927	1887	NWD1	4d_NWD1	Paneth	Other	11.7218	-8.99473	0.0169083	0.170457
A7_GACACGCTCATCTACT-1	A7	51458	2267	NWD1	4d_NWD1	Paneth	Other	11.8614	-8.76586	0.0197637	0.183721
A7_GACCCAGGTTGGCCTG-1	A7	57472	2408	NWD1	4d_NWD1	Paneth	Other	12.1803	-8.31743	0.0311853	0.214311
A7_GACCCAGTCCCAAGCG-1	A7	33858	1871	NWD1	4d_NWD1	Paneth	Other	11.108	-8.90136	0.0265383	0.191415
A7_GACCGTGAGGTAGCCA-1	A7	6967	1462	NWD1	4d_NWD1	Paneth	Other	10.0427	-8.0673	0.0800627	0.361037
A7_GACTCTCCATGCAGGA-1	A7	44346	3617	NWD1	4d_NWD1	Paneth	Other	10.2035	-8.27269	0.266222	0.426051
A7_GACTCTCTCTCCAATT-1	A7	34352	1908	NWD1	4d_NWD1	Paneth	Other	12.1962	-8.18933	0.0206595	0.17648
A7_GAGAAATGTACACTCA-1	A7	9163	1253	NWD1	4d_NWD1	Paneth	Other	10.5685	-8.26753	0.0247467	0.160607
A7_GAGAGGTTCCTGTTGC-1	A7	42348	2155	NWD1	4d_NWD1	Paneth	Other	12.3699	-7.93667	0.0292257	0.250383
A7_GAGGCAACAATCGCAT-1	A7	53215	4108	NWD1	4d_NWD1	Paneth	Other	11.7096	-7.80147	0.402273	0.504156
A7_GAGGGTACAAGGCAAC-1	A7	63781	2126	NWD1	4d_NWD1	Paneth	Other	12.6377	-7.9861	0.0129892	0.170992
A7_GAGTCATAGCTAGTTC-1	A7	43623	2384	NWD1	4d_NWD1	Paneth	Other	12.0709	-8.26808	0.0332568	0.211871
A7_GAGTTGTTCATTGCCC-1	A7	36214	1572	NWD1	4d_NWD1	Paneth	Other	11.9586	-9.11389	0.0116455	0.129359
A7_GATAGCTTCTGGCTGG-1	A7	4419	657	NWD1	4d_NWD1	Paneth	Other	10.7762	-7.79924	0.0106937	0.142731
A7_GATCAGTGTGTGTCCG-1	A7	3937	842	NWD1	4d_NWD1	Paneth	Other	10.3093	-7.64662	0.0176362	0.229217
A7_GATGATCGTCTCCTGT-1	A7	46648	2074	NWD1	4d_NWD1	Paneth	Other	12.1759	-8.89819	0.0209955	0.153314
A7_GATGGAGCAAATCGTC-1	A7	35962	1999	NWD1	4d_NWD1	Paneth	Other	11.933	-8.76968	0.0213874	0.160552
A7_GCACATACAGGACATG-1	A7	29181	2140	NWD1	4d_NWD1	Paneth	Other	11.4171	-8.43948	0.0245227	0.18395
A7_GCACGTGTCTCATTTG-1	A7	47042	3811	NWD1	4d_NWD1	Paneth	Diet response	11.2559	-7.49191	0.391299	0.488027
A7_GCAGGCTAGGACAGTC-1	A7	34299	2045	NWD1	4d_NWD1	Paneth	Other	11.5413	-8.89223	0.0187559	0.147111
A7_GCCAGTGCAGAGCGTA-1	A7	25085	2000	NWD1	4d_NWD1	Paneth	Other	11.2845	-8.39034	0.0243547	0.190379
A7_GCCCGAAGTGGGCTCT-1	A7	37869	2102	NWD1	4d_NWD1	Paneth	Other	10.8369	-8.75055	0.0301775	0.187573
A7_GCCGATGCACATTGTG-1	A7	64161	2341	NWD1	4d_NWD1	Paneth	Other	12.3489	-8.77356	0.0159566	0.165156
A7_GCGAGAAGTAGAATGT-1	A7	41083	2849	NWD1	4d_NWD1	Paneth	Other	11.3506	-8.43241	0.0435586	0.212995
A7_GCGATCGTCTTTGATC-1	A7	14624	2348	NWD1	4d_NWD1	Paneth	Other	10.8793	-8.08362	0.28621	0.532012
A7_GCGGAAATCTAGCAAC-1	A7	30887	1863	NWD1	4d_NWD1	Paneth	Other	11.5207	-8.94026	0.0361122	0.280477
A7_GCGTTTCGTATCGCGC-1	A7	57162	2232	NWD1	4d_NWD1	Paneth	Other	12.6611	-8.0539	0.01842	0.192675
A7_GCTCAAATCATTCATC-1	A7	929	236	NWD1	4d_NWD1	Paneth	Other	10.5257	-7.64915	0.018308	0.203558
A7_GCTGCAGTCTTCCCAG-1	A7	60892	2188	NWD1	4d_NWD1	Paneth	Other	12.6126	-8.29184	0.013829	0.173036
A7_GCTGGGTGTCTTGAGT-1	A7	24791	1965	NWD1	4d_NWD1	Paneth	Other	11.3997	-8.22763	0.0351044	0.253125
A7_GCTGGGTTCAGCTTCC-1	A7	12096	1613	NWD1	4d_NWD1	Paneth	Other	10.6787	-8.53135	0.0354403	0.252006
A7_GCTTGGGAGATTAGAC-1	A7	64111	2133	NWD1	4d_NWD1	Paneth	Other	12.6176	-7.95019	0.0128772	0.159789
A7_GGAATGGGTTGCGAAG-1	A7	24799	3378	NWD1	4d_NWD1	Paneth	Other	11.2471	-8.01768	0.165836	0.323292
A7_GGAGATGCAGTGTGGA-1	A7	36034	1756	NWD1	4d_NWD1	Paneth	Other	12.2253	-8.89226	0.013997	0.185267
A7_GGAGGATCAACTGGTT-1	A7	31977	4807	NWD1	4d_NWD1	Paneth	Diet response	10.9547	-7.47444	0.493309	0.653499
A7_GGAGGTATCTCATTGT-1	A7	3273	280	NWD1	4d_NWD1	Paneth	Other	10.5473	-7.66308	0.0102458	0.107751
A7_GGATCTAAGAAGCGGG-1	A7	23750	1871	NWD1	4d_NWD1	Paneth	Other	11.4279	-8.25947	0.0148928	0.164511
A7_GGCAGTCCAGACCGCT-1	A7	32061	2078	NWD1	4d_NWD1	Paneth	Other	11.5888	-8.19212	0.0198757	0.180569
A7_GGCAGTCTCACCTGTC-1	A7	34642	2630	NWD1	4d_NWD1	Paneth	Other	10.6083	-8.48663	0.0332008	0.171107
A7_GGCAGTCTCCAAGAGG-1	A7	38033	1905	NWD1	4d_NWD1	Paneth	Other	11.2489	-8.97447	0.0245787	0.201397
A7_GGCTTGGAGTGAGGTC-1	A7	53180	2002	NWD1	4d_NWD1	Paneth	Other	12.5965	-8.30957	0.013941	0.172742
A7_GGGCCATCATCATTGG-1	A7	36389	1822	NWD1	4d_NWD1	Paneth	Other	12.1638	-8.80687	0.0178042	0.166295
A7_GGGTATTCATCTAGAC-1	A7	15935	3613	NWD1	4d_NWD1	Paneth	Diet response	10.9104	-7.78177	0.482616	0.646037
A7_GGGTCACCACGACGCT-1	A7	2215	354	NWD1	4d_NWD1	Paneth	Other	10.7858	-7.94781	0.0103018	0.113685
A7_GGGTGTCGTCGACTGC-1	A7	43392	2009	NWD1	4d_NWD1	Paneth	Other	12.1257	-8.57832	0.018476	0.185948
A7_GGTAACTTCATCGTAG-1	A7	40572	4640	NWD1	4d_NWD1	Paneth	Diet response	11.0815	-7.42947	0.478865	0.654947
A7_GGTAATCAGGCTCCCA-1	A7	30716	2268	NWD1	4d_NWD1	Paneth	Other	10.9001	-8.50087	0.0373439	0.20527
A7_GGTAATCCACGCGCAT-1	A7	6433	1636	NWD1	4d_NWD1	Paneth	Diet response	9.82788	-7.59461	0.422205	0.650824
A7_GGTCTGGGTGTGTCCG-1	A7	43833	1835	NWD1	4d_NWD1	Paneth	Other	12.5026	-7.90181	0.0259224	0.205786
A7_GGTGTTAGTCCGAAGA-1	A7	30097	1681	NWD1	4d_NWD1	Paneth	Other	11.5137	-8.99047	0.0180281	0.171093
A7_GGTGTTATCCTTCTTC-1	A7	41240	1913	NWD1	4d_NWD1	Paneth	Other	12.4868	-8.77576	0.0175242	0.185234
A7_GGTTAACGTTCCGCGA-1	A7	57366	4188	NWD1	4d_NWD1	Paneth	Other	11.7017	-7.80979	0.377974	0.47984
A7_GGTTGTACAATGAAAC-1	A7	54793	3428	NWD1	4d_NWD1	Paneth	Other	10.7844	-8.39782	0.153071	0.359888
A7_GTAACCAGTGTCATGT-1	A7	1256	288	NWD1	4d_NWD1	Paneth	Other	10.5795	-7.7024	0.0104697	0.186733
A7_GTAACCATCTCTCTAA-1	A7	60047	4304	NWD1	4d_NWD1	Paneth	Diet response	11.3402	-7.4531	0.422037	0.476084
A7_GTAGATCAGATGCGAC-1	A7	56251	2519	NWD1	4d_NWD1	Paneth	Other	12.1378	-8.34694	0.0302895	0.208352
A7_GTAGGAGCACTCCTGT-1	A7	30972	2470	NWD1	4d_NWD1	Paneth	Other	11.1812	-8.4913	0.0381278	0.20472
A7_GTATTGGGTGTCTCCT-1	A7	60772	2545	NWD1	4d_NWD1	Paneth	Other	12.497	-8.54757	0.0208275	0.192626
A7_GTCATCCAGTAGAGTT-1	A7	40183	2115	NWD1	4d_NWD1	Paneth	Other	11.2091	-8.91776	0.0295056	0.192618
A7_GTCATTTCAACCCGCA-1	A7	30451	1963	NWD1	4d_NWD1	Paneth	Other	11.5571	-8.82534	0.0248026	0.171114
A7_GTCTACCTCCTTCACG-1	A7	52692	1993	NWD1	4d_NWD1	Paneth	Other	12.6679	-8.07614	0.0131012	0.167385
A7_GTCTAGACACACAGCC-1	A7	5594	1808	NWD1	4d_NWD1	Paneth	Diet response	11.041	-7.52096	0.479368	0.689845
A7_GTCTTTACAACCGGAA-1	A7	26610	1662	NWD1	4d_NWD1	Paneth	Other	11.1879	-8.90365	0.0219473	0.191269
A7_GTGAGCCGTTCCTTGC-1	A7	28566	2594	NWD1	4d_NWD1	Paneth	Other	11.9892	-7.80486	0.0310173	0.214794
A7_GTGAGCCTCGACACCG-1	A7	10575	2618	NWD1	4d_NWD1	Paneth	Diet response	10.9592	-7.81775	0.426516	0.594809
A7_GTGAGCCTCGGCTTGG-1	A7	32021	3561	NWD1	4d_NWD1	Paneth	Other	11.5612	-8.14883	0.0452382	0.301657
A7_GTGTGGCGTTGAAGTA-1	A7	4132	778	NWD1	4d_NWD1	Paneth	Other	11.2207	-8.71253	0.0200437	0.212238
A7_GTTACAGCATCGAAGG-1	A7	39868	3303	NWD1	4d_NWD1	Paneth	Other	11.7509	-7.75903	0.0497173	0.285311
A7_GTTACGACACCAGCCA-1	A7	29294	1786	NWD1	4d_NWD1	Paneth	Other	11.5603	-8.41071	0.0122614	0.127675
A7_GTTATGGCAAATCGTC-1	A7	14749	2720	NWD1	4d_NWD1	Paneth	Other	11.1005	-8.04002	0.171883	0.364034
A7_GTTATGGCAGTTGCGC-1	A7	2264	1075	NWD1	4d_NWD1	Paneth	Diet response	10.8491	-7.38758	0.585522	0.738195
A7_GTTCATTTCATTCATC-1	A7	25569	2245	NWD1	4d_NWD1	Paneth	Other	10.8624	-8.38458	0.0424948	0.259848
A7_TAACCAGGTCCGCAGT-1	A7	28093	2106	NWD1	4d_NWD1	Paneth	Other	11.3682	-8.31143	0.0352724	0.258898
A7_TAACGACAGCGTTAGG-1	A7	54523	2406	NWD1	4d_NWD1	Paneth	Other	12.2315	-8.71305	0.0204916	0.199056
A7_TAACTTCAGACCGTTT-1	A7	2371	681	NWD1	4d_NWD1	Paneth	Other	10.3306	-7.61814	0.0160125	0.217047
A7_TAAGCACTCGACCATA-1	A7	19936	2867	NWD1	4d_NWD1	Paneth	Diet response	11.2705	-8.03829	0.147192	0.314786
A7_TAAGCCATCTCTTCAA-1	A7	35344	2117	NWD1	4d_NWD1	Paneth	Other	11.5922	-8.75901	0.0264263	0.21168
A7_TACAACGCACGCGCTA-1	A7	3081	635	NWD1	4d_NWD1	Paneth	Other	10.211	-7.62181	0.0142209	0.0850538
A7_TACAACGCATAACCCA-1	A7	53131	4179	NWD1	4d_NWD1	Paneth	Other	11.4089	-8.042	0.154807	0.410858
A7_TACACCCAGCACTCTA-1	A7	46935	2502	NWD1	4d_NWD1	Paneth	Other	11.6837	-8.67603	0.0291137	0.214521
A7_TACAGGTTCTGGGTCG-1	A7	33100	2165	NWD1	4d_NWD1	Paneth	Other	11.4893	-8.28766	0.0275461	0.210422
A7_TACGTCCAGCAGCGAT-1	A7	55316	2511	NWD1	4d_NWD1	Paneth	Other	12.0297	-8.84398	0.02777	0.201335
A7_TACTGCCCACGTCATA-1	A7	36765	4322	NWD1	4d_NWD1	Paneth	Diet response	11.2213	-7.51076	0.479984	0.562382
A7_TACTTGTAGACGAGCT-1	A7	17052	1547	NWD1	4d_NWD1	Paneth	Other	11.4137	-8.38729	0.0179721	0.171983
A7_TAGACCACAACGTAAA-1	A7	3386	1361	NWD1	4d_NWD1	Paneth	Other	10.4951	-7.62878	0.431275	0.600031
A7_TAGGTTGAGTCTAACC-1	A7	55250	2199	NWD1	4d_NWD1	Paneth	Other	12.5315	-8.53892	0.0182521	0.180293
A7_TATACCTTCCCATGGG-1	A7	6374	931	NWD1	4d_NWD1	Paneth	Other	10.8548	-7.94049	0.0111976	0.121858
A7_TATCCTACACCCTGTT-1	A7	43898	2080	NWD1	4d_NWD1	Paneth	Other	12.2867	-8.67603	0.0301215	0.227117
A7_TATCTGTGTTTGTTCT-1	A7	33025	1854	NWD1	4d_NWD1	Paneth	Other	12.397	-8.65257	0.0180841	0.193717
A7_TATTCCATCAGGTAAA-1	A7	46867	2405	NWD1	4d_NWD1	Paneth	Other	11.7807	-8.74338	0.0239628	0.172442
A7_TATTGCTCATTACGGT-1	A7	13498	1535	NWD1	4d_NWD1	Paneth	Other	9.88606	-8.16723	0.0686412	0.328853
A7_TATTGCTTCGTGGGTC-1	A7	35539	2170	NWD1	4d_NWD1	Paneth	Other	11.7569	-8.54227	0.0266502	0.19145
A7_TCAATTCAGACAAGCC-1	A7	42151	2321	NWD1	4d_NWD1	Paneth	Other	11.2525	-8.88083	0.0367281	0.239476
A7_TCACGGGTCGCTTTAT-1	A7	17533	1628	NWD1	4d_NWD1	Paneth	Other	11.5319	-8.40756	0.032529	0.252623
A7_TCACTATGTAGGGTAC-1	A7	14837	3000	NWD1	4d_NWD1	Paneth	Diet response	11.2772	-8.03744	0.314652	0.515749
A7_TCACTATGTCACTCTC-1	A7	22604	3319	NWD1	4d_NWD1	Paneth	Other	11.1801	-8.10213	0.184424	0.356931
A7_TCAGCCTAGAGCCGAT-1	A7	49309	2265	NWD1	4d_NWD1	Paneth	Other	11.5719	-9.01814	0.0236829	0.179769
A7_TCAGTCCCAGTCACGC-1	A7	16317	2308	NWD1	4d_NWD1	Paneth	Diet response	11.3334	-7.49302	0.346397	0.487267
A7_TCATATCGTCACTCAA-1	A7	44904	2139	NWD1	4d_NWD1	Paneth	Other	12.2011	-8.31079	0.0228991	0.203001
A7_TCATCATAGTATGCAA-1	A7	33442	2263	NWD1	4d_NWD1	Paneth	Other	11.0616	-8.78415	0.027602	0.189096
A7_TCATCCGGTCTGGTTA-1	A7	32666	2195	NWD1	4d_NWD1	Paneth	Other	10.896	-8.72462	0.0315772	0.202593
A7_TCATGGAAGATCCGAG-1	A7	25847	1815	NWD1	4d_NWD1	Paneth	Other	12.0635	-8.02013	0.0256984	0.20921
A7_TCATTTGTCCCAGTGG-1	A7	11054	1233	NWD1	4d_NWD1	Paneth	Other	11.1483	-8.82912	0.0272101	0.224487
A7_TCCGATCTCCACGGAC-1	A7	40482	2266	NWD1	4d_NWD1	Paneth	Other	11.4007	-8.9112	0.0349365	0.215583
A7_TCCTCGACACCGGAAA-1	A7	56321	2289	NWD1	4d_NWD1	Paneth	Other	12.3025	-7.87473	0.0255305	0.197224
A7_TCCTGCAGTTAGAGAT-1	A7	43098	2530	NWD1	4d_NWD1	Paneth	Other	11.8674	-7.94703	0.0269302	0.203387
A7_TCCTTTCCACATATGC-1	A7	29334	2039	NWD1	4d_NWD1	Paneth	Other	10.7408	-8.56845	0.0391355	0.239359
A7_TCGAAGTAGGGAGAAT-1	A7	18795	1127	NWD1	4d_NWD1	Paneth	Other	12.7017	-8.20379	0.0111416	0.155493
A7_TCGCTCAGTTCTCGTC-1	A7	37079	2691	NWD1	4d_NWD1	Paneth	Other	9.86027	-8.31095	0.100722	0.31353
A7_TCGGGTGTCCTAGCTC-1	A7	46255	2000	NWD1	4d_NWD1	Paneth	Other	12.4195	-7.9515	0.0155087	0.178741
A7_TCGTAGATCCCGATCT-1	A7	26569	1500	NWD1	4d_NWD1	Paneth	Other	10.8097	-7.97324	0.0160685	0.135774
A7_TCTACATGTCTACATG-1	A7	7802	2198	NWD1	4d_NWD1	Paneth	Other	10.8849	-7.78907	0.158894	0.458539
A7_TCTACATTCAGAGTGG-1	A7	50672	3196	NWD1	4d_NWD1	Paneth	Other	11.8291	-8.48421	0.0516768	0.278999
A7_TCTACATTCCGGCTTT-1	A7	59563	2623	NWD1	4d_NWD1	Paneth	Other	11.7256	-8.79279	0.0246347	0.179012
A7_TCTACCGTCACTCTTA-1	A7	9427	881	NWD1	4d_NWD1	Paneth	Other	12.0385	-8.86827	0.0223392	0.209526
A7_TGAACGTCAAAGTGTA-1	A7	39565	2645	NWD1	4d_NWD1	Paneth	Other	11.8713	-8.02926	0.0261464	0.220743
A7_TGAATCGAGTTCCGGC-1	A7	42786	3570	NWD1	4d_NWD1	Paneth	Other	11.7304	-7.90248	0.0336487	0.206491
A7_TGACTCCGTCGAAGCA-1	A7	39763	2344	NWD1	4d_NWD1	Paneth	Other	12.0765	-8.25344	0.0318011	0.218494
A7_TGAGGGATCGTGGTAT-1	A7	35827	1814	NWD1	4d_NWD1	Paneth	Other	11.581	-8.88867	0.0221712	0.182012
A7_TGATGGTCACAAGCCC-1	A7	42172	3706	NWD1	4d_NWD1	Paneth	Diet response	11.5336	-7.96735	0.382397	0.460981
A7_TGATGGTGTAAGCGGT-1	A7	58290	2399	NWD1	4d_NWD1	Paneth	Other	12.2251	-8.74946	0.0203796	0.1874
A7_TGATGGTGTGTCTCCT-1	A7	28330	1435	NWD1	4d_NWD1	Paneth	Other	12.613	-8.35479	0.0118694	0.157038
A7_TGCATGATCTAGGAAA-1	A7	47990	2333	NWD1	4d_NWD1	Paneth	Other	12.2876	-8.6701	0.0176922	0.157157
A7_TGCGGCAAGGGCAATC-1	A7	3864	450	NWD1	4d_NWD1	Paneth	Other	11.7241	-8.49831	0.0110296	0.143827
A7_TGCTTGCCAGACACAG-1	A7	33451	1789	NWD1	4d_NWD1	Paneth	Other	11.6464	-7.92949	0.0150607	0.153126
A7_TGGAGAGGTAAGAACT-1	A7	30051	3378	NWD1	4d_NWD1	Paneth	Other	11.0985	-8.17234	0.0670735	0.284675
A7_TGGATCACAGCGTTGC-1	A7	29938	2410	NWD1	4d_NWD1	Paneth	Other	10.5687	-8.34159	0.0884609	0.362861
A7_TGGGATTTCAACTACG-1	A7	59009	4122	NWD1	4d_NWD1	Paneth	Diet response	11.5091	-7.5262	0.200437	0.412814
A7_TGGGCGTTCAAACGTC-1	A7	39331	4653	NWD1	4d_NWD1	Paneth	Other	10.0398	-8.15571	0.266167	0.420516
A7_TGGGCTGGTGCTCCGA-1	A7	54911	2224	NWD1	4d_NWD1	Paneth	Other	12.5907	-8.59038	0.0135491	0.132482
A7_TGGGTTAGTAGAATGT-1	A7	53191	2100	NWD1	4d_NWD1	Paneth	Other	12.5585	-8.03849	0.0154527	0.195805
A7_TGGTAGTGTAATACCC-1	A7	24160	2635	NWD1	4d_NWD1	Paneth	Other	11.1506	-8.23621	0.0317451	0.221718
A7_TGTAGACTCAGCCTTC-1	A7	47037	1902	NWD1	4d_NWD1	Paneth	Other	12.6929	-8.02509	0.0123173	0.166933
A7_TGTCCTGGTTTCGTGA-1	A7	10481	1439	NWD1	4d_NWD1	Paneth	Other	11.8647	-8.62284	0.0221152	0.209366
A7_TGTGATGTCGCGTAGC-1	A7	4374	414	NWD1	4d_NWD1	Paneth	Other	10.8108	-8.77217	0.0166844	0.218707
A7_TGTGCGGAGGGCAACT-1	A7	37818	2337	NWD1	4d_NWD1	Paneth	Other	11.6828	-8.77478	0.0263143	0.141627
A7_TGTGCGGTCAAAGGAT-1	A7	33996	4411	NWD1	4d_NWD1	Paneth	Diet response	11.0519	-7.56207	0.441185	0.621534
A7_TTACCGCAGAGTTGAT-1	A7	35748	2133	NWD1	4d_NWD1	Paneth	Other	11.1996	-8.93508	0.0288338	0.162403
A7_TTACGTTTCGACACCG-1	A7	35629	2039	NWD1	4d_NWD1	Paneth	Other	12.0963	-8.68187	0.0143329	0.155103
A7_TTACTGTAGGCCCAAA-1	A7	47603	2379	NWD1	4d_NWD1	Paneth	Other	12.1131	-8.86686	0.0267062	0.176378
A7_TTATTGCTCCGGACGT-1	A7	37510	1876	NWD1	4d_NWD1	Paneth	Other	11.9557	-8.84573	0.023291	0.17231
A7_TTCACCGTCGCTTGCT-1	A7	28887	1803	NWD1	4d_NWD1	Paneth	Other	11.2777	-8.93418	0.0251946	0.187139
A7_TTCAGGAAGAAGTCCG-1	A7	21119	2077	NWD1	4d_NWD1	Paneth	Other	11.6799	-7.92694	0.0455742	0.331095
A7_TTCCAATCACTGATTG-1	A7	32394	1973	NWD1	4d_NWD1	Paneth	Other	11.1876	-8.87884	0.0212754	0.157812
A7_TTCCACGAGTAAGGGA-1	A7	60440	4117	NWD1	4d_NWD1	Paneth	Other	11.581	-8.13732	0.0704888	0.337437
A7_TTCCGGTCAAATCGTC-1	A7	52784	3254	NWD1	4d_NWD1	Paneth	Other	12.0522	-8.45161	0.0248586	0.210191
A7_TTCCTCTGTTTGATCG-1	A7	11861	1805	NWD1	4d_NWD1	Paneth	Other	11.1806	-8.27678	0.0444544	0.294492
A7_TTCCTTCTCTTAGCTT-1	A7	12288	1631	NWD1	4d_NWD1	Paneth	Other	11.3129	-8.31719	0.0286658	0.193434
A7_TTCGCTGAGATTCGAA-1	A7	14842	2837	NWD1	4d_NWD1	Paneth	Diet response	10.6542	-7.73581	0.500196	0.657314
A7_TTCTAACCACGTACTA-1	A7	41894	2202	NWD1	4d_NWD1	Paneth	Other	12.3429	-8.6708	0.0148368	0.178596
A7_TTCTCTCGTCTTACTT-1	A7	37451	1992	NWD1	4d_NWD1	Paneth	Other	12.4398	-8.66912	0.0225631	0.212368
A7_TTGACCCAGAATAGTC-1	A7	44063	2111	NWD1	4d_NWD1	Paneth	Other	11.7431	-8.35653	0.0290017	0.207551
A7_TTGGGTAAGCCACCGT-1	A7	42693	2058	NWD1	4d_NWD1	Paneth	Other	12.3978	-8.64815	0.0313532	0.231359
A7_TTGGGTAAGGCAGGTT-1	A7	47155	2058	NWD1	4d_NWD1	Paneth	Other	12.2709	-8.94681	0.0239068	0.189138
A7_TTGGTTTAGCATGGGT-1	A7	59514	2340	NWD1	4d_NWD1	Paneth	Other	12.3719	-8.95463	0.0189239	0.166297
A7_TTGGTTTAGGTCATAA-1	A7	51166	2150	NWD1	4d_NWD1	Paneth	Other	12.0018	-9.18084	0.0189799	0.169525
A7_TTGGTTTTCGCTAATG-1	A7	24368	2508	NWD1	4d_NWD1	Paneth	Other	10.3873	-8.30583	0.0858854	0.354174
A7_TTGTGTTGTGGGCTTC-1	A7	21299	2426	NWD1	4d_NWD1	Paneth	Other	10.2815	-8.26111	0.101562	0.325721
A7_TTGTTTGCAAGCCCAC-1	A7	48287	2336	NWD1	4d_NWD1	Paneth	Other	12.1631	-8.70717	0.0207155	0.212485
A7_TTGTTTGGTGTTAGCT-1	A7	50250	1909	NWD1	4d_NWD1	Paneth	Other	12.6021	-8.3952	0.0204356	0.178101
A7_TTTCAGTAGAGTATAC-1	A7	45212	1781	NWD1	4d_NWD1	Paneth	Other	12.6168	-8.48654	0.0171323	0.184314
B32_AAACCCACAAATGATG-1	B32	26044	2766	NWD1	4d_NWD1-4d_AIN	Paneth	Other	11.3938	-7.90387	0.0597524	0.198388
B32_AATGCCAAGTCTGCGC-1	B32	10411	1862	NWD1	4d_NWD1-4d_AIN	Paneth	Other	11.3604	-8.21725	0.0672902	0.222182
B32_AATGGAACACGTTGGC-1	B32	48749	2479	NWD1	4d_NWD1-4d_AIN	Paneth	Other	11.8437	-7.62766	0.0563411	0.234372
B32_AGAAATGGTTCTCGCT-1	B32	55614	2896	NWD1	4d_NWD1-4d_AIN	Paneth	Other	11.8662	-7.69726	0.0602476	0.189306
B32_AGATGCTTCTGGGTCG-1	B32	27373	1940	NWD1	4d_NWD1-4d_AIN	Paneth	Other	11.4781	-7.91567	0.0450619	0.143273
B32_AGGAATACAAAGGCTG-1	B32	10800	2003	NWD1	4d_NWD1-4d_AIN	Paneth	Other	10.3768	-7.66698	0.206878	0.452129
B32_AGTAGTCCATACCACA-1	B32	29897	1862	NWD1	4d_NWD1-4d_AIN	Paneth	Other	12.534	-7.88461	0.0484182	0.194565
B32_ATAGAGACACGTACTA-1	B32	13283	1868	NWD1	4d_NWD1-4d_AIN	Paneth	Other	11.5184	-8.214	0.0684457	0.27932
B32_CAATTTCGTGTTAGCT-1	B32	54289	2593	NWD1	4d_NWD1-4d_AIN	Paneth	Other	11.8932	-7.67535	0.050784	0.193248
B32_CAGATACTCAGCTAGT-1	B32	53177	2287	NWD1	4d_NWD1-4d_AIN	Paneth	Other	12.4273	-7.84206	0.0504539	0.222791
B32_CAGTGCGGTAGTTAGA-1	B32	6504	1941	NWD1	4d_NWD1-4d_AIN	Paneth	Other	10.0329	-8.17933	0.297111	0.654917
B32_CATCGTCTCCCAGGCA-1	B32	11259	1861	NWD1	4d_NWD1-4d_AIN	Paneth	Other	11.0516	-8.4659	0.179367	0.434592
B32_CGAAGGACATGCACTA-1	B32	2347	887	NWD1	4d_NWD1-4d_AIN	Paneth	Other	10.3479	-7.84717	0.157744	0.456932
B32_CGGGTCACATGACTCA-1	B32	10817	1851	NWD1	4d_NWD1-4d_AIN	Paneth	Other	10.6122	-8.44642	0.209959	0.511234
B32_CGTTCTGTCACTGTTT-1	B32	17655	1972	NWD1	4d_NWD1-4d_AIN	Paneth	Other	12.1425	-8.46554	0.0566162	0.167738
B32_CTAGGTAGTACCTATG-1	B32	17911	3503	NWD1	4d_NWD1-4d_AIN	Paneth	Other	11.4074	-8.12515	0.088033	0.377127
B32_CTCCATGTCGGAGTGA-1	B32	5042	1035	NWD1	4d_NWD1-4d_AIN	Paneth	Other	10.7269	-7.8159	0.181183	0.521318
B32_CTCCTTTGTCTCGGAC-1	B32	31316	4729	NWD1	4d_NWD1-4d_AIN	Paneth	Diet response	11.2409	-7.43702	0.411554	0.563878
B32_CTGGCAGCACGCACCA-1	B32	33609	2429	NWD1	4d_NWD1-4d_AIN	Paneth	Other	11.9837	-7.75582	0.0516644	0.190311
B32_CTGTCGTGTACTGCCG-1	B32	5584	2081	NWD1	4d_NWD1-4d_AIN	Paneth	Other	10.9335	-8.15604	0.4389	0.719779
B32_CTTACCGCAGCCTATA-1	B32	39187	2997	NWD1	4d_NWD1-4d_AIN	Paneth	Other	12.2322	-7.86944	0.0594223	0.195227
B32_GACTTCCCACTACCGG-1	B32	36669	2504	NWD1	4d_NWD1-4d_AIN	Paneth	Other	11.8907	-7.67694	0.053315	0.215646
B32_GAGGCCTCAGAGTCTT-1	B32	36068	2349	NWD1	4d_NWD1-4d_AIN	Paneth	Other	12.4561	-8.0057	0.0569464	0.153518
B32_GCGGAAAAGAAACTGT-1	B32	34893	2502	NWD1	4d_NWD1-4d_AIN	Paneth	Other	12.0523	-8.35561	0.0651994	0.174895
B32_GGTCTGGTCAGCGTCG-1	B32	8611	1624	NWD1	4d_NWD1-4d_AIN	Paneth	Other	10.9709	-7.87401	0.0608528	0.24906
B32_GGTTAACTCTGGCCGA-1	B32	48478	2526	NWD1	4d_NWD1-4d_AIN	Paneth	Other	12.2374	-7.79544	0.0555708	0.228836
B32_GTGCGTGCAGACCAGA-1	B32	41864	2135	NWD1	4d_NWD1-4d_AIN	Paneth	Other	12.5311	-7.90042	0.0486382	0.206728
B32_GTGCTTCCAAAGCACG-1	B32	28557	1980	NWD1	4d_NWD1-4d_AIN	Paneth	Other	11.9001	-7.71926	0.0483631	0.188741
B32_GTTACCCGTCTCGGGT-1	B32	13807	1999	NWD1	4d_NWD1-4d_AIN	Paneth	Other	11.2132	-7.83628	0.0634388	0.263544
B32_GTTGCTCAGCGATGGT-1	B32	20161	1794	NWD1	4d_NWD1-4d_AIN	Paneth	Other	11.5294	-7.98402	0.0491334	0.185818
B32_TAACGACTCTCATTAC-1	B32	11867	2642	NWD1	4d_NWD1-4d_AIN	Paneth	Other	10.7041	-8.27472	0.235323	0.628565
B32_TAATTCCAGAAACTCA-1	B32	1530	767	NWD1	4d_NWD1-4d_AIN	Paneth	Other	10.3394	-7.60369	0.0831362	0.16345
B32_TACCGAATCGCCGATG-1	B32	8781	2115	NWD1	4d_NWD1-4d_AIN	Paneth	Other	10.5405	-8.32043	0.291499	0.564206
B32_TCAAGTGAGCCTGCCA-1	B32	35035	2127	NWD1	4d_NWD1-4d_AIN	Paneth	Other	12.5304	-8.0189	0.0495736	0.208205
B32_TCTGGCTGTTTCACTT-1	B32	22340	4659	NWD1	4d_NWD1-4d_AIN	Paneth	Diet response	10.9535	-7.6549	0.334746	0.588349
B32_TGAGGGACACTGTTCC-1	B32	41870	2162	NWD1	4d_NWD1-4d_AIN	Paneth	Other	12.5298	-7.87899	0.0478129	0.190417
B32_TGTCCACGTGAGCCAA-1	B32	31998	1911	NWD1	4d_NWD1-4d_AIN	Paneth	Other	12.3711	-7.91953	0.0571114	0.228125
B32_TTATTGCAGCAGCCCT-1	B32	30399	3068	NWD1	4d_NWD1-4d_AIN	Paneth	Other	11.7595	-7.66373	0.0599175	0.254478
B32_TTATTGCAGGCTAGCA-1	B32	24005	2449	NWD1	4d_NWD1-4d_AIN	Paneth	Other	11.9858	-8.67968	0.0670702	0.178106

## Sheet: Fig_4J
transcript	nearest gene	chr	start	end	p_val	avg_log2FC	pct.1	pct.2	Group
ENSMUST00000153305	Cdk5rap3	chr11	96916122	96916989	5.85903e-10	1.2776	0.597	0.302	Diet Response
ENSMUST00000164359	Eif5a	chr11	69921047	69921990	6.83462e-10	1.01922	0.731	0.436	Diet Response
ENSMUST00000026663	Cbx8	chr11	119040597	119041521	1.45707e-09	1.19214	0.567	0.318	Diet Response
ENSMUST00000132150	Mnt	chr11	74837505	74838221	3.14681e-09	1.20728	0.567	0.3	Diet Response
ENSMUST00000018691	Pip4k2b	chr11	97744586	97745489	3.24308e-09	1.21966	0.597	0.318	Diet Response
ENSMUST00000020794	Ska2	chr11	87108569	87109489	5.36024e-09	1.03845	0.642	0.423	Diet Response
ENSMUST00000168360	P4hb	chr11	120572695	120573632	7.28429e-09	0.962999	0.716	0.466	Diet Response
ENSMUST00000106454	H3f3b	chr11	116024106	116024953	1.48905e-08	1.22152	0.552	0.288	Diet Response
ENSMUST00000156812	Caskin2	chr11	115813378	115814280	1.6235e-08	1.21265	0.493	0.273	Diet Response
ENSMUST00000106495	Grb2	chr11	115708233	115709140	2.15719e-08	1.20519	0.493	0.262	Diet Response
ENSMUST00000026169	Ogfod3	chr11	121204032	121204825	2.48537e-08	0.877928	0.687	0.465	Diet Response
ENSMUST00000107308	Coasy	chr11	101082101	101082993	2.81325e-08	1.36516	0.448	0.211	Diet Response
ENSMUST00000001479	Kpnb1	chr11	97187839	97188731	4.45223e-08	0.900424	0.642	0.472	Diet Response
ENSMUST00000152618	Kif1c	chr11	70699852	70700730	5.78552e-08	1.38806	0.463	0.206	Diet Response
ENSMUST00000106253	Eif4a3	chr11	119299654	119300577	7.77947e-08	1.27686	0.478	0.241	Diet Response
ENSMUST00000149668	Afmid	chr11	117831896	117832821	7.95618e-08	1.52683	0.373	0.155	Diet Response
ENSMUST00000133070	Zfp652	chr11	95712297	95713225	8.60657e-08	1.26385	0.493	0.245	Diet Response
ENSMUST00000141755	Mettl16	chr11	74770427	74771319	1.03332e-07	1.33906	0.418	0.206	Diet Response
ENSMUST00000147289	Zmynd15	chr11	70459540	70460459	1.15106e-07	1.76246	0.299	0.1	Diet Response
ENSMUST00000107700	Snf8	chr11	96034415	96035340	1.15108e-07	1.90836	0.284	0.084	Diet Response
ENSMUST00000127471	Ncor1	chr11	62456901	62457746	1.16336e-07	1.45461	0.388	0.172	Diet Response
ENSMUST00000058496	Taok1	chr11	77607514	77608437	1.22721e-07	1.14763	0.507	0.282	Diet Response
ENSMUST00000106233	Baiap2	chr11	119942459	119943384	1.71759e-07	1.15332	0.478	0.273	Diet Response
ENSMUST00000017548	Rpl19	chr11	98026396	98027342	1.80245e-07	1.54009	0.328	0.136	Diet Response
ENSMUST00000137738	Gm11205	chr11	79710709	79711640	1.84285e-07	1.66271	0.343	0.127	Diet Response
ENSMUST00000102605	Per1	chr11	69110325	69111236	2.02105e-07	1.89437	0.284	0.083	Diet Response
ENSMUST00000127375	Snx11	chr11	96777185	96778108	2.45269e-07	1.11814	0.537	0.3	Diet Response
ENSMUST00000143813	0610009L18Rik	chr11	120348097	120348991	2.55414e-07	1.35074	0.388	0.197	Diet Response
ENSMUST00000156328	Grb7	chr11	98448000	98448891	2.77122e-07	1.36022	0.448	0.197	Diet Response
ENSMUST00000138438	Stat3	chr11	100939160	100940098	2.96514e-07	0.848422	0.642	0.469	Diet Response
ENSMUST00000177241	Syngr2	chr11	117810195	117811108	3.17919e-07	1.23742	0.463	0.245	Diet Response
ENSMUST00000129434	Spag7	chr11	70668507	70669468	3.30816e-07	0.854745	0.657	0.458	Diet Response
ENSMUST00000146871	Mtmr4	chr11	87591599	87592516	3.44235e-07	0.797222	0.701	0.524	Diet Response
ENSMUST00000150275	Hexim2	chr11	103132599	103133514	3.59761e-07	1.24462	0.463	0.231	Diet Response
ENSMUST00000151830	Ramp2	chr11	101245885	101246804	4.47636e-07	2.61742	0.179	0.031	Diet Response
ENSMUST00000150884	Spop	chr11	95413633	95414440	4.52553e-07	1.25164	0.403	0.209	Diet Response
ENSMUST00000148671	Slc47a1	chr11	61407672	61408549	4.7058e-07	1.52968	0.403	0.154	Diet Response
ENSMUST00000107249	Rpl27	chr11	101441838	101442747	5.45059e-07	1.05166	0.522	0.307	Diet Response
ENSMUST00000109086	Ube2b	chr11	52000270	52001135	6.28897e-07	1.14852	0.433	0.247	Diet Response
ENSMUST00000103015	Narf	chr11	121236597	121237524	6.34353e-07	0.838109	0.672	0.456	Diet Response
ENSMUST00000151013	Med11	chr11	70451709	70452595	6.42246e-07	0.870102	0.567	0.395	Diet Response
ENSMUST00000102559	Mink1	chr11	70562229	70563089	6.52678e-07	1.60309	0.328	0.121	Diet Response
ENSMUST00000107285	Ezh1	chr11	101226010	101227005	7.45645e-07	1.34954	0.418	0.181	Diet Response
ENSMUST00000017453	Cd300lg	chr11	102039864	102040892	7.72393e-07	1.85344	0.254	0.077	Diet Response
ENSMUST00000143813	0610009L18Rik	chr11	120349893	120350769	8.32071e-07	1.22737	0.448	0.234	Diet Response
ENSMUST00000106197	Arhgdia	chr11	120581128	120582093	8.71907e-07	1.72654	0.299	0.1	Diet Response
ENSMUST00000123864	Plekhh3	chr11	101169996	101170590	8.8506e-07	1.97478	0.239	0.069	Diet Response
ENSMUST00000026663	Cbx8	chr11	119053068	119053624	9.02654e-07	1.45762	0.373	0.159	Diet Response
ENSMUST00000071026	Eif5a	chr11	69919367	69920260	9.33707e-07	1.5068	0.358	0.138	Diet Response
ENSMUST00000108360	Phf12	chr11	77982252	77982911	1.02466e-06	1.08807	0.493	0.275	Diet Response
ENSMUST00000006963	Krt28	chr11	99369011	99369931	1.03145e-06	2.7174	0.149	0.026	Diet Response
ENSMUST00000153983	Ict1	chr11	115412896	115413821	1.03407e-06	1.11765	0.463	0.265	Diet Response
ENSMUST00000119455	Tmc8	chr11	117791981	117792885	1.07996e-06	1.10353	0.463	0.253	Diet Response
ENSMUST00000108787	Mrpl55	chr11	59201951	59202881	1.08496e-06	1.25795	0.388	0.189	Diet Response
ENSMUST00000108075	Usp32	chr11	85139682	85140595	1.13285e-06	0.989283	0.582	0.354	Diet Response
ENSMUST00000144531	Naa38	chr11	69395343	69396260	1.20841e-06	0.962122	0.507	0.318	Diet Response
ENSMUST00000167055	Carns1	chr19	4169148	4170043	1.21873e-06	1.14043	0.478	0.256	Diet Response
ENSMUST00000176268	Gm21988	chr11	70237443	70238367	1.22059e-06	1.12806	0.433	0.238	Diet Response
ENSMUST00000153520	Lasp1	chr11	97811494	97812428	1.29781e-06	1.18558	0.493	0.246	Diet Response
ENSMUST00000019456	Grb7	chr11	98457321	98458223	1.36068e-06	1.36143	0.328	0.149	Diet Response
ENSMUST00000060835	Tex14	chr11	87519022	87520131	1.36251e-06	2.13573	0.209	0.054	Diet Response
ENSMUST00000021324	Map3k14	chr11	103267094	103268017	1.37011e-06	0.828712	0.642	0.428	Diet Response
ENSMUST00000155035	Abr	chr11	76622764	76623686	1.40237e-06	1.49177	0.343	0.147	Diet Response
ENSMUST00000164474	Plekhh3	chr11	101171084	101171867	1.62339e-06	1.25104	0.463	0.225	Diet Response
ENSMUST00000132771	Grb7	chr11	98446399	98447312	1.77507e-06	1.16705	0.433	0.242	Diet Response
ENSMUST00000116358	Gps2	chr11	69913571	69914468	1.88932e-06	1.47359	0.313	0.139	Diet Response
ENSMUST00000128788	Ift20	chr11	78535880	78536755	1.89771e-06	0.979507	0.522	0.321	Diet Response
ENSMUST00000133468	Exoc7	chr11	116306306	116307179	1.91492e-06	1.43901	0.343	0.147	Diet Response
ENSMUST00000107596	Srcin1	chr11	97575078	97576129	2.31992e-06	1.77456	0.269	0.093	Diet Response
ENSMUST00000147163	Jmjd4	chr11	59449690	59450559	2.3374e-06	1.46525	0.328	0.132	Diet Response
ENSMUST00000103147	Psmb3	chr11	97702845	97703711	2.50623e-06	1.05874	0.463	0.279	Diet Response
ENSMUST00000042972	Rilp	chr11	75510365	75511137	2.81021e-06	1.22607	0.388	0.199	Diet Response
ENSMUST00000051888	2310047M10Rik	chr11	69059126	69060018	2.86297e-06	0.962088	0.493	0.3	Diet Response
ENSMUST00000179521	Pitpna	chr11	75587697	75588524	3.07033e-06	1.38113	0.358	0.153	Diet Response
ENSMUST00000061469	Wfikkn2	chr11	94225745	94226659	3.17709e-06	1.21105	0.403	0.197	Diet Response
ENSMUST00000123345	Kctd2	chr11	115419572	115420488	3.24922e-06	1.13174	0.373	0.214	Diet Response
ENSMUST00000103068	Cep95	chr11	106788405	106789417	3.32626e-06	0.855158	0.582	0.395	Diet Response
ENSMUST00000039388	Arl4d	chr11	101665093	101666005	3.55128e-06	1.56416	0.313	0.126	Diet Response
ENSMUST00000052509	Zfp771	chr7	127253838	127254780	3.58863e-06	1.04274	0.463	0.273	Diet Response
ENSMUST00000107539	Cdk12	chr11	98202390	98203349	3.61899e-06	1.15212	0.448	0.226	Diet Response
ENSMUST00000125571	Tnk1	chr11	69858322	69859185	3.63255e-06	1.04303	0.463	0.263	Diet Response
ENSMUST00000142495	Jmjd6	chr11	116843066	116843975	3.83553e-06	0.926791	0.537	0.336	Diet Response
ENSMUST00000108022	Ptrh2	chr11	86683441	86684351	3.91447e-06	1.0425	0.433	0.259	Diet Response
ENSMUST00000170102	Luzp1	chr4	136469328	136470084	4.1184e-06	1.262	0.358	0.184	Diet Response
ENSMUST00000152035	Rph3al	chr11	75966442	75967410	4.28081e-06	1.09811	0.418	0.244	Diet Response
ENSMUST00000018430	Psmb6	chr11	70524827	70525743	4.50532e-06	1.18425	0.403	0.2	Diet Response
ENSMUST00000064941	Nr1d1	chr11	98775011	98775910	4.6039e-06	1.04073	0.463	0.269	Diet Response
ENSMUST00000126641	Srsf10	chr4	135855588	135856503	4.72439e-06	1.15935	0.433	0.223	Diet Response
ENSMUST00000168565	Osbpl7	chr11	97051985	97052900	4.74958e-06	1.42965	0.313	0.129	Diet Response
ENSMUST00000150941	Rab34	chr11	78187924	78188852	0.000122054	2.8071	0.104	0.017	Diet Response
ENSMUST00000108656	Sat2	chr11	69620176	69621091	2.27887e-05	2.66332	0.104	0.02	Diet Response
ENSMUST00000174257	Hlx	chr1	184727179	184728123	3.90546e-05	2.65813	0.104	0.017	Diet Response
ENSMUST00000107363	Kcnh4	chr11	100759558	100760566	7.97663e-06	2.59524	0.149	0.027	Diet Response
ENSMUST00000150628	Gm11728	chr11	117030969	117031895	0.000773108	2.53797	0.104	0.019	Diet Response
ENSMUST00000144032	Myo15b	chr11	115880749	115881663	8.14711e-05	2.41647	0.104	0.026	Diet Response
ENSMUST00000106197	Arhgdia	chr11	120579587	120580532	0.000184761	2.31708	0.119	0.028	Diet Response
ENSMUST00000102585	Fgf11	chr11	69800647	69801538	0.000101693	2.30949	0.104	0.024	Diet Response
ENSMUST00000154513	Fam134c	chr11	101115399	101116316	8.79287e-05	2.29056	0.134	0.03	Diet Response
ENSMUST00000180448	Gse1	chr8	120281199	120282209	0.000314153	2.2569	0.119	0.03	Diet Response
ENSMUST00000144529	Lgals3bp	chr11	118379337	118380261	0.00023409	2.13384	0.104	0.028	Diet Response
ENSMUST00000168565	Osbpl7	chr11	97066691	97067614	0.0002784	2.1216	0.149	0.036	Diet Response
ENSMUST00000128402	Kif26a	chr12	112146144	112146935	0.000741722	2.10971	0.104	0.026	Diet Response
ENSMUST00000025786	Pacs1	chr19	5195356	5196243	0.000603593	2.0943	0.104	0.028	Diet Response
ENSMUST00000111198	Cd44	chr2	102828077	102828872	0.00103623	2.05273	0.104	0.029	Diet Response
ENSMUST00000108241	Utp6	chr11	79919679	79920589	9.95061e-06	2.04566	0.194	0.054	Diet Response
ENSMUST00000044250	Alkbh5	chr11	60559054	60559965	0.000977292	2.03443	0.104	0.031	Diet Response
ENSMUST00000100500	Med24	chr11	98710247	98711071	0.000496334	2.00728	0.119	0.033	Diet Response
ENSMUST00000045540	Socs7	chr11	97404052	97404963	0.00169473	2.00628	0.104	0.028	Diet Response
ENSMUST00000108826	Lypd8	chr11	58401755	58402675	0.00117276	2.00322	0.104	0.029	Diet Response
ENSMUST00000108408	Abr	chr11	76456031	76456915	0.000875897	1.99721	0.104	0.03	Diet Response
ENSMUST00000026122	P4hb	chr11	120571033	120571981	4.29672e-05	1.99627	0.179	0.052	Diet Response
ENSMUST00000151839	Agfg2	chr5	137659773	137660714	0.0025611	1.99419	0.104	0.027	Diet Response
ENSMUST00000021240	Cdc34-ps	chr11	94730012	94730973	0.000548916	1.98544	0.119	0.034	Diet Response
ENSMUST00000021190	Coro6	chr11	77466902	77467639	6.76042e-05	1.98303	0.149	0.044	Diet Response
ENSMUST00000103242	Tmem97	chr11	78557031	78557938	0.000548065	1.96462	0.134	0.038	Diet Response
ENSMUST00000186981	Gm29595	chr19	45308602	45309518	0.000534683	1.95941	0.149	0.038	Diet Response
ENSMUST00000179483	Erdr1	chrY	90804604	90805548	0.00167311	1.95498	0.104	0.028	Diet Response
ENSMUST00000103015	Narf	chr11	121235232	121235840	0.00070068	1.95099	0.104	0.029	Diet Response
ENSMUST00000147875	Lyrm9	chr11	78849079	78849607	0.00165471	1.94612	0.104	0.03	Diet Response
ENSMUST00000041685	Neurod2	chr11	98328101	98329011	0.00547945	1.92988	0.104	0.03	Diet Response
ENSMUST00000054002	Socs3	chr11	117930522	117931409	0.000234646	1.92752	0.149	0.045	Diet Response
ENSMUST00000106282	Bcl7c	chr7	127674718	127675627	0.000538941	1.92585	0.134	0.037	Diet Response
ENSMUST00000017348	Gsdma	chr11	98672879	98673802	0.00220801	1.92522	0.104	0.033	Diet Response
ENSMUST00000093995	Sez6	chr11	77930433	77931357	0.000761556	1.91219	0.119	0.035	Diet Response
ENSMUST00000109098	0610009B22Rik	chr11	51671146	51672104	0.000140119	1.90854	0.149	0.043	Diet Response
ENSMUST00000018698	Ybx2	chr11	69933875	69934677	2.99108e-05	1.90113	0.179	0.055	Diet Response
ENSMUST00000018184	Rrp7a	chr15	83118146	83119045	0.00281149	1.8955	0.104	0.029	Diet Response
ENSMUST00000103242	Tmem97	chr11	78544442	78545366	0.000551263	1.8812	0.104	0.03	Diet Response
ENSMUST00000150015	Mxra7	chr11	116807942	116808878	2.23278e-05	1.87856	0.179	0.055	Diet Response
ENSMUST00000134532	Kctd10	chr5	114377748	114378662	0.00112854	1.87795	0.104	0.031	Diet Response
ENSMUST00000019026	Mrpl45	chr11	97327883	97328796	0.00119124	1.87647	0.104	0.03	Diet Response
ENSMUST00000178597	Tmem95	chr11	69876589	69877498	8.30094e-05	1.86893	0.164	0.049	Diet Response
ENSMUST00000132584	B230206L02Rik	chr11	94129389	94130297	0.00193855	1.86628	0.104	0.035	Diet Response
ENSMUST00000047906	Tiparp	chr3	65561295	65562219	0.000334629	1.86177	0.134	0.04	Diet Response
ENSMUST00000078694	Ppp1r1b	chr11	98345045	98345813	1.25808e-05	1.86068	0.224	0.071	Diet Response
ENSMUST00000060050	Grrp1	chr4	134251056	134252051	0.000918308	1.85195	0.134	0.04	Diet Response
ENSMUST00000018630	Wnt9b	chr11	103758505	103759430	0.00154378	1.84827	0.104	0.031	Diet Response
ENSMUST00000046502	Rad54l2	chr9	106687085	106687929	0.00176498	1.84683	0.104	0.031	Diet Response
ENSMUST00000107168	Mpp3	chr11	102027670	102028498	0.00260803	1.82809	0.134	0.04	Diet Response
ENSMUST00000153449	Bcl6b	chr11	70228618	70229541	0.00114057	1.8229	0.134	0.04	Diet Response
ENSMUST00000103152	Cdk5rap3	chr11	96909782	96910803	0.00134555	1.82272	0.119	0.038	Diet Response
ENSMUST00000156932	Zbtb4	chr11	69765900	69766764	3.10419e-05	1.82145	0.224	0.07	Diet Response
ENSMUST00000148013	Msi2	chr11	88461371	88462300	5.3387e-05	1.81711	0.164	0.054	Diet Response
ENSMUST00000152081	Spen	chr4	141536227	141537131	2.768e-05	1.80406	0.209	0.066	Diet Response
ENSMUST00000150458	Notum	chr11	120658583	120659505	0.00122709	1.79882	0.104	0.031	Diet Response
ENSMUST00000107105	Rundc3a	chr11	102392926	102393701	4.08801e-05	1.79609	0.209	0.071	Diet Response
ENSMUST00000018727	G3bp1	chr11	55467673	55468392	0.00265845	1.79088	0.104	0.034	Diet Response
ENSMUST00000124901	Gm11729	chr11	117389835	117390755	0.00421336	1.79074	0.119	0.036	Diet Response
ENSMUST00000026221	Scd2	chr19	44293575	44294319	0.00126921	1.79059	0.104	0.034	Diet Response
ENSMUST00000132685	Dnah17	chr11	118034733	118035634	0.000222652	1.78991	0.164	0.052	Diet Response
ENSMUST00000170010	Banf1	chr19	5363905	5364826	0.000760501	1.78871	0.149	0.049	Diet Response
ENSMUST00000145517	Gm11535	chr11	96172621	96173552	0.00121143	1.78741	0.104	0.034	Diet Response
ENSMUST00000153468	Thra	chr11	98747044	98747838	3.3004e-05	1.78663	0.194	0.064	Diet Response
ENSMUST00000126923	Fbxl8	chr8	105265135	105265932	0.00113635	1.77548	0.119	0.037	Diet Response
ENSMUST00000102656	Foxo6	chr4	120267922	120268830	0.00126325	1.77307	0.119	0.041	Diet Response
ENSMUST00000166320	Sgca	chr11	94970077	94970985	0.00142535	1.76757	0.119	0.043	Diet Response
ENSMUST00000056129	Npas4	chr19	4999205	5000143	0.00223154	1.76701	0.104	0.033	Diet Response
ENSMUST00000028139	Med27	chr2	29338155	29339053	0.00104357	1.76686	0.119	0.042	Diet Response
ENSMUST00000122148	Bahcc1	chr11	120236223	120236953	0.00113268	1.76302	0.104	0.035	Diet Response
ENSMUST00000030636	Stmn1	chr4	134480486	134481460	0.000323026	1.76102	0.134	0.044	Diet Response
ENSMUST00000048630	Crtac1	chr19	42315677	42316578	0.00616502	1.76081	0.104	0.033	Diet Response
ENSMUST00000009732	St6galnac1	chr11	116753596	116754535	0.000435765	1.75733	0.119	0.049	Diet Response
ENSMUST00000006104	P2rx5	chr11	73168001	73168898	0.000838752	1.7536	0.134	0.048	Diet Response
ENSMUST00000106135	Dus1l	chr11	120799831	120800742	0.000155985	1.74254	0.164	0.056	Diet Response
ENSMUST00000018521	Vezf1	chr11	88068661	88069572	0.00079331	1.73995	0.164	0.054	Diet Response
ENSMUST00000023775	Cela1	chr15	100682648	100683715	0.0023589	1.73354	0.104	0.037	Diet Response
ENSMUST00000149727	Slc43a2	chr11	75530102	75530896	1.39487e-05	1.7323	0.194	0.071	Diet Response
ENSMUST00000025778	Gldc	chr19	30114818	30115818	0.00297831	1.72762	0.119	0.042	Diet Response
ENSMUST00000093938	Gsdma2	chr11	98654799	98655727	0.00439716	1.71967	0.119	0.041	Diet Response
ENSMUST00000176179	Abr	chr11	76504471	76505290	0.00100336	1.71654	0.134	0.047	Diet Response
ENSMUST00000150134	Phospho1	chr11	95826915	95827821	0.00264382	1.71615	0.119	0.041	Diet Response
ENSMUST00000001534	Sost	chr11	101952659	101953593	0.00584308	1.71233	0.104	0.034	Diet Response
ENSMUST00000026663	Cbx8	chr11	119056109	119057102	0.000158137	1.71082	0.164	0.058	Diet Response
ENSMUST00000151982	Sez6	chr11	77979943	77980710	0.00213638	1.71012	0.119	0.041	Diet Response
ENSMUST00000152156	Pxn	chr5	115534427	115535399	0.00292624	1.70878	0.134	0.043	Diet Response
ENSMUST00000056102	Dscam	chr16	96780720	96781804	0.00242424	1.70263	0.104	0.034	Diet Response
ENSMUST00000154347	Prss32	chr17	23854262	23855057	0.00153771	1.69959	0.104	0.035	Diet Response
ENSMUST00000167787	Smurf2	chr11	106896326	106897251	0.000159799	1.69669	0.179	0.063	Diet Response
ENSMUST00000121799	Arhgap23	chr11	97431684	97432642	0.00298053	1.69292	0.104	0.035	Diet Response
ENSMUST00000006749	Slc4a1	chr11	102338462	102339242	0.00575801	1.6923	0.119	0.041	Diet Response
ENSMUST00000105906	Wdtc1	chr4	133297434	133298352	0.00487876	1.69128	0.104	0.034	Diet Response
ENSMUST00000172679	Aif1	chr17	35178248	35179160	0.0045153	1.67781	0.119	0.041	Diet Response
ENSMUST00000055619	Hic1	chr11	75166685	75167572	0.000297454	1.67469	0.179	0.058	Diet Response
ENSMUST00000103013	Tbcd	chr11	121475376	121476308	0.00460698	1.6721	0.119	0.038	Diet Response
ENSMUST00000108659	Dnah2	chr11	69423582	69424504	0.00458946	1.67111	0.104	0.038	Diet Response
ENSMUST00000153466	Slc16a5	chr11	115461872	115462695	0.000779683	1.67037	0.179	0.063	Diet Response
ENSMUST00000134427	Gm11613	chr11	97661608	97662136	0.00253275	1.66863	0.119	0.042	Diet Response
ENSMUST00000136032	Erbb2	chr11	98416839	98417725	0.000894278	1.66797	0.119	0.042	Diet Response
ENSMUST00000106305	Cyth1	chr11	118247017	118247690	0.000323916	1.66716	0.149	0.051	Diet Response
ENSMUST00000103186	Cltc	chr11	86755980	86756772	0.000862045	1.66694	0.104	0.041	Diet Response
ENSMUST00000053536	Cdc42ep4	chr11	113755545	113756554	0.00354077	1.66236	0.104	0.037	Diet Response
ENSMUST00000113440	Ccdc88b	chr19	6860450	6861377	0.00242982	1.66161	0.104	0.036	Diet Response
ENSMUST00000013559	Igf2bp1	chr11	95988240	95989137	0.00121379	1.65989	0.134	0.047	Diet Response
ENSMUST00000052919	Ormdl3	chr11	98601775	98602698	0.00172992	1.65514	0.134	0.049	Diet Response
ENSMUST00000107168	Mpp3	chr11	102029961	102030740	0.0093781	1.65252	0.104	0.036	Diet Response
ENSMUST00000034869	Isl2	chr9	55544775	55545574	0.00256859	1.65009	0.119	0.041	Diet Response
ENSMUST00000107360	Hcrt	chr11	100761325	100762281	0.000180056	1.64957	0.164	0.064	Diet Response
ENSMUST00000136491	Arhgap27	chr11	103355068	103355934	1.17332e-05	1.64864	0.224	0.078	Diet Response
ENSMUST00000097561	Csrp1	chr1	135719265	135720158	0.000693604	1.64524	0.134	0.051	Diet Response
ENSMUST00000075980	Tmem107	chr11	69067473	69068158	0.00026621	1.64294	0.179	0.062	Diet Response
ENSMUST00000108400	Efcab5	chr11	77199341	77200182	0.0021404	1.64223	0.104	0.038	Diet Response
ENSMUST00000150458	Notum	chr11	120660228	120661207	0.00203962	1.6393	0.134	0.047	Diet Response
ENSMUST00000144689	Gm11682	chr11	110537389	110538155	0.00109055	1.6386	0.119	0.043	Diet Response
ENSMUST00000102758	Vdac1	chr11	52333448	52334358	0.00898718	1.62898	0.104	0.035	Diet Response
ENSMUST00000061721	E2f2	chr4	136198435	136199315	0.00340233	1.62446	0.134	0.047	Diet Response
ENSMUST00000006969	Krt23	chr11	99496178	99497112	0.000510702	1.62355	0.164	0.059	Diet Response
ENSMUST00000147601	Ggt7	chr2	155514414	155515289	0.00234698	1.62176	0.104	0.036	Diet Response
ENSMUST00000107474	Rara	chr11	98935886	98936748	9.21295e-05	1.62168	0.164	0.061	Diet Response
ENSMUST00000163516	Nedd4l	chr18	64991156	64992132	0.00161662	1.6205	0.119	0.044	Diet Response
ENSMUST00000067523	Gm9945	chr11	53486981	53487888	0.000550618	1.61937	0.164	0.057	Diet Response
ENSMUST00000062931	Gjd3	chr11	98981910	98982855	9.09695e-05	1.61175	0.179	0.064	Diet Response
ENSMUST00000116492	Ubp1	chr9	113941067	113941996	0.00342652	1.61113	0.119	0.043	Diet Response
ENSMUST00000137451	Nfatc2	chr2	168601216	168602235	0.00387119	1.60859	0.104	0.035	Diet Response
ENSMUST00000131895	Ern1	chr11	106491056	106492037	0.00155115	1.60657	0.104	0.036	Diet Response
ENSMUST00000169547	Slc43a2	chr11	75573067	75573961	0.000144027	1.60273	0.194	0.071	Diet Response
ENSMUST00000133558	C1qtnf1	chr11	118442687	118443620	0.000341453	1.59948	0.179	0.068	Diet Response
ENSMUST00000171689	Nfatc2	chr2	168557346	168558160	0.0166915	1.59647	0.104	0.035	Diet Response
ENSMUST00000106245	Endov	chr11	119524228	119525123	0.00120688	1.59498	0.149	0.057	Diet Response
ENSMUST00000026899	Slc25a10	chr11	120509735	120510613	0.00033215	1.59349	0.179	0.071	Diet Response
ENSMUST00000024543	Hes7	chr11	69122135	69122962	1.10335e-05	1.59153	0.284	0.104	Diet Response
ENSMUST00000146031	Slc39a11	chr11	113609304	113610239	0.000787775	1.59071	0.149	0.055	Diet Response
ENSMUST00000048655	Dusp10	chr1	184130738	184131675	0.00506535	1.581	0.119	0.04	Diet Response
ENSMUST00000064783	Mfap4	chr11	61476797	61477718	0.000439659	1.57719	0.179	0.063	Diet Response
ENSMUST00000152962	Lasp1	chr11	97803618	97804530	0.0105231	1.57027	0.119	0.043	Diet Response
ENSMUST00000132191	Ache	chr5	137286339	137287245	0.00244262	1.56972	0.134	0.052	Diet Response
ENSMUST00000040430	Vat1	chr11	101465748	101466630	0.000268612	1.5694	0.209	0.08	Diet Response
ENSMUST00000038161	Agmat	chr4	141746458	141747340	0.00475372	1.56604	0.119	0.047	Diet Response
ENSMUST00000172714	Guk1	chr11	59186770	59187336	0.00117234	1.56421	0.164	0.059	Diet Response
ENSMUST00000145600	Atg2a	chr19	6262078	6262661	1.36303e-05	1.56294	0.239	0.094	Diet Response
ENSMUST00000106233	Baiap2	chr11	119991026	119991951	0.00327065	1.56075	0.119	0.045	Diet Response
ENSMUST00000106259	Gaa	chr11	119267496	119268404	1.04832e-05	1.55547	0.254	0.107	Diet Response
ENSMUST00000179384	Gm933	chr16	32814426	32815239	0.00307859	1.55133	0.119	0.042	Diet Response
ENSMUST00000194598	Syngap1	chr17	26953525	26954445	0.00163661	1.54777	0.149	0.058	Diet Response
ENSMUST00000162415	Eif4g2	chr7	111161502	111162432	0.00393141	1.5466	0.119	0.044	Diet Response
ENSMUST00000123273	Rfng	chr11	120775804	120776714	0.000208375	1.54627	0.194	0.076	Diet Response
ENSMUST00000099133	Arhgap40	chr2	158510485	158511345	0.0172234	1.54247	0.104	0.036	Diet Response
ENSMUST00000049908	Ssbp4	chr8	70607886	70608713	0.00774974	1.54209	0.104	0.04	Diet Response
ENSMUST00000125167	Tbcd	chr11	121516515	121517480	0.000254387	1.53592	0.179	0.07	Diet Response
ENSMUST00000148013	Msi2	chr11	88425280	88426206	0.000147358	1.53434	0.224	0.087	Diet Response
ENSMUST00000150640	Ccdc57	chr11	120850447	120851408	0.000121824	1.53399	0.224	0.087	Diet Response
ENSMUST00000125567	Dagla	chr19	10289961	10290982	0.0055471	1.53226	0.119	0.042	Diet Response
ENSMUST00000125021	Itga9	chr9	118714207	118715138	0.00697526	1.53121	0.104	0.04	Diet Response
ENSMUST00000066277	Aldh3a2	chr11	61231196	61232003	0.00261689	1.52937	0.134	0.055	Diet Response
ENSMUST00000001802	Naglu	chr11	101066729	101067637	0.000259264	1.52905	0.194	0.075	Diet Response
ENSMUST00000108114	Hnf1b	chr11	83873239	83873919	0.00252378	1.52887	0.119	0.047	Diet Response
ENSMUST00000155762	Lasp1	chr11	97820578	97821462	0.00023476	1.52318	0.194	0.075	Diet Response
ENSMUST00000156483	Tex14	chr11	87462418	87463114	0.00305353	1.5223	0.134	0.052	Diet Response
ENSMUST00000134880	Ppara	chr15	85710120	85710871	0.00238576	1.52206	0.134	0.05	Diet Response
ENSMUST00000105884	Zfp683	chr4	134059603	134060546	0.000271942	1.52132	0.179	0.07	Diet Response
ENSMUST00000145539	Kcnh6	chr11	106007606	106008493	0.0028661	1.52063	0.134	0.052	Diet Response
ENSMUST00000107172	Dusp3	chr11	101985811	101986684	0.0025291	1.51334	0.134	0.055	Diet Response
ENSMUST00000078694	Ppp1r1b	chr11	98342338	98343130	0.00035568	1.51245	0.179	0.079	Diet Response
ENSMUST00000000199	Ncs1	chr2	31297575	31298510	0.00448102	1.51164	0.134	0.051	Diet Response
ENSMUST00000018522	Cuedc1	chr11	88098765	88099729	3.85551e-05	1.51017	0.254	0.103	Diet Response
ENSMUST00000066994	Zfp395	chr14	65359710	65360591	0.00578766	1.5088	0.104	0.041	Diet Response
ENSMUST00000125888	Krt19	chr11	100157911	100158622	0.00193573	1.50877	0.149	0.056	Diet Response
ENSMUST00000021674	Fos	chr12	85444276	85445220	0.0176243	1.50713	0.104	0.042	Diet Response
ENSMUST00000017458	Mpp2	chr11	102088228	102088913	0.000971288	1.50649	0.194	0.073	Diet Response
ENSMUST00000107376	Nkiras2	chr11	100626438	100627388	3.79983e-05	1.50594	0.269	0.11	Diet Response
ENSMUST00000183610	Pecam1	chr11	106674589	106675524	0.00578528	1.50536	0.119	0.043	Diet Response
ENSMUST00000165617	Pdcd4	chr19	53905910	53906892	0.00248352	1.50522	0.149	0.056	Diet Response
ENSMUST00000128231	Dad1	chr14	54249198	54250078	0.00511009	1.50512	0.119	0.052	Diet Response
ENSMUST00000095267	Jund	chr8	70695048	70695873	0.000698476	1.50442	0.179	0.071	Diet Response
ENSMUST00000106554	Grin2c	chr11	115257844	115258764	0.00385509	1.50288	0.134	0.051	Diet Response
ENSMUST00000007257	Clic1	chr17	35051351	35052283	0.00064886	1.50148	0.149	0.059	Diet Response
ENSMUST00000180839	Gm17276	chr17	32113316	32114218	0.00489926	1.49926	0.134	0.054	Diet Response
ENSMUST00000153971	Vmp1	chr11	86599544	86600444	0.00383129	1.49779	0.134	0.054	Diet Response
ENSMUST00000174394	Jarid2	chr13	44650973	44651895	0.0013385	1.49406	0.104	0.038	Diet Response
ENSMUST00000021240	Cdc34-ps	chr11	94732479	94733402	0.000143015	1.49355	0.194	0.077	Diet Response
ENSMUST00000156488	Ssh2	chr11	77215810	77216651	1.56641e-05	1.49337	0.269	0.111	Diet Response
ENSMUST00000173171	Coro2b	chr9	62455705	62456591	0.00272819	1.49227	0.119	0.049	Diet Response
ENSMUST00000151617	Chd3os	chr11	69340212	69341141	0.00193959	1.48936	0.164	0.061	Diet Response
ENSMUST00000193595	RP23-398K14.4	chr3	88521822	88522723	0.00556378	1.48932	0.104	0.04	Diet Response
ENSMUST00000139707	Zkscan17	chr11	59524960	59525891	0.00408739	1.4887	0.119	0.045	Diet Response
ENSMUST00000169928	Itgb4	chr11	115975617	115976161	0.00127639	1.4883	0.194	0.075	Diet Response
ENSMUST00000017694	Atad5	chr11	80086600	80087543	0.00245792	1.48667	0.119	0.049	Diet Response
ENSMUST00000128897	Pgap3	chr11	98399963	98400679	3.20849e-05	1.48602	0.254	0.113	Diet Response
ENSMUST00000107562	Cacnb1	chr11	98004803	98005731	0.00456088	1.48597	0.119	0.048	Diet Response
ENSMUST00000075606	Ehbp1l1	chr19	5725936	5726764	0.000735938	1.48408	0.164	0.063	Diet Response
ENSMUST00000076989	Sohlh1	chr2	25836044	25836960	0.000454761	1.48325	0.179	0.075	Diet Response
ENSMUST00000074352	Osbpl1a	chr18	12950554	12951497	0.00360729	1.48103	0.134	0.052	Diet Response
ENSMUST00000107793	Cacna1g	chr11	94428341	94429648	0.0114073	1.47968	0.104	0.042	Diet Response
ENSMUST00000092684	Ttc25	chr11	100569783	100571037	0.0129587	1.47736	0.104	0.038	Diet Response
ENSMUST00000164891	Dusp14	chr11	84067980	84068889	0.000334795	1.47592	0.194	0.085	Diet Response
ENSMUST00000100185	Pgs1	chr11	118000348	118001183	0.00464692	1.46878	0.134	0.058	Diet Response
ENSMUST00000051025	Tmem102	chr11	69802462	69803200	0.00366534	1.46832	0.149	0.059	Diet Response
ENSMUST00000129332	Qprt	chr7	127110353	127111234	0.00571958	1.4675	0.104	0.042	Diet Response
ENSMUST00000156483	Tex14	chr11	87461640	87462402	0.00126544	1.46679	0.179	0.069	Diet Response
ENSMUST00000149597	Mlx	chr11	101086977	101087608	5.50634e-06	1.4662	0.299	0.138	Diet Response
ENSMUST00000175661	Aloxe3	chr11	69133713	69134684	2.0561e-05	1.46527	0.284	0.114	Diet Response
ENSMUST00000177054	Usp2	chr9	44089011	44089905	0.000328099	1.46402	0.194	0.073	Diet Response
ENSMUST00000185874	Pcbp4	chr9	106453207	106454143	0.00390206	1.46208	0.149	0.058	Diet Response
ENSMUST00000033230	Tha1	chr11	117872972	117873859	0.00202399	1.4607	0.149	0.063	Diet Response
ENSMUST00000127054	Lgals3bp	chr11	118399880	118400846	0.00161039	1.45988	0.149	0.068	Diet Response
ENSMUST00000100866	E130309D14Rik	chr11	74618874	74619786	0.00768929	1.45986	0.119	0.048	Diet Response
ENSMUST00000115044	Muc13	chr16	33789517	33790428	0.00193886	1.45788	0.149	0.065	Diet Response
ENSMUST00000173672	Neat1	chr19	5815703	5816622	0.000151219	1.45708	0.239	0.091	Diet Response
ENSMUST00000039928	Plekhh1	chr12	79054995	79055930	0.0152917	1.45615	0.104	0.041	Diet Response
ENSMUST00000156383	Rab37	chr11	115155183	115156029	0.00699979	1.45439	0.134	0.054	Diet Response
ENSMUST00000057178	Nkx2-3	chr19	43614272	43615174	0.0208209	1.4539	0.104	0.041	Diet Response
ENSMUST00000107399	Nt5c3b	chr11	100440578	100441482	0.00183305	1.45384	0.164	0.064	Diet Response
ENSMUST00000175700	Cyyr1	chr16	85549850	85550741	0.00723215	1.4516	0.119	0.051	Diet Response
ENSMUST00000046186	Spon2	chr5	33203380	33204274	0.00645792	1.45128	0.134	0.054	Diet Response
ENSMUST00000130205	1810063I02Rik	chr11	59920924	59921850	0.0075159	1.45073	0.104	0.043	Diet Response
ENSMUST00000108295	Unc119	chr11	78343039	78343943	0.00249176	1.45054	0.149	0.062	Diet Response
ENSMUST00000161368	Fam89b	chr19	5727566	5728457	0.00204724	1.44985	0.149	0.057	Diet Response
ENSMUST00000170939	Ptk2	chr15	73242708	73243615	0.00326648	1.44694	0.134	0.055	Diet Response
ENSMUST00000103077	Plcd3	chr11	103101216	103102004	0.00303546	1.44127	0.134	0.055	Diet Response
ENSMUST00000155102	Sphk1	chr11	116531550	116532559	0.00161609	1.4401	0.149	0.065	Diet Response
ENSMUST00000166700	Gm17305	chr11	69368487	69369395	0.00454514	1.43072	0.119	0.045	Diet Response
ENSMUST00000167930	Ap2a1	chr7	44900989	44901898	0.00353676	1.43063	0.164	0.064	Diet Response
ENSMUST00000132676	Pgs1	chr11	117986367	117987309	5.05756e-06	1.42974	0.313	0.131	Diet Response
ENSMUST00000012279	Gsc2	chr16	17914169	17915054	0.00636902	1.4289	0.119	0.049	Diet Response
ENSMUST00000059707	Krt9	chr11	100168906	100169734	1.48113e-05	1.42887	0.313	0.126	Diet Response
ENSMUST00000106354	2009-09-01	chr11	117357962	117358923	0.00517914	1.42871	0.134	0.061	Diet Response
ENSMUST00000113641	Kat5	chr19	5609514	5610488	5.72617e-06	1.4278	0.343	0.147	Diet Response
ENSMUST00000154651	Surf4	chr2	26930167	26931085	0.0137727	1.4261	0.119	0.05	Diet Response
ENSMUST00000070215	Npm3	chr19	45744935	45745893	0.00838293	1.42571	0.119	0.047	Diet Response
ENSMUST00000108563	Zmynd15	chr11	70465774	70466686	0.00670225	1.42562	0.104	0.047	Diet Response
ENSMUST00000046384	C1qb	chr4	136876686	136877565	0.0214299	1.42538	0.104	0.045	Diet Response
ENSMUST00000106604	1700092K14Rik	chr11	114175331	114176261	0.000942259	1.42383	0.179	0.071	Diet Response
ENSMUST00000100782	Fam222b	chr11	78094244	78095161	9.2576e-06	1.42248	0.254	0.113	Diet Response
ENSMUST00000008016	Id3	chr4	136144530	136145286	0.00105174	1.42135	0.179	0.077	Diet Response
ENSMUST00000132676	Pgs1	chr11	118007454	118008410	0.000547194	1.42062	0.179	0.079	Diet Response
ENSMUST00000018571	Ypel2	chr11	87001868	87002769	0.00425276	1.41918	0.149	0.064	Diet Response
ENSMUST00000162001	Irf8	chr8	120743673	120744562	0.0022362	1.41785	0.149	0.064	Diet Response
ENSMUST00000117731	Rbfox3	chr11	118490515	118491353	0.00246846	1.41746	0.134	0.054	Diet Response
ENSMUST00000152035	Rph3al	chr11	75957114	75958038	0.00840759	1.41546	0.104	0.047	Diet Response
ENSMUST00000050000	Stxbp1	chr2	32853944	32854851	0.0093579	1.41538	0.119	0.049	Diet Response
ENSMUST00000138532	Syvn1	chr19	6033319	6034296	0.000531599	1.41118	0.164	0.069	Diet Response
ENSMUST00000066408	1700016K19Rik	chr11	75999474	76000389	0.000121431	1.41099	0.254	0.101	Diet Response
ENSMUST00000025861	Ovol1	chr19	5561433	5562200	0.00399541	1.41079	0.119	0.055	Diet Response
ENSMUST00000183714	Synrg	chr11	84015896	84016766	0.00526137	1.40775	0.119	0.052	Diet Response
ENSMUST00000156337	Hdac5	chr11	102209560	102210477	0.0199439	1.40734	0.104	0.045	Diet Response
ENSMUST00000108408	Abr	chr11	76495450	76496078	0.0031301	1.40708	0.179	0.071	Diet Response
ENSMUST00000150863	Cep112	chr11	108888812	108889742	0.00137016	1.40683	0.149	0.064	Diet Response
ENSMUST00000167754	Plec	chr15	76230679	76231506	0.00524225	1.40633	0.104	0.048	Diet Response
ENSMUST00000133779	Cdc6	chr11	98924999	98925821	0.00557396	1.40578	0.104	0.047	Diet Response
ENSMUST00000036016	Amh	chr10	80806979	80807867	0.0148861	1.40441	0.104	0.043	Diet Response
ENSMUST00000042971	Arl5c	chr11	97988601	97989259	6.24076e-06	1.40391	0.313	0.14	Diet Response
ENSMUST00000141871	2310067B10Rik	chr11	115777163	115777988	0.00399081	1.40217	0.134	0.057	Diet Response
ENSMUST00000031411	Aldh2	chr5	121565827	121566730	0.00251926	1.40213	0.119	0.057	Diet Response
ENSMUST00000103162	Sgca	chr11	94978650	94979558	0.000462133	1.40092	0.209	0.085	Diet Response
ENSMUST00000177952	Gprc5c	chr11	114851472	114852439	0.00758155	1.40085	0.104	0.042	Diet Response
ENSMUST00000017974	Dhx58	chr11	100702224	100703145	0.0111904	1.39836	0.104	0.038	Diet Response
ENSMUST00000020804	Gdpd1	chr11	87069206	87070132	0.0144178	1.39803	0.104	0.04	Diet Response
ENSMUST00000102758	Vdac1	chr11	52350671	52351575	0.000341629	1.39652	0.194	0.091	Diet Response
ENSMUST00000071703	Zcchc6	chr13	59842036	59842824	0.00410787	1.39421	0.134	0.063	Diet Response
ENSMUST00000144306	Vps25	chr11	101253298	101254243	0.000821953	1.39239	0.179	0.078	Diet Response
ENSMUST00000100235	Tmem104	chr11	115202063	115202976	0.0188166	1.3908	0.104	0.044	Diet Response
ENSMUST00000146566	Baiap2	chr11	119979558	119980599	0.0210025	1.39048	0.104	0.043	Diet Response
ENSMUST00000049308	Itpr3	chr17	27051309	27052242	0.00607915	1.38858	0.134	0.057	Diet Response
ENSMUST00000081042	Trim72	chr7	128031303	128032080	0.000115283	1.3874	0.209	0.096	Diet Response
ENSMUST00000156615	2810404F17Rik	chr16	95763777	95764649	0.0146005	1.3858	0.104	0.043	Diet Response
ENSMUST00000019290	Cacng2	chr15	78119420	78120378	7.90066e-05	1.38509	0.254	0.115	Diet Response
ENSMUST00000155399	Hn1	chr11	115512426	115513314	0.00132869	1.38499	0.179	0.076	Diet Response
ENSMUST00000107479	Rapgefl1	chr11	98835455	98836125	0.0119464	1.3845	0.119	0.049	Diet Response
ENSMUST00000131864	Gm12796	chr4	101292905	101293690	0.013471	1.38277	0.119	0.05	Diet Response
ENSMUST00000021860	Ly86	chr13	37312262	37313192	0.00832322	1.38198	0.104	0.042	Diet Response
ENSMUST00000031597	Plbd2	chr5	120487577	120488436	0.024244	1.3796	0.104	0.041	Diet Response
ENSMUST00000129997	Grn	chr11	102434143	102435043	0.00719486	1.37398	0.104	0.047	Diet Response
ENSMUST00000147621	Osbpl3	chr6	50390043	50390970	0.0245839	1.37138	0.104	0.041	Diet Response
ENSMUST00000054002	Socs3	chr11	117963115	117964033	9.91594e-06	1.37068	0.313	0.146	Diet Response
ENSMUST00000133930	BC030867	chr11	102248439	102249344	0.000361206	1.36992	0.224	0.103	Diet Response
ENSMUST00000038343	B4galnt2	chr11	95925824	95926703	0.000289663	1.36899	0.239	0.111	Diet Response
ENSMUST00000107248	Nfib	chr4	82503933	82504761	0.00955643	1.36892	0.119	0.049	Diet Response
ENSMUST00000120375	Itga3	chr11	95046703	95047630	0.0162183	1.36746	0.104	0.041	Diet Response
ENSMUST00000103027	Mgat5b	chr11	116918370	116919288	0.00959034	1.36679	0.119	0.05	Diet Response
ENSMUST00000151398	Gm10505	chr17	27317098	27318043	0.0155776	1.36373	0.104	0.05	Diet Response
ENSMUST00000138782	Lrrc59	chr11	94630370	94631162	0.00184198	1.363	0.149	0.065	Diet Response
ENSMUST00000176268	Gm21988	chr11	70239533	70240432	9.3753e-06	1.36265	0.299	0.129	Diet Response
ENSMUST00000162726	Znhit2	chr19	6061994	6062704	0.0176718	1.36248	0.104	0.047	Diet Response
ENSMUST00000125310	Spata20	chr11	94485742	94486655	0.00368167	1.36127	0.119	0.054	Diet Response
ENSMUST00000031347	Rilpl2	chr5	124477853	124478777	0.000459831	1.36106	0.209	0.087	Diet Response
ENSMUST00000024805	Cpne5	chr17	29159620	29160604	0.00502828	1.36106	0.134	0.056	Diet Response
ENSMUST00000040865	Tmem98	chr11	80799741	80800646	0.0163997	1.36073	0.104	0.045	Diet Response
ENSMUST00000148433	Fryl	chr5	73244104	73245034	0.0049371	1.35978	0.134	0.054	Diet Response
ENSMUST00000152035	Rph3al	chr11	75935541	75936463	0.000155969	1.3585	0.254	0.11	Diet Response
ENSMUST00000041685	Neurod2	chr11	98338557	98339452	0.0012183	1.35847	0.164	0.072	Diet Response
ENSMUST00000030432	Hmgcl	chr4	135958109	135959042	0.000518411	1.3566	0.239	0.104	Diet Response
ENSMUST00000153520	Lasp1	chr11	97812960	97813745	2.04491e-05	1.35625	0.284	0.127	Diet Response
ENSMUST00000066283	Lif	chr11	4263849	4264622	0.0116973	1.35097	0.104	0.043	Diet Response
ENSMUST00000151526	Abr	chr11	76474130	76475049	0.0163916	1.35065	0.119	0.055	Diet Response
ENSMUST00000106481	Tsen54	chr11	115814557	115815308	6.94125e-06	1.34917	0.313	0.136	Diet Response
ENSMUST00000066408	1700016K19Rik	chr11	75976457	75977369	0.00974601	1.3476	0.104	0.045	Diet Response
ENSMUST00000147634	1700003M07Rik	chr4	129959893	129960667	0.00880622	1.34493	0.119	0.048	Diet Response
ENSMUST00000115100	Iqcg	chr16	33018970	33019867	0.00261639	1.34452	0.149	0.064	Diet Response
ENSMUST00000177005	Glmp	chr3	88324662	88325540	0.00226333	1.3442	0.149	0.064	Diet Response
ENSMUST00000177736	Llgl2	chr11	115824770	115825530	0.00313843	1.34385	0.194	0.086	Diet Response
ENSMUST00000067543	Trib1	chr15	59830638	59831562	0.0100718	1.34198	0.104	0.05	Diet Response
ENSMUST00000108597	Cldn7	chr11	69961218	69962237	0.00040759	1.3412	0.179	0.089	Diet Response
ENSMUST00000052281	E130012A19Rik	chr11	97629323	97630238	0.0127592	1.34104	0.134	0.057	Diet Response
ENSMUST00000057893	Fzd2	chr11	102604882	102605693	0.00256041	1.34082	0.164	0.068	Diet Response
ENSMUST00000020719	2310033P09Rik	chr11	59207962	59208798	0.00011812	1.34049	0.254	0.119	Diet Response
ENSMUST00000017610	Timp2	chr11	118354897	118355813	0.000338794	1.34003	0.239	0.106	Diet Response
ENSMUST00000148405	4932435O22Rik	chr11	114446343	114447283	0.00787737	1.33951	0.119	0.052	Diet Response
ENSMUST00000151491	Kalrn	chr16	34274350	34275272	0.000174927	1.33701	0.299	0.129	Diet Response
ENSMUST00000153707	Pik3c2b	chr1	133045688	133046577	5.04737e-05	1.33674	0.313	0.136	Diet Response
ENSMUST00000049308	Itpr3	chr17	27066803	27067625	0.00383083	1.33257	0.119	0.051	Diet Response
ENSMUST00000026119	Gcgr	chr11	120515327	120516260	0.00717571	1.33213	0.134	0.061	Diet Response
ENSMUST00000179114	Rabep1	chr11	70874849	70875920	0.00198906	1.33084	0.149	0.064	Diet Response
ENSMUST00000064190	Rai1	chr11	60102451	60103386	0.000465317	1.3308	0.179	0.082	Diet Response
ENSMUST00000180587	Tnfsf12Tnfsf13	chr11	69682711	69683506	0.0155596	1.32935	0.119	0.052	Diet Response
ENSMUST00000117780	Vamp2	chr11	69088084	69088949	0.00160112	1.32619	0.164	0.076	Diet Response
ENSMUST00000045807	Tsr1	chr11	74901195	74902034	2.27615e-05	1.32512	0.313	0.14	Diet Response
ENSMUST00000089775	Tmem44	chr16	30510247	30511163	0.00178879	1.32371	0.179	0.082	Diet Response
ENSMUST00000038696	Ppp1r9b	chr11	94991565	94992447	0.0075708	1.3237	0.134	0.063	Diet Response
ENSMUST00000142225	Tom1l2	chr11	60339079	60340057	0.00021564	1.32282	0.239	0.111	Diet Response
ENSMUST00000051477	Cdc42	chr4	137370060	137370981	0.00646545	1.32276	0.119	0.058	Diet Response
ENSMUST00000169105	Myo18a	chr11	77792960	77793859	1.5831e-05	1.32269	0.313	0.148	Diet Response
ENSMUST00000039939	Szrd1	chr4	141142060	141142961	0.00824157	1.3207	0.134	0.055	Diet Response
ENSMUST00000044332	Cerk	chr15	86186479	86187496	0.00910016	1.31985	0.119	0.056	Diet Response
ENSMUST00000125754	Gpatch8	chr11	102564887	102565831	0.0135696	1.31973	0.104	0.047	Diet Response
ENSMUST00000036215	Foxj1	chr11	116335100	116335977	5.20414e-05	1.31884	0.299	0.145	Diet Response
ENSMUST00000131042	Gm11635	chr11	101604338	101605222	0.00117915	1.31865	0.164	0.075	Diet Response
ENSMUST00000017751	Tns4	chr11	99105900	99106865	0.000950443	1.31828	0.224	0.101	Diet Response
ENSMUST00000013559	Igf2bp1	chr11	95937022	95937948	0.0110967	1.31374	0.104	0.051	Diet Response
ENSMUST00000034846	1700017B05Rik	chr9	57259475	57260369	0.00779167	1.31303	0.134	0.058	Diet Response
ENSMUST00000178136	Abcc3	chr11	94390589	94391363	0.000129036	1.31264	0.224	0.106	Diet Response
ENSMUST00000121799	Arhgap23	chr11	97415086	97415968	0.000341173	1.31225	0.179	0.085	Diet Response
ENSMUST00000105855	Grhl3	chr4	135569943	135570787	0.0285469	1.31199	0.104	0.043	Diet Response
ENSMUST00000090020	Osbpl7	chr11	97050210	97051158	0.00374078	1.31053	0.164	0.072	Diet Response
ENSMUST00000036113	Tbc1d16	chr11	119228139	119228992	0.000241466	1.31	0.224	0.104	Diet Response
ENSMUST00000181994	Plce1	chr19	38475207	38476102	0.0068144	1.30779	0.119	0.055	Diet Response
ENSMUST00000093945	Mycbpap	chr11	94521037	94521973	0.00148874	1.30769	0.164	0.077	Diet Response
ENSMUST00000102495	Tmigd1	chr11	76916250	76917163	0.000555724	1.30756	0.239	0.114	Diet Response
ENSMUST00000060417	Trp53i13	chr11	77507792	77508697	0.00786555	1.30737	0.149	0.069	Diet Response
ENSMUST00000194147	Lamb2	chr9	108478533	108479435	0.00558306	1.30656	0.119	0.051	Diet Response
ENSMUST00000105861	Srrm1	chr4	135306570	135307531	0.013304	1.30528	0.134	0.062	Diet Response
ENSMUST00000026665	Cbx4	chr11	119083728	119084653	0.0363828	1.30316	0.104	0.048	Diet Response
ENSMUST00000001802	Naglu	chr11	101069656	101070575	7.97858e-05	1.30225	0.269	0.132	Diet Response
ENSMUST00000043441	Bcor	chrX	12157305	12159009	0.0158883	1.30216	0.119	0.054	Diet Response
ENSMUST00000150712	2610035D17Rik	chr11	113086863	113087803	0.0115421	1.30198	0.119	0.058	Diet Response
ENSMUST00000162412	Pde8b	chr13	95271943	95272848	0.0201111	1.2993	0.104	0.047	Diet Response
ENSMUST00000104999	Nrarp	chr2	25167626	25168512	0.0185178	1.29874	0.104	0.044	Diet Response
ENSMUST00000108391	Coro6	chr11	77467730	77468429	0.0264345	1.29703	0.104	0.049	Diet Response
ENSMUST00000147741	Wnk4	chr11	101260391	101260787	0.00114846	1.29459	0.224	0.1	Diet Response
ENSMUST00000020692	Btg2	chr1	134069854	134070760	0.00193979	1.29331	0.179	0.085	Diet Response
ENSMUST00000039388	Arl4d	chr11	101672960	101673885	0.00322626	1.29266	0.164	0.075	Diet Response
ENSMUST00000103146	Rpl23	chr11	97781935	97782823	1.48613e-05	1.29249	0.328	0.166	Diet Response
ENSMUST00000021209	Doc2b	chr11	75769014	75769918	0.00715347	1.29241	0.149	0.066	Diet Response
ENSMUST00000170730	Vps53	chr11	76179168	76180034	2.39271e-05	1.29192	0.328	0.159	Diet Response
ENSMUST00000049676	Trpv3	chr11	73267004	73267913	0.000781183	1.29189	0.194	0.094	Diet Response
ENSMUST00000021282	Pfas	chr11	68982331	68983258	0.000118489	1.2912	0.239	0.105	Diet Response
ENSMUST00000019076	Map2k3	chr11	60927004	60927921	0.00096554	1.29072	0.179	0.082	Diet Response
ENSMUST00000041859	Gmds	chr13	32025312	32026226	0.0261043	1.29056	0.104	0.048	Diet Response
ENSMUST00000038343	B4galnt2	chr11	95921804	95922649	0.00957785	1.28675	0.119	0.056	Diet Response
ENSMUST00000155035	Abr	chr11	76645702	76646605	0.0128039	1.28654	0.104	0.051	Diet Response
ENSMUST00000038196	Mks1	chr11	87852789	87853693	0.000531387	1.28617	0.239	0.114	Diet Response
ENSMUST00000164315	Myo18a	chr11	77764993	77765852	0.0294393	1.2861	0.119	0.055	Diet Response
ENSMUST00000150884	Spop	chr11	95414562	95415166	0.00147546	1.28606	0.179	0.086	Diet Response
ENSMUST00000058295	Erbb2	chr11	98428145	98429067	0.0100754	1.2851	0.149	0.075	Diet Response
ENSMUST00000059619	Cdc42ep1	chr15	78826291	78827222	0.00688394	1.28378	0.134	0.064	Diet Response
ENSMUST00000160645	Fam20c	chr5	138754467	138755407	0.00237476	1.28353	0.179	0.078	Diet Response
ENSMUST00000148162	Flot2	chr11	78037666	78038526	0.0114745	1.28149	0.134	0.064	Diet Response
ENSMUST00000135494	Lmna	chr3	88494819	88495783	0.00330664	1.28042	0.164	0.07	Diet Response
ENSMUST00000153043	Thra	chr11	98741423	98742292	0.000753978	1.28035	0.209	0.097	Diet Response
ENSMUST00000150779	Msi1	chr5	115430801	115431770	0.00477266	1.28021	0.134	0.062	Diet Response
ENSMUST00000141602	Arpc1b	chr5	145114635	145115243	0.0169008	1.27926	0.104	0.047	Diet Response
ENSMUST00000105855	Grhl3	chr4	135544825	135545737	0.0318006	1.27758	0.104	0.048	Diet Response
ENSMUST00000134695	Bcl9	chr3	97255707	97256621	0.0233832	1.27678	0.104	0.05	Diet Response
ENSMUST00000181907	Dmxl1	chr18	49923484	49924386	0.0245305	1.27592	0.119	0.05	Diet Response
ENSMUST00000007257	Clic1	chr17	35049820	35050679	0.00229666	1.27586	0.149	0.07	Diet Response
ENSMUST00000107563	Arl5c	chr11	97994332	97995269	0.012051	1.27478	0.134	0.063	Diet Response
ENSMUST00000026665	Cbx4	chr11	119090715	119091429	0.00547906	1.27409	0.149	0.076	Diet Response
ENSMUST00000060366	Zfp36l2	chr17	84180531	84181372	0.00502177	1.27211	0.179	0.08	Diet Response
ENSMUST00000023832	Rgn	chrX	20570750	20571668	0.00945384	1.27166	0.119	0.057	Diet Response
ENSMUST00000062654	B3gntl1	chr11	121679348	121680221	0.00205563	1.27118	0.179	0.093	Diet Response
ENSMUST00000026828	Fam195a	chr17	25863454	25864357	0.0128475	1.27109	0.119	0.058	Diet Response
ENSMUST00000159495	9130204K15Rik	chr11	79790996	79791710	0.00234224	1.27084	0.194	0.09	Diet Response
ENSMUST00000026662	Cbx2	chr11	119022603	119023505	4.43355e-05	1.27079	0.284	0.14	Diet Response
ENSMUST00000159348	2700081O15Rik	chr19	7416556	7417517	0.0148774	1.26904	0.134	0.061	Diet Response
ENSMUST00000036540	Fam117b	chr1	59913718	59914397	0.025674	1.26881	0.104	0.048	Diet Response
ENSMUST00000018521	Vezf1	chr11	88067654	88068523	0.0066588	1.26842	0.164	0.076	Diet Response
ENSMUST00000055619	Hic1	chr11	75168722	75169539	0.0146893	1.26567	0.134	0.059	Diet Response
ENSMUST00000108294	Foxn1	chr11	78358211	78359125	0.007779	1.26434	0.134	0.063	Diet Response
ENSMUST00000146433	Gm11444	chr11	85844129	85845025	0.000371956	1.26277	0.224	0.113	Diet Response
ENSMUST00000038696	Ppp1r9b	chr11	94990536	94991404	0.00175195	1.26232	0.209	0.099	Diet Response
ENSMUST00000049057	Fam171a2	chr11	102437474	102438273	0.00908511	1.26229	0.119	0.059	Diet Response
ENSMUST00000106441	Trim47	chr11	116109336	116110390	0.00335161	1.26209	0.179	0.085	Diet Response
ENSMUST00000170590	Glod4	chr11	76243251	76244161	9.43183e-05	1.26126	0.269	0.125	Diet Response
ENSMUST00000006969	Krt23	chr11	99488940	99489860	0.000151989	1.26072	0.224	0.103	Diet Response
ENSMUST00000102514	Rtn4rl1	chr11	75194578	75195541	0.0094914	1.25966	0.134	0.061	Diet Response
ENSMUST00000177633	Zmynd8	chr2	165884295	165885202	0.00124561	1.25942	0.179	0.084	Diet Response
ENSMUST00000059619	Cdc42ep1	chr15	78842168	78843105	0.001502	1.2586	0.209	0.103	Diet Response
ENSMUST00000068056	Ddx39b	chr17	35254413	35255274	0.0183158	1.2584	0.104	0.044	Diet Response
ENSMUST00000155702	Tsr1	chr11	74897603	74898506	1.65151e-05	1.25738	0.343	0.159	Diet Response
ENSMUST00000063444	Rasgef1c	chr11	49994248	49995163	0.0119485	1.25618	0.149	0.068	Diet Response
ENSMUST00000138750	Med24	chr11	98728987	98729898	0.000467943	1.2551	0.179	0.086	Diet Response
ENSMUST00000108659	Dnah2	chr11	69503590	69504502	0.00146676	1.25477	0.209	0.094	Diet Response
ENSMUST00000038343	B4galnt2	chr11	95911360	95912236	0.00158536	1.25441	0.164	0.078	Diet Response
ENSMUST00000108402	Slc6a4	chr11	76997104	76997955	0.0019752	1.2542	0.224	0.105	Diet Response
ENSMUST00000138438	Stat3	chr11	100893186	100894104	0.011034	1.25355	0.134	0.066	Diet Response
ENSMUST00000150378	Fbxl20	chr11	98150104	98150985	7.70648e-05	1.25285	0.299	0.145	Diet Response
ENSMUST00000088049	Krt86	chr15	101478942	101479852	0.00624073	1.25232	0.134	0.061	Diet Response
ENSMUST00000045540	Socs7	chr11	97361816	97362714	6.33918e-05	1.25186	0.299	0.148	Diet Response
ENSMUST00000124755	Slc25a39	chr11	102411453	102412432	0.0104637	1.25081	0.134	0.057	Diet Response
ENSMUST00000108719	Llgl1	chr11	60699287	60700200	2.3504e-05	1.24918	0.313	0.155	Diet Response
ENSMUST00000109420	Gdap1l1	chr2	163458283	163459226	0.00582329	1.24832	0.149	0.072	Diet Response
ENSMUST00000042972	Rilp	chr11	75509576	75510279	0.00539899	1.24747	0.149	0.075	Diet Response
ENSMUST00000181283	Ssh2	chr11	77347815	77348705	2.44953e-05	1.24723	0.313	0.16	Diet Response
ENSMUST00000108376	Myo18a	chr11	77766304	77767174	0.000348987	1.24658	0.269	0.135	Diet Response
ENSMUST00000108360	Phf12	chr11	77984139	77985023	0.00648984	1.2457	0.134	0.063	Diet Response
ENSMUST00000018698	Ybx2	chr11	69935245	69936116	0.000656744	1.2444	0.239	0.117	Diet Response
ENSMUST00000138603	Hap1	chr11	100355748	100356634	0.00275672	1.24343	0.224	0.101	Diet Response
ENSMUST00000142554	Abl1	chr2	31784802	31785713	0.00919811	1.24338	0.119	0.055	Diet Response
ENSMUST00000186469	Rhof	chr5	123130410	123131334	0.00365349	1.24299	0.164	0.082	Diet Response
ENSMUST00000172270	Gm5218	chr15	81511379	81512341	0.0160117	1.24207	0.119	0.061	Diet Response
ENSMUST00000134376	Dlg4	chr11	70020666	70021089	0.00470549	1.24138	0.194	0.087	Diet Response
ENSMUST00000179298	Slc2a4	chr11	69947900	69948642	0.00338233	1.24016	0.179	0.084	Diet Response
ENSMUST00000034815	Kif23	chr9	61945947	61946293	0.00339238	1.23969	0.134	0.07	Diet Response
ENSMUST00000137333	a	chr2	154898899	154899845	0.0238068	1.23886	0.119	0.051	Diet Response
ENSMUST00000166151	Parp10	chr15	76238826	76239731	0.0226045	1.23804	0.119	0.056	Diet Response
ENSMUST00000123255	Socs3	chr11	117969881	117970748	0.000149027	1.23794	0.299	0.142	Diet Response
ENSMUST00000037915	Msl1	chr11	98794644	98795646	5.63376e-05	1.2371	0.284	0.143	Diet Response
ENSMUST00000043624	Med13	chr11	86357906	86358803	2.59343e-05	1.23516	0.299	0.16	Diet Response
ENSMUST00000153617	Optc	chr1	133908365	133908804	0.0211185	1.23509	0.104	0.045	Diet Response
ENSMUST00000121799	Arhgap23	chr11	97434713	97435628	0.00245212	1.23498	0.179	0.086	Diet Response
ENSMUST00000080936	Med15	chr16	17722390	17723129	6.59319e-05	1.23438	0.299	0.152	Diet Response
ENSMUST00000107167	Mpp3	chr11	102026519	102027461	9.69721e-05	1.23388	0.254	0.126	Diet Response
ENSMUST00000019063	Tm4sf5	chr11	70500068	70500967	0.000817909	1.23257	0.209	0.106	Diet Response
ENSMUST00000036564	Il22ra2	chr10	19631438	19632354	0.00524816	1.23069	0.164	0.078	Diet Response
ENSMUST00000105359	Apc2	chr10	80304614	80305544	0.0117721	1.23008	0.104	0.048	Diet Response
ENSMUST00000169613	Gstp1	chr19	4037556	4038450	0.00969499	1.22967	0.149	0.071	Diet Response
ENSMUST00000131642	Gm12319	chr11	70655760	70656327	4.64477e-05	1.22967	0.313	0.166	Diet Response
ENSMUST00000155762	Lasp1	chr11	97816997	97817868	0.0042146	1.22898	0.164	0.085	Diet Response
ENSMUST00000001547	Col1a1	chr11	94936705	94937618	0.000196896	1.22873	0.254	0.117	Diet Response
ENSMUST00000148863	Pafah2	chr4	134401016	134401892	0.000493071	1.22837	0.239	0.114	Diet Response
ENSMUST00000078975	G6pc3	chr11	102189253	102190131	0.000246683	1.22706	0.239	0.122	Diet Response
ENSMUST00000132168	Mrpl45	chr11	97315289	97316217	9.74499e-06	1.22684	0.373	0.19	Diet Response
ENSMUST00000134585	Cbx1	chr11	96788787	96789717	3.8513e-05	1.22566	0.313	0.157	Diet Response
ENSMUST00000189171	D130051D11Rik	chr15	85625398	85626425	0.010266	1.22545	0.149	0.072	Diet Response
ENSMUST00000103195	Znhit3	chr11	84915934	84916845	0.000351924	1.2246	0.239	0.117	Diet Response
ENSMUST00000031426	Ift81	chr5	122529268	122530234	0.0181267	1.22398	0.134	0.062	Diet Response
ENSMUST00000168510	Aspscr1	chr11	120709086	120710010	0.00720375	1.22291	0.134	0.066	Diet Response
ENSMUST00000020846	Srebf1	chr11	60220144	60220945	4.95264e-05	1.22256	0.269	0.14	Diet Response
ENSMUST00000138973	Rpl26	chr11	68911141	68912156	0.0012367	1.22243	0.194	0.089	Diet Response
ENSMUST00000043739	Elovl3	chr19	46134911	46135822	0.00152763	1.2221	0.149	0.075	Diet Response
ENSMUST00000149858	Rgs14	chr13	55378654	55379600	0.028187	1.22036	0.104	0.05	Diet Response
ENSMUST00000167258	Ttll6	chr11	96133221	96134236	0.0287426	1.22008	0.104	0.048	Diet Response
ENSMUST00000106289	Cant1	chr11	118409631	118410535	2.55943e-05	1.21986	0.373	0.184	Diet Response
ENSMUST00000064495	Hook2	chr8	84989089	84989852	0.0325666	1.21922	0.119	0.056	Diet Response
ENSMUST00000004143	Stat5b	chr11	100850233	100851079	0.000147596	1.21882	0.284	0.149	Diet Response
ENSMUST00000172809	Gps1	chr11	120783857	120784806	0.000149692	1.21507	0.328	0.167	Diet Response
ENSMUST00000168089	Coa3	chr11	101278640	101279483	2.36253e-05	1.21429	0.343	0.162	Diet Response
ENSMUST00000172108	Npepps	chr11	97210448	97211376	0.0111576	1.21383	0.119	0.058	Diet Response
ENSMUST00000154001	Slc25a39	chr11	102407060	102407866	1.88191e-05	1.21383	0.373	0.19	Diet Response
ENSMUST00000061856	Gpam	chr19	55063247	55063822	0.00593319	1.21373	0.149	0.068	Diet Response
ENSMUST00000040261	Macrod1	chr19	7143656	7144557	0.00254134	1.21283	0.164	0.077	Diet Response
ENSMUST00000139893	Nlgn2	chr11	69833731	69834645	0.001831	1.21276	0.149	0.076	Diet Response
ENSMUST00000172239	Nt5c2	chr19	47014700	47015593	0.0149955	1.21243	0.119	0.051	Diet Response
ENSMUST00000000127	Wnt3	chr11	103809824	103810726	0.00225732	1.21199	0.194	0.098	Diet Response
ENSMUST00000146585	Sec14l1	chr11	117119491	117120334	0.0103952	1.21178	0.149	0.071	Diet Response
ENSMUST00000070584	4930564D02Rik	chr3	105090758	105091604	0.0414415	1.21037	0.104	0.045	Diet Response
ENSMUST00000131024	Ifi35	chr11	101448012	101448892	6.80188e-05	1.20973	0.254	0.128	Diet Response
ENSMUST00000116371	Mprip	chr11	59778270	59779184	0.0144951	1.20772	0.134	0.063	Diet Response
ENSMUST00000113607	Copg1	chr6	87870967	87871877	0.0219524	1.20767	0.104	0.049	Diet Response
ENSMUST00000066078	Tbkbp1	chr11	97126823	97127741	0.00347359	1.20607	0.194	0.093	Diet Response
ENSMUST00000139063	BC051142	chr17	34398380	34399257	0.00273445	1.2057	0.164	0.078	Diet Response
ENSMUST00000146786	Hnf1b	chr11	83851774	83852406	0.036102	1.20527	0.119	0.055	Diet Response
ENSMUST00000106188	Pcyt2	chr11	120617534	120618385	8.95095e-06	1.20421	0.388	0.203	Diet Response
ENSMUST00000164843	Capn1	chr19	5988864	5989748	0.000816756	1.2037	0.194	0.094	Diet Response
ENSMUST00000187631	Adora1	chr1	134232536	134233445	0.00766735	1.20351	0.149	0.068	Diet Response
ENSMUST00000044250	Alkbh5	chr11	60538763	60539590	0.0139145	1.20223	0.104	0.058	Diet Response
ENSMUST00000063854	Ppp4r2	chr6	100821049	100821977	0.010347	1.20182	0.149	0.068	Diet Response
ENSMUST00000107896	Trim25	chr11	88998929	88999830	0.000166544	1.20173	0.299	0.156	Diet Response
ENSMUST00000136312	Ubc	chr5	125384431	125385880	0.020678	1.20159	0.134	0.066	Diet Response
ENSMUST00000108710	Akap10	chr11	61929799	61930725	5.77168e-05	1.20015	0.343	0.182	Diet Response
ENSMUST00000018743	Mief2	chr11	60728036	60728907	2.09227e-05	1.1998	0.343	0.183	Diet Response
ENSMUST00000026434	Chmp6	chr11	119913128	119914126	0.0014768	1.19899	0.209	0.108	Diet Response
ENSMUST00000108264	Ksr1	chr11	79134429	79135358	0.0174186	1.19855	0.104	0.052	Diet Response
ENSMUST00000143262	Lrrc75a	chr11	62629023	62629869	0.0214952	1.19767	0.104	0.051	Diet Response
ENSMUST00000109510	Tcf20	chr15	82898538	82899264	0.0225384	1.19699	0.134	0.063	Diet Response
ENSMUST00000131501	D030028A08Rik	chr11	96925242	96926161	0.00505173	1.19539	0.194	0.097	Diet Response
ENSMUST00000011526	Dhdh	chr7	45475041	45476006	0.0411073	1.19484	0.104	0.048	Diet Response
ENSMUST00000100812	Git1	chr11	77504959	77505738	0.0141612	1.19479	0.104	0.058	Diet Response
ENSMUST00000161532	Grhl2	chr15	37242763	37243583	0.0175225	1.19462	0.119	0.054	Diet Response
ENSMUST00000069861	Catsperg1	chr7	29210984	29211971	0.00294574	1.19438	0.194	0.094	Diet Response
ENSMUST00000050519	Elfn1	chr5	139907931	139908913	0.00771054	1.19326	0.104	0.05	Diet Response
ENSMUST00000177851	Gatad2a	chr8	69978180	69979084	0.0135139	1.19289	0.119	0.062	Diet Response
ENSMUST00000056665	Klhl11	chr11	100472323	100473210	0.000112455	1.1925	0.284	0.141	Diet Response
ENSMUST00000017974	Dhx58	chr11	100703835	100704725	0.00488937	1.19113	0.149	0.076	Diet Response
ENSMUST00000155200	Mpdu1	chr11	69662169	69663084	5.62963e-06	1.18916	0.418	0.212	Diet Response
ENSMUST00000126388	Slc16a11	chr11	70212708	70213594	0.00142126	1.18879	0.209	0.108	Diet Response
ENSMUST00000176944	Ap2b1	chr11	83298500	83299417	1.80375e-05	1.18635	0.373	0.191	Diet Response
ENSMUST00000150762	Ppp1r1b	chr11	98353506	98354444	0.000446626	1.18526	0.269	0.135	Diet Response
ENSMUST00000179114	Rabep1	chr11	70844453	70845246	0.000738855	1.18497	0.254	0.129	Diet Response
ENSMUST00000168757	Atp6v0a1	chr11	101056790	101057643	0.0135099	1.18492	0.119	0.059	Diet Response
ENSMUST00000103133	Smarce1	chr11	99230052	99231031	0.0002205	1.18464	0.269	0.141	Diet Response
ENSMUST00000130447	Mipol1	chr12	57505028	57505921	0.0212614	1.18439	0.104	0.054	Diet Response
ENSMUST00000122148	Bahcc1	chr11	120262329	120263129	0.0036376	1.18273	0.194	0.097	Diet Response
ENSMUST00000108810	Trim11	chr11	58981665	58982579	0.00628585	1.18247	0.149	0.075	Diet Response
ENSMUST00000103186	Cltc	chr11	86749147	86750022	0.0146919	1.18205	0.134	0.064	Diet Response
ENSMUST00000108783	Wnt9a	chr11	59306393	59307243	0.018479	1.1813	0.134	0.066	Diet Response
ENSMUST00000020653	Sar1b	chr11	51763212	51764130	0.000558464	1.18091	0.209	0.11	Diet Response
ENSMUST00000060148	Hivep1	chr13	42235931	42237020	0.0106226	1.18085	0.104	0.05	Diet Response
ENSMUST00000093911	Myo15b	chr11	115884106	115885013	0.00147014	1.18083	0.224	0.103	Diet Response
ENSMUST00000142978	Aanat	chr11	116592158	116593082	0.00386131	1.18063	0.224	0.11	Diet Response
ENSMUST00000022787	Slc7a8	chr14	54785915	54786874	0.0276965	1.18053	0.104	0.05	Diet Response
ENSMUST00000003572	Gars	chr6	55016119	55016746	0.00397397	1.18017	0.164	0.082	Diet Response
ENSMUST00000026661	Tk1	chr11	117824043	117825004	0.00012035	1.18002	0.299	0.161	Diet Response
ENSMUST00000153468	Thra	chr11	98749326	98749959	0.00616243	1.17967	0.119	0.061	Diet Response
ENSMUST00000066489	Leprel4	chr11	100414074	100414973	0.00202962	1.1793	0.224	0.11	Diet Response
ENSMUST00000082152	Ube2o	chr11	116581063	116581906	0.000489664	1.17791	0.269	0.136	Diet Response
ENSMUST00000019044	Slc22a5	chr11	53893008	53893746	0.020069	1.17727	0.119	0.058	Diet Response
ENSMUST00000103075	Nsf	chr11	103953592	103954460	0.000162854	1.1769	0.269	0.132	Diet Response
ENSMUST00000165128	Gm1661	chr4	117210180	117211075	0.00966117	1.17622	0.149	0.07	Diet Response
ENSMUST00000055458	Cdc42ep2	chr19	5923789	5924302	0.0221778	1.17578	0.119	0.059	Diet Response
ENSMUST00000166030	Mief1	chr15	80250364	80251274	0.00554831	1.17497	0.179	0.087	Diet Response
ENSMUST00000052919	Ormdl3	chr11	98586796	98587574	1.54916e-05	1.17362	0.388	0.203	Diet Response
ENSMUST00000117462	Rhod	chr19	4439005	4439848	0.0060739	1.17344	0.164	0.08	Diet Response
ENSMUST00000132244	Ptges	chr2	30929458	30930054	0.00176149	1.17275	0.194	0.099	Diet Response
ENSMUST00000147710	Copz2	chr11	96861642	96862556	0.00101709	1.17269	0.209	0.11	Diet Response
ENSMUST00000084238	Zdhhc18	chr4	133633024	133633917	0.00171921	1.17222	0.224	0.112	Diet Response
ENSMUST00000143661	Dusp8	chr7	142097543	142098439	0.0124573	1.17194	0.134	0.07	Diet Response
ENSMUST00000034600	Mpzl2	chr9	45042091	45042970	0.000590942	1.17151	0.224	0.112	Diet Response
ENSMUST00000017549	Nek8	chr11	78168540	78169464	0.00109427	1.17142	0.224	0.117	Diet Response
ENSMUST00000000095	Tbx2	chr11	85842912	85843791	0.00965604	1.17122	0.134	0.071	Diet Response
ENSMUST00000130235	Ror2	chr13	53109275	53110191	0.016451	1.17087	0.134	0.063	Diet Response
ENSMUST00000054002	Socs3	chr11	117968801	117969687	3.25925e-05	1.16646	0.373	0.206	Diet Response
ENSMUST00000169665	Pnpla2	chr7	141458013	141458939	0.00582706	1.16506	0.149	0.07	Diet Response
ENSMUST00000178839	Ubtf	chr11	102318940	102319746	0.0010459	1.16356	0.194	0.103	Diet Response
ENSMUST00000015456	Gadd45b	chr10	80939356	80940219	0.00261042	1.16301	0.149	0.08	Diet Response
ENSMUST00000106441	Trim47	chr11	116107590	116108530	0.0337794	1.1623	0.104	0.049	Diet Response
ENSMUST00000103134	Ccr7	chr11	99127833	99128833	0.0105266	1.15936	0.134	0.069	Diet Response
ENSMUST00000147592	Bre	chr5	31823398	31824323	0.00532551	1.15922	0.134	0.068	Diet Response
ENSMUST00000045026	Spag5	chr11	78301138	78302031	2.46789e-05	1.15896	0.328	0.176	Diet Response
ENSMUST00000110897	Pdgfa	chr5	138994573	138995393	0.00229568	1.15891	0.209	0.113	Diet Response
ENSMUST00000179242	Ankrd44	chr1	54690340	54691322	0.0183992	1.15843	0.119	0.058	Diet Response
ENSMUST00000162554	Ttc26	chr6	38380987	38381925	0.0116784	1.15797	0.164	0.078	Diet Response
ENSMUST00000021173	Mfsd11	chr11	116885017	116885911	0.0148721	1.15739	0.119	0.055	Diet Response
ENSMUST00000057893	Fzd2	chr11	102603789	102604626	0.000177566	1.15738	0.269	0.149	Diet Response
ENSMUST00000134755	Gm14488	chr2	30733672	30734573	0.013308	1.15695	0.104	0.052	Diet Response
ENSMUST00000156337	Hdac5	chr11	102217233	102217942	0.0186932	1.15692	0.149	0.073	Diet Response
ENSMUST00000168757	Atp6v0a1	chr11	101008962	101009864	0.000177909	1.15678	0.284	0.148	Diet Response
ENSMUST00000045173	Tgfbi	chr13	56588013	56588937	0.0116181	1.15562	0.119	0.064	Diet Response
ENSMUST00000099589	Chrm5	chr2	112476250	112477192	0.0288098	1.15538	0.104	0.054	Diet Response
ENSMUST00000035240	Armc7	chr11	115475203	115476105	8.82797e-05	1.15497	0.313	0.164	Diet Response
ENSMUST00000101298	Dok7	chr5	35053652	35054394	0.0186702	1.15491	0.104	0.048	Diet Response
ENSMUST00000172396	Ddx39	chr8	83721412	83722341	0.0266126	1.15418	0.104	0.052	Diet Response
ENSMUST00000018311	Stard3	chr11	98357831	98358755	0.00015586	1.15194	0.284	0.16	Diet Response
ENSMUST00000143147	Sgsm3	chr15	80977383	80978276	0.00103209	1.1516	0.224	0.117	Diet Response
ENSMUST00000155085	Efcab5	chr11	77160219	77161180	0.0156282	1.15124	0.119	0.062	Diet Response
ENSMUST00000136523	Sgsh	chr11	119355083	119356084	0.000596992	1.15104	0.254	0.14	Diet Response
ENSMUST00000173569	Gne	chr4	44068486	44069381	0.0172798	1.15062	0.104	0.05	Diet Response
ENSMUST00000136024	Ift81	chr5	122614034	122614933	0.000872785	1.15043	0.254	0.132	Diet Response
ENSMUST00000124072	Thra	chr11	98762915	98763839	0.0496723	1.14999	0.104	0.048	Diet Response
ENSMUST00000142221	Irf1	chr11	53769589	53770465	4.18691e-05	1.14926	0.373	0.207	Diet Response
ENSMUST00000155571	Fam222b	chr11	78115085	78115985	0.000270035	1.1488	0.343	0.169	Diet Response
ENSMUST00000167023	Dus1l	chr11	120795994	120796889	0.00164035	1.14817	0.209	0.113	Diet Response
ENSMUST00000188025	Rpl3	chr15	80076474	80077391	0.030629	1.14753	0.104	0.049	Diet Response
ENSMUST00000047399	Gpr110	chr17	43275952	43276863	0.0332882	1.14714	0.104	0.049	Diet Response
ENSMUST00000021183	Eral1	chr11	78079963	78080876	0.0140058	1.14708	0.149	0.082	Diet Response
ENSMUST00000025681	Cdc42bpg	chr19	6321899	6322823	0.0103825	1.14653	0.134	0.079	Diet Response
ENSMUST00000112673	Pip5k1b	chr19	24358953	24359927	0.0167266	1.14558	0.119	0.056	Diet Response
ENSMUST00000109057	9530068E07Rik	chr11	52396056	52396929	6.97002e-05	1.14557	0.343	0.171	Diet Response
ENSMUST00000133070	Zfp652	chr11	95800192	95801115	0.00803201	1.14512	0.164	0.089	Diet Response
ENSMUST00000116596	Fhl1	chrX	56751867	56752687	0.0308184	1.14506	0.104	0.051	Diet Response
ENSMUST00000107479	Rapgefl1	chr11	98836324	98837250	0.000397857	1.14505	0.284	0.14	Diet Response
ENSMUST00000124684	Acox1	chr11	116195068	116195972	0.00971291	1.1446	0.179	0.087	Diet Response
ENSMUST00000153891	Stpg1	chr4	135518114	135518924	0.000143073	1.14402	0.254	0.134	Diet Response
ENSMUST00000136307	Slc22a5	chr11	53874600	53875500	0.00826154	1.14279	0.164	0.079	Diet Response
ENSMUST00000164748	Rara	chr11	98961599	98962447	0.0113073	1.14181	0.134	0.07	Diet Response
ENSMUST00000103081	Adam11	chr11	102774462	102775216	0.00422028	1.14178	0.179	0.087	Diet Response
ENSMUST00000040865	Tmem98	chr11	80810015	80810831	0.0205879	1.14176	0.119	0.061	Diet Response
ENSMUST00000114794	Tulp1	chr17	28375322	28376225	0.00238373	1.14162	0.224	0.117	Diet Response
ENSMUST00000127664	Gm20388	chr8	122272959	122273808	0.0100548	1.1414	0.119	0.071	Diet Response
ENSMUST00000165096	Mvp	chr7	127014045	127014969	0.00397677	1.14093	0.149	0.077	Diet Response
ENSMUST00000167436	Rpl26	chr11	68904490	68905405	0.0385891	1.14087	0.104	0.048	Diet Response
ENSMUST00000182974	Auts2	chr5	131814177	131815103	0.00569567	1.14055	0.149	0.076	Diet Response
ENSMUST00000021552	Zfp36l1	chr12	79944438	79945342	0.0194372	1.14016	0.104	0.054	Diet Response
ENSMUST00000049836	Specc1	chr11	61956364	61957239	0.00487808	1.14014	0.164	0.079	Diet Response
ENSMUST00000003459	Myo1g	chr11	6502303	6503313	0.0243978	1.13756	0.104	0.05	Diet Response
ENSMUST00000106046	Zbtb8b	chr4	129406184	129407103	0.0101931	1.13718	0.134	0.064	Diet Response
ENSMUST00000151599	Gm12315	chr11	70622095	70623008	0.000292084	1.13663	0.299	0.162	Diet Response
ENSMUST00000103020	Aatk	chr11	120012862	120013793	0.00504322	1.13485	0.179	0.092	Diet Response
ENSMUST00000178254	Pfn1	chr11	70653434	70654250	0.00594938	1.1342	0.179	0.094	Diet Response
ENSMUST00000153030	Gm12349	chr11	100295009	100295968	0.02825	1.13391	0.104	0.052	Diet Response
ENSMUST00000054002	Socs3	chr11	117935923	117936835	0.00903756	1.13345	0.149	0.079	Diet Response
ENSMUST00000055304	Pip5kl1	chr2	32583136	32584053	0.00683334	1.13327	0.149	0.077	Diet Response
ENSMUST00000102559	Mink1	chr11	70577046	70577892	0.0019238	1.13318	0.194	0.104	Diet Response
ENSMUST00000097958	Sigirr	chr7	141092067	141092977	0.00119708	1.13301	0.239	0.126	Diet Response
ENSMUST00000153891	Stpg1	chr4	135516780	135517684	0.0130227	1.13237	0.149	0.076	Diet Response
ENSMUST00000139624	Dnm1	chr2	32352896	32353770	0.00588541	1.13164	0.179	0.093	Diet Response
ENSMUST00000100644	Bzrap1	chr11	87778224	87779151	0.00169642	1.12932	0.254	0.126	Diet Response
ENSMUST00000181155	Mir143hg	chr18	61666023	61667040	0.0109374	1.12856	0.104	0.051	Diet Response
ENSMUST00000031555	Lfng	chr5	140608145	140608906	0.0137904	1.12835	0.134	0.065	Diet Response
ENSMUST00000114863	D17Wsu92e	chr17	27761428	27762345	0.0193148	1.12769	0.134	0.068	Diet Response
ENSMUST00000068697	Kcmf1	chr6	72898578	72899383	0.00679222	1.12768	0.164	0.082	Diet Response
ENSMUST00000152304	Tmc6	chr11	117781535	117782199	0.0262992	1.12702	0.104	0.059	Diet Response
ENSMUST00000134182	Qrich2	chr11	116455964	116456824	0.00880567	1.12669	0.164	0.08	Diet Response
ENSMUST00000162503	Adck5	chr15	76578673	76579559	0.0318527	1.12373	0.104	0.058	Diet Response
ENSMUST00000048197	Rhod	chr19	4420322	4421229	0.0480386	1.12189	0.104	0.062	Diet Response
ENSMUST00000151413	Tmem151a	chr19	5085105	5086019	0.00322751	1.11839	0.179	0.092	Diet Response
ENSMUST00000163666	Eif4a1	chr11	69670875	69671642	0.000708431	1.11825	0.284	0.149	Diet Response
ENSMUST00000178105	Dynll2	chr11	87967381	87968174	0.013644	1.11818	0.149	0.073	Diet Response
ENSMUST00000168124	Blmh	chr11	76945201	76946119	0.00139491	1.11776	0.224	0.128	Diet Response
ENSMUST00000149991	Dnah2	chr11	69545885	69547082	0.00395819	1.11655	0.194	0.106	Diet Response
ENSMUST00000140765	Ogdh	chr11	6305575	6306505	0.0315766	1.11627	0.119	0.068	Diet Response
ENSMUST00000136493	Nlrp1b	chr11	71202440	71203312	0.0347665	1.11596	0.104	0.054	Diet Response
ENSMUST00000114848	Taf11	chr17	27907235	27908068	0.00331632	1.11586	0.164	0.085	Diet Response
ENSMUST00000041048	Orai2	chr5	136172454	136173300	0.0260715	1.11511	0.134	0.068	Diet Response
ENSMUST00000049260	Garem	chr18	21382477	21383388	0.0207203	1.11473	0.104	0.051	Diet Response
ENSMUST00000153510	Zfp692	chr11	58307497	58308186	0.00110002	1.11459	0.269	0.142	Diet Response
ENSMUST00000133257	Ggnbp1	chr17	27028308	27029104	0.00107694	1.11415	0.209	0.119	Diet Response
ENSMUST00000038343	B4galnt2	chr11	95923192	95924135	0.00407546	1.11395	0.179	0.097	Diet Response
ENSMUST00000034913	Fam195b	chr11	120549176	120550086	0.000374811	1.11366	0.313	0.164	Diet Response
ENSMUST00000147641	Zfp707	chr15	75968830	75969565	0.00136742	1.11333	0.209	0.117	Diet Response
ENSMUST00000018315	Vmp1	chr11	86582146	86582991	0.012898	1.11329	0.164	0.08	Diet Response
ENSMUST00000047697	Trim17	chr11	58959724	58960656	0.000113702	1.11227	0.299	0.164	Diet Response
ENSMUST00000025704	Cdca5	chr19	6085421	6085978	0.00178437	1.11196	0.209	0.108	Diet Response
ENSMUST00000021271	Per1	chr11	69098406	69099329	0.000170309	1.1115	0.343	0.178	Diet Response
ENSMUST00000075980	Tmem107	chr11	69066664	69067326	0.0125645	1.11145	0.134	0.068	Diet Response
ENSMUST00000121394	Prss53	chr7	127885737	127886635	0.0225652	1.11087	0.149	0.069	Diet Response
ENSMUST00000063414	Tbc1d22a	chr15	86202321	86203196	0.0132029	1.11047	0.134	0.066	Diet Response
ENSMUST00000018478	Ksr1	chr11	79152399	79153322	0.00142578	1.11036	0.224	0.119	Diet Response
ENSMUST00000108113	Hnf1b	chr11	83908128	83909034	0.0086277	1.11023	0.149	0.086	Diet Response
ENSMUST00000152971	Acbd4	chr11	103104291	103105140	0.026729	1.10914	0.119	0.064	Diet Response
ENSMUST00000187344	Gm28616	chr5	133189677	133190594	0.0136529	1.10885	0.134	0.068	Diet Response
ENSMUST00000155196	Dolpp1	chr2	30396250	30397155	0.0185837	1.10861	0.134	0.07	Diet Response
ENSMUST00000099558	Tjp2	chr19	24175185	24175910	0.0396727	1.10796	0.119	0.059	Diet Response
ENSMUST00000009732	St6galnac1	chr11	116782436	116783346	0.00119976	1.10665	0.284	0.139	Diet Response
ENSMUST00000154407	A930001C03Rik	chr19	4440806	4441707	0.000809723	1.10616	0.254	0.136	Diet Response
ENSMUST00000071562	Ovca2	chr11	75178457	75179377	0.000179294	1.10495	0.313	0.157	Diet Response
ENSMUST00000017821	Wsb1	chr11	79273560	79274316	0.0206171	1.10493	0.149	0.077	Diet Response
ENSMUST00000023220	Slc52a2	chr15	76552447	76553369	0.0250324	1.10337	0.119	0.064	Diet Response
ENSMUST00000116273	Kdm1a	chr4	136602303	136603180	0.000215004	1.10285	0.313	0.166	Diet Response
ENSMUST00000180650	Gm26761	chr5	64701492	64702355	0.0283651	1.10273	0.134	0.066	Diet Response
ENSMUST00000108264	Ksr1	chr11	79112271	79113194	1.21662e-05	1.1025	0.433	0.248	Diet Response
ENSMUST00000025681	Cdc42bpg	chr19	6304528	6305368	0.0344563	1.10204	0.134	0.063	Diet Response
ENSMUST00000037915	Msl1	chr11	98786411	98787370	0.00172186	1.10123	0.269	0.136	Diet Response
ENSMUST00000018630	Wnt9b	chr11	103735135	103736025	0.00350741	1.10056	0.194	0.106	Diet Response
ENSMUST00000179142	Fau	chr19	6057391	6058367	5.66998e-05	1.09969	0.373	0.209	Diet Response
ENSMUST00000138797	Slfn9	chr11	82990893	82991809	0.00200315	1.09954	0.209	0.107	Diet Response
ENSMUST00000037268	1700106J16Rik	chr11	88288341	88289338	0.012963	1.09881	0.164	0.079	Diet Response
ENSMUST00000059433	Pced1b	chr15	97379740	97380687	0.0345884	1.09869	0.119	0.057	Diet Response
ENSMUST00000136797	Wdr45b	chr11	121354014	121354909	0.000157054	1.09863	0.358	0.203	Diet Response
ENSMUST00000006254	Tbcb	chr7	30216415	30217535	0.0100568	1.09849	0.119	0.062	Diet Response
ENSMUST00000125888	Krt19	chr11	100150860	100151763	0.00231562	1.09823	0.209	0.121	Diet Response
ENSMUST00000133547	Anxa11	chr14	25855026	25856016	0.0112824	1.0971	0.164	0.087	Diet Response
ENSMUST00000172722	Tmem116	chr5	121454103	121455032	0.023022	1.09709	0.119	0.059	Diet Response
ENSMUST00000023219	Fbxl6	chr15	76533853	76534798	0.00518811	1.09557	0.164	0.092	Diet Response
ENSMUST00000026899	Slc25a10	chr11	120507606	120508390	0.00133321	1.09491	0.254	0.14	Diet Response
ENSMUST00000131035	Rnf213	chr11	119392784	119393670	0.00523433	1.09488	0.179	0.1	Diet Response
ENSMUST00000105866	Aunip	chr4	134512584	134513500	0.00449974	1.0947	0.164	0.089	Diet Response
ENSMUST00000107081	Gm11627	chr11	102578416	102579344	0.0340463	1.09434	0.119	0.064	Diet Response
ENSMUST00000048073	Pigs	chr11	78327859	78328850	5.39679e-05	1.09408	0.358	0.196	Diet Response
ENSMUST00000167303	Wnt11	chr7	98848675	98849647	0.00702474	1.0937	0.164	0.083	Diet Response
ENSMUST00000034512	Oaf	chr9	43239451	43240237	0.00219304	1.0922	0.179	0.097	Diet Response
ENSMUST00000018630	Wnt9b	chr11	103749435	103750329	0.000368136	1.09194	0.284	0.15	Diet Response
ENSMUST00000148950	Tmem171	chr13	98694546	98695373	0.000769481	1.09192	0.239	0.124	Diet Response
ENSMUST00000168878	Shroom3	chr5	92773298	92774335	0.0443547	1.09183	0.119	0.062	Diet Response
ENSMUST00000048002	B4galnt4	chr7	141063959	141064876	0.00141229	1.09116	0.224	0.12	Diet Response
ENSMUST00000169560	Fam57a	chr11	76201594	76202490	0.000333236	1.08771	0.343	0.192	Diet Response
ENSMUST00000149034	Slc39a11	chr11	113504167	113505092	0.0157724	1.08742	0.164	0.084	Diet Response
ENSMUST00000131642	Gm12319	chr11	70655001	70655662	0.000726993	1.08699	0.284	0.168	Diet Response
ENSMUST00000092940	Spns3	chr11	72504113	72505010	0.00584335	1.08679	0.164	0.097	Diet Response
ENSMUST00000018315	Vmp1	chr11	86578608	86579446	0.00421592	1.08634	0.179	0.103	Diet Response
ENSMUST00000148407	Ptpn11	chr5	121189012	121189995	0.0314999	1.08595	0.134	0.063	Diet Response
ENSMUST00000152566	Plscr3	chr11	69846029	69846950	6.06812e-06	1.08497	0.403	0.226	Diet Response
ENSMUST00000093907	2009-09-01	chr11	117199250	117200141	0.00311388	1.08425	0.194	0.105	Diet Response
ENSMUST00000021246	Snx11	chr11	96765353	96766274	0.0303559	1.08271	0.119	0.065	Diet Response
ENSMUST00000057676	Ubald2	chr11	116429180	116430047	9.20467e-06	1.08246	0.463	0.253	Diet Response
ENSMUST00000100812	Git1	chr11	77492789	77493723	0.000253465	1.08208	0.328	0.185	Diet Response
ENSMUST00000172357	Hs3st5	chr10	36555024	36555968	0.03773	1.08137	0.119	0.066	Diet Response
ENSMUST00000108775	Sipa1l2	chr8	125558328	125559249	0.00672748	1.08122	0.119	0.066	Diet Response
ENSMUST00000037480	Wipf2	chr11	98858771	98859663	0.0278179	1.08051	0.119	0.062	Diet Response
ENSMUST00000010536	Gosr1	chr11	76763101	76763982	0.000784702	1.08029	0.269	0.149	Diet Response
ENSMUST00000172108	Npepps	chr11	97280226	97281113	0.00280437	1.08026	0.239	0.127	Diet Response
ENSMUST00000021207	Fam101b	chr11	76027352	76028228	0.0015561	1.08021	0.239	0.122	Diet Response
ENSMUST00000138831	Wasf2	chr4	133185038	133185895	0.0411027	1.07965	0.104	0.048	Diet Response
ENSMUST00000153482	Scrn2	chr11	97029500	97030387	0.00224314	1.07911	0.254	0.127	Diet Response
ENSMUST00000081799	Sgsm2	chr11	74896233	74897113	0.00736139	1.07906	0.164	0.09	Diet Response
ENSMUST00000030644	Zfp593	chr4	134245143	134246022	0.000646349	1.07773	0.269	0.134	Diet Response
ENSMUST00000074669	Hnrnpab	chr11	51608948	51609807	0.00917773	1.0777	0.149	0.072	Diet Response
ENSMUST00000177667	Fbxl15	chr19	46329794	46330609	0.0138305	1.07757	0.149	0.08	Diet Response
ENSMUST00000107626	Sp2	chr11	96954412	96955339	0.00251861	1.07716	0.194	0.104	Diet Response
ENSMUST00000152715	Cox19	chr5	139343730	139344428	0.0332276	1.07644	0.104	0.059	Diet Response
ENSMUST00000151515	Cldn7	chr11	69966362	69967255	0.00190529	1.07632	0.254	0.136	Diet Response
ENSMUST00000155316	Tnip1	chr11	54936024	54937237	0.000908343	1.07622	0.269	0.155	Diet Response
ENSMUST00000114397	Whsc1	chr5	33821185	33821900	0.034193	1.07617	0.119	0.055	Diet Response
ENSMUST00000154676	Slc11a2	chr15	100410791	100411713	0.0167925	1.07499	0.134	0.072	Diet Response
ENSMUST00000133547	Anxa11	chr14	25867637	25868522	0.0387341	1.07458	0.104	0.059	Diet Response
ENSMUST00000017751	Tns4	chr11	99088913	99089832	0.00189733	1.07446	0.254	0.142	Diet Response
ENSMUST00000106410	St3gal3	chr4	118083233	118084202	0.0370986	1.07431	0.119	0.063	Diet Response
ENSMUST00000042971	Arl5c	chr11	97987571	97988492	7.09331e-05	1.07397	0.358	0.202	Diet Response
ENSMUST00000051025	Tmem102	chr11	69805249	69806167	0.0069767	1.07351	0.209	0.105	Diet Response
ENSMUST00000001479	Kpnb1	chr11	97186690	97187417	0.000153815	1.07344	0.343	0.2	Diet Response
ENSMUST00000026296	Fgd1	chrX	151046487	151047377	0.0281146	1.07282	0.104	0.054	Diet Response
ENSMUST00000165143	Pola2	chr19	5963720	5964595	0.00280668	1.07247	0.224	0.124	Diet Response
ENSMUST00000142499	Btnl10	chr11	58927834	58928816	0.000465035	1.07244	0.284	0.148	Diet Response
ENSMUST00000182636	Pdlim1	chr19	40266994	40267876	0.0349043	1.07138	0.104	0.055	Diet Response
ENSMUST00000020775	Dynll2	chr11	88009280	88010262	0.0166119	1.07071	0.119	0.065	Diet Response
ENSMUST00000021313	Dcakd	chr11	103016682	103017571	0.00143245	1.06979	0.254	0.153	Diet Response
ENSMUST00000021077	Slc9a3r1	chr11	115177495	115178381	0.00387176	1.06848	0.224	0.117	Diet Response
ENSMUST00000107818	Ankrd40	chr11	94327657	94328542	0.00335285	1.06785	0.239	0.12	Diet Response
ENSMUST00000048941	Capn8	chr1	182644956	182645936	0.0165847	1.06727	0.134	0.068	Diet Response
ENSMUST00000180839	Gm17276	chr17	32091182	32092147	0.00247746	1.06717	0.239	0.124	Diet Response
ENSMUST00000125401	Has2os	chr15	56692002	56692823	0.0051881	1.06624	0.209	0.118	Diet Response
ENSMUST00000086465	Adora1	chr1	134237170	134238107	0.013486	1.06567	0.134	0.072	Diet Response
ENSMUST00000072735	Fam173a	chr17	25791708	25792615	0.000740408	1.06539	0.254	0.14	Diet Response
ENSMUST00000050207	Tefm	chr11	80141737	80142631	0.00554068	1.06506	0.194	0.1	Diet Response
ENSMUST00000082654	n-R5s74	chr11	116318830	116319740	0.00862282	1.06419	0.164	0.087	Diet Response
ENSMUST00000021527	Prkch	chr12	73790570	73791514	0.0257138	1.0633	0.119	0.061	Diet Response
ENSMUST00000092557	Arhgap27	chr11	103362914	103363777	0.0147329	1.06326	0.149	0.082	Diet Response
ENSMUST00000185143	Erc1	chr6	119686185	119687113	0.0430277	1.06322	0.104	0.057	Diet Response
ENSMUST00000026663	Cbx8	chr11	119052717	119053019	0.00616512	1.06293	0.224	0.117	Diet Response
ENSMUST00000172269	Sptbn4	chr7	27378194	27379099	0.0406909	1.06243	0.104	0.055	Diet Response
ENSMUST00000173870	Ubtf	chr11	102320043	102320855	0.0138217	1.06233	0.134	0.075	Diet Response
ENSMUST00000057676	Ubald2	chr11	116430970	116431904	0.0053827	1.06233	0.209	0.114	Diet Response
ENSMUST00000075980	Tmem107	chr11	69065943	69066585	0.0398451	1.06208	0.104	0.052	Diet Response
ENSMUST00000105821	Kif17	chr4	138261904	138262843	0.00235757	1.06156	0.209	0.121	Diet Response
ENSMUST00000115126	Tnk2	chr16	32707694	32708523	0.00779973	1.06153	0.209	0.12	Diet Response
ENSMUST00000107909	Msi2	chr11	88717991	88718873	0.000478382	1.06141	0.299	0.168	Diet Response
ENSMUST00000122148	Bahcc1	chr11	120232404	120233275	2.85152e-05	1.06059	0.433	0.249	Diet Response
ENSMUST00000178003	Slc25a19	chr11	115631105	115631960	0.00618713	1.06037	0.149	0.082	Diet Response
ENSMUST00000018571	Ypel2	chr11	86993328	86994236	1.07049e-05	1.06017	0.448	0.259	Diet Response
ENSMUST00000099676	AW112010	chr19	11055477	11056415	0.0188667	1.05939	0.164	0.087	Diet Response
ENSMUST00000146031	Slc39a11	chr11	113647866	113648702	0.0290796	1.05927	0.119	0.058	Diet Response
ENSMUST00000108375	Myo18a	chr11	77762835	77763651	0.00293407	1.0587	0.209	0.119	Diet Response
ENSMUST00000145834	Camkk1	chr11	73030583	73031486	0.00505344	1.05666	0.209	0.111	Diet Response
ENSMUST00000108662	Trappc1	chr11	69323457	69324371	3.63852e-05	1.05644	0.403	0.223	Diet Response
ENSMUST00000043409	Zfp503	chr14	21989276	21990133	0.00959783	1.05583	0.179	0.094	Diet Response
ENSMUST00000033070	Kat8	chr7	127922456	127923401	0.00574594	1.05582	0.179	0.09	Diet Response
ENSMUST00000134427	Gm11613	chr11	97659945	97660883	0.00722653	1.05543	0.194	0.107	Diet Response
ENSMUST00000188475	Ramp1	chr1	91179643	91180323	0.042867	1.0553	0.119	0.062	Diet Response
ENSMUST00000023100	Srebf2	chr15	82165194	82165997	0.00970749	1.05475	0.149	0.082	Diet Response
ENSMUST00000108666	Aurkb	chr11	69045267	69046134	0.00105777	1.05397	0.254	0.142	Diet Response
ENSMUST00000062652	Sp2	chr11	96988084	96988983	0.0214002	1.05394	0.134	0.07	Diet Response
ENSMUST00000138819	Gm12299	chr11	66984746	66985621	0.00612101	1.05316	0.164	0.09	Diet Response
ENSMUST00000139873	Krt32	chr11	100067344	100068259	0.0175854	1.05208	0.149	0.075	Diet Response
ENSMUST00000167921	Zbtb7c	chr18	76059104	76060028	0.0199251	1.05207	0.104	0.057	Diet Response
ENSMUST00000174372	Slc2a1	chr4	119130969	119131907	0.013543	1.05198	0.134	0.072	Diet Response
ENSMUST00000036742	Metrnl	chr11	121741167	121741941	0.00347319	1.05177	0.254	0.145	Diet Response
ENSMUST00000177736	Llgl2	chr11	115841928	115842830	0.00911777	1.05111	0.194	0.103	Diet Response
ENSMUST00000113462	Nrxn2	chr19	6418080	6419011	0.0485834	1.05086	0.104	0.058	Diet Response
ENSMUST00000164748	Rara	chr11	98959159	98960039	0.00123354	1.05072	0.254	0.146	Diet Response
ENSMUST00000027528	Mlph	chr1	90911039	90911918	0.0284419	1.05016	0.119	0.064	Diet Response
ENSMUST00000026665	Cbx4	chr11	119085884	119086753	4.44517e-05	1.05001	0.403	0.233	Diet Response
ENSMUST00000026209	Dnmbp	chr19	43887452	43888364	0.00443878	1.04965	0.179	0.1	Diet Response
ENSMUST00000061614	Gja3	chr14	57075260	57076177	0.0119102	1.04963	0.149	0.082	Diet Response
ENSMUST00000136938	Ubb	chr11	62550821	62551730	5.06096e-06	1.04913	0.493	0.286	Diet Response
ENSMUST00000020801	Smg8	chr11	87086350	87087250	0.00679316	1.04902	0.194	0.11	Diet Response
ENSMUST00000143817	Endov	chr11	119490923	119491859	8.85382e-05	1.04871	0.358	0.219	Diet Response
ENSMUST00000155381	Rab11fip4	chr11	79660074	79660974	5.08401e-05	1.04845	0.433	0.226	Diet Response
ENSMUST00000037246	Ccs	chr19	4820427	4821336	0.000289951	1.04808	0.284	0.163	Diet Response
ENSMUST00000025728	Frmd8	chr19	5848022	5848842	0.0255594	1.04794	0.119	0.061	Diet Response
ENSMUST00000122010	Anapc7	chr5	122420372	122421233	0.0425534	1.04745	0.134	0.07	Diet Response
ENSMUST00000122067	2004-09-01	chr11	87577990	87578885	0.0420031	1.04715	0.119	0.061	Diet Response
ENSMUST00000139014	2900052L18Rik	chr11	120231120	120231930	0.000335777	1.04703	0.284	0.169	Diet Response
ENSMUST00000172108	Npepps	chr11	97274998	97275910	0.0329278	1.04644	0.119	0.07	Diet Response
ENSMUST00000042988	Atg14	chr14	47553962	47554884	0.0221864	1.04626	0.104	0.055	Diet Response
ENSMUST00000106425	Srp68	chr11	116273756	116274652	0.000383921	1.04544	0.299	0.171	Diet Response
ENSMUST00000155152	Dnajc7	chr11	100619220	100620141	0.000982322	1.04525	0.284	0.157	Diet Response
ENSMUST00000151440	Xaf1	chr11	72301135	72302040	0.0104439	1.04507	0.149	0.084	Diet Response
ENSMUST00000106532	Slc16a5	chr11	115473601	115474466	0.00339675	1.04507	0.179	0.097	Diet Response
ENSMUST00000173320	Wdr81	chr11	75454209	75455114	0.00173746	1.045	0.239	0.134	Diet Response
ENSMUST00000153030	Gm12349	chr11	100288626	100289549	0.000388998	1.04468	0.313	0.175	Diet Response
ENSMUST00000136101	Trp53i13	chr11	77512790	77513772	7.87472e-05	1.04419	0.358	0.203	Diet Response
ENSMUST00000164843	Capn1	chr19	6006699	6007625	0.0207951	1.04417	0.134	0.073	Diet Response
ENSMUST00000127090	Sec14l1	chr11	117138158	117139006	0.000325192	1.04349	0.313	0.176	Diet Response
ENSMUST00000107171	Setdb1	chr3	95356771	95357644	0.00349864	1.04347	0.224	0.12	Diet Response
ENSMUST00000021077	Slc9a3r1	chr11	115166689	115167592	0.0266401	1.04289	0.134	0.08	Diet Response
ENSMUST00000169222	Sema4a	chr3	88442453	88443454	0.0050121	1.04286	0.209	0.113	Diet Response
ENSMUST00000059595	Prkca	chr11	108343732	108344515	1.75987e-05	1.04282	0.433	0.249	Diet Response
ENSMUST00000108659	Dnah2	chr11	69418621	69419434	0.000106111	1.04279	0.403	0.239	Diet Response
ENSMUST00000048605	Il5	chr11	53737057	53737960	0.0155944	1.04197	0.179	0.092	Diet Response
ENSMUST00000163093	Rnls	chr19	32998769	32999718	0.026186	1.04112	0.119	0.062	Diet Response
ENSMUST00000099556	Fam122a	chr19	24476933	24477857	0.000468245	1.04048	0.313	0.175	Diet Response
ENSMUST00000167258	Ttll6	chr11	96140532	96141539	0.00025285	1.04029	0.299	0.164	Diet Response
ENSMUST00000142545	Psmc3ip	chr11	101095072	101095970	0.000892129	1.03956	0.299	0.166	Diet Response
ENSMUST00000173672	Neat1	chr19	5817663	5818587	0.00333155	1.03877	0.224	0.126	Diet Response
ENSMUST00000018549	Mrm1	chr11	84819110	84819933	5.51045e-05	1.03838	0.343	0.205	Diet Response
ENSMUST00000133601	Poldip2	chr11	78511777	78512669	0.000339113	1.03769	0.284	0.164	Diet Response
ENSMUST00000094441	Tchp	chr5	114707368	114708296	0.0151359	1.03747	0.149	0.087	Diet Response
ENSMUST00000144028	Dhrs13	chr11	78031788	78032673	8.21534e-06	1.03712	0.433	0.262	Diet Response
ENSMUST00000020695	Tns3	chr11	8579268	8580277	0.0167374	1.03678	0.194	0.103	Diet Response
ENSMUST00000163524	Tenm2	chr11	36045478	36046389	0.0406781	1.03597	0.104	0.055	Diet Response
ENSMUST00000172405	Ggnbp2	chr11	84870549	84871460	0.000106939	1.03513	0.343	0.217	Diet Response
ENSMUST00000173895	Naa25	chr5	121397451	121398391	0.000342284	1.03407	0.269	0.15	Diet Response
ENSMUST00000111524	Ablim1	chr19	57314231	57315180	0.00505816	1.0336	0.164	0.096	Diet Response
ENSMUST00000148105	March5	chr19	37208876	37209760	0.00298403	1.03321	0.149	0.085	Diet Response
ENSMUST00000036321	Zdhhc23	chr16	43979202	43980113	0.00157675	1.03315	0.239	0.136	Diet Response
ENSMUST00000099782	Gpr137	chr19	6941130	6941946	0.000534253	1.0325	0.254	0.145	Diet Response
ENSMUST00000108251	Nf1	chr11	79339083	79340006	0.000166275	1.03233	0.328	0.179	Diet Response
ENSMUST00000107013	Gosr2	chr11	103697338	103698273	5.2053e-06	1.03232	0.403	0.245	Diet Response
ENSMUST00000054252	Mrpl10	chr11	97041062	97041985	8.27198e-05	1.03055	0.299	0.169	Diet Response
ENSMUST00000044985	Bahcc1	chr11	120307533	120308337	0.00489743	1.03037	0.224	0.125	Diet Response
ENSMUST00000178522	Tmem184b	chr15	79402880	79403810	0.000713223	1.03031	0.224	0.122	Diet Response
ENSMUST00000030033	Murc	chr4	48680735	48681348	0.0166265	1.02976	0.119	0.061	Diet Response
ENSMUST00000024543	Hes7	chr11	69123480	69124231	0.00108336	1.02906	0.299	0.162	Diet Response
ENSMUST00000107636	Prr15l	chr11	96934746	96935647	0.000156998	1.02893	0.388	0.221	Diet Response
ENSMUST00000123428	Hid1	chr11	115359053	115359968	0.00742685	1.02757	0.179	0.103	Diet Response
ENSMUST00000025684	Ehd1	chr19	6285305	6286301	0.0296469	1.02665	0.119	0.066	Diet Response
ENSMUST00000186469	Rhof	chr5	123132068	123132998	0.00836725	1.02569	0.179	0.1	Diet Response
ENSMUST00000032969	Pold3	chr7	100123276	100124132	0.0206393	1.02552	0.119	0.069	Diet Response
ENSMUST00000122148	Bahcc1	chr11	120261157	120262077	0.00252539	1.02435	0.299	0.162	Diet Response
ENSMUST00000108826	Lypd8	chr11	58378532	58379437	0.00309404	1.02402	0.224	0.122	Diet Response
ENSMUST00000025681	Cdc42bpg	chr19	6306082	6307003	1.48562e-05	1.02373	0.403	0.245	Diet Response
ENSMUST00000154601	Snx15	chr19	6127677	6128598	3.06891e-05	1.02372	0.418	0.24	Diet Response
ENSMUST00000132298	Gm20708	chr11	117838294	117839215	0.00128085	1.0233	0.284	0.156	Diet Response
ENSMUST00000032747	Hddc3	chr7	80342732	80343605	0.00684676	1.02272	0.179	0.097	Diet Response
ENSMUST00000103242	Tmem97	chr11	78550341	78551215	2.20224e-05	1.02261	0.403	0.247	Diet Response
ENSMUST00000180487	9130213A22Rik	chr11	69118515	69119230	0.000765034	1.02249	0.284	0.156	Diet Response
ENSMUST00000142166	Tmigd1	chr11	76908334	76909267	0.0480005	1.02248	0.104	0.063	Diet Response
ENSMUST00000126819	Rhbdf2	chr11	116615836	116616779	0.0333185	1.02172	0.164	0.087	Diet Response
ENSMUST00000075141	Trim17	chr11	58963198	58964171	0.0439519	1.02154	0.104	0.057	Diet Response
ENSMUST00000116560	Cfl1	chr19	5490081	5490896	0.000262915	1.0215	0.328	0.184	Diet Response
ENSMUST00000149822	2810008D09Rik	chr11	117076317	117077238	0.00698449	1.0214	0.179	0.1	Diet Response
ENSMUST00000107579	Cwc25	chr11	97766154	97767077	0.00343614	1.02102	0.209	0.115	Diet Response
ENSMUST00000040561	Rundc1	chr11	101426820	101427704	0.0209851	1.02083	0.164	0.085	Diet Response
ENSMUST00000026125	Alyref	chr11	120598053	120598961	2.5913e-05	1.02029	0.433	0.269	Diet Response
ENSMUST00000045971	Chrnb1	chr11	69784634	69785571	0.00216821	1.01928	0.254	0.15	Diet Response
ENSMUST00000142500	Slc2a4	chr11	69948736	69949442	0.0439197	1.0189	0.104	0.059	Diet Response
ENSMUST00000145373	Prkcz	chr4	155318054	155318951	0.0133987	1.0177	0.179	0.093	Diet Response
ENSMUST00000102552	Hmgn2	chr4	133968121	133968996	0.0144674	1.01718	0.179	0.092	Diet Response
ENSMUST00000029485	1700013F07Rik	chr3	108537035	108537959	0.0412115	1.01712	0.119	0.062	Diet Response
ENSMUST00000172220	Zzef1	chr11	72940507	72941395	0.0340397	1.01589	0.134	0.072	Diet Response
ENSMUST00000100770	Ptpn11	chr5	121190950	121191832	0.000337723	1.01586	0.284	0.164	Diet Response
ENSMUST00000180502	Zfp850	chr7	28013671	28014580	0.0124292	1.01535	0.179	0.094	Diet Response
ENSMUST00000102483	Rpl23a	chr11	78183077	78183976	0.001365	1.01511	0.269	0.153	Diet Response
ENSMUST00000028517	Ola1	chr2	73046763	73047662	0.0400465	1.01494	0.104	0.057	Diet Response
ENSMUST00000169105	Myo18a	chr11	77783960	77784805	0.0145697	1.01458	0.164	0.091	Diet Response
ENSMUST00000103041	Nat9	chr11	115186946	115187853	4.09e-05	1.01456	0.373	0.221	Diet Response
ENSMUST00000153983	Ict1	chr11	115403350	115404280	0.000463538	1.01328	0.269	0.155	Diet Response
ENSMUST00000108317	Proca1	chr11	78194396	78195279	0.0152696	1.01295	0.134	0.078	Diet Response
ENSMUST00000187976	K230010J24Rik	chr15	76034151	76035064	0.0192668	1.01233	0.149	0.077	Diet Response
ENSMUST00000038229	Neil2	chr14	63193358	63194281	0.0182573	1.0122	0.134	0.071	Diet Response
ENSMUST00000133381	Dok7	chr5	35056470	35057346	0.0329014	1.01209	0.119	0.07	Diet Response
ENSMUST00000093939	Fbxo47	chr11	97883816	97884708	1.97957e-05	1.01186	0.448	0.279	Diet Response
ENSMUST00000037099	Clic4	chr4	135206035	135206978	0.0431908	1.01137	0.104	0.056	Diet Response
ENSMUST00000115154	Gnptg	chr17	25239557	25240554	0.00511481	1.0106	0.179	0.094	Diet Response
ENSMUST00000114331	Mfsd10	chr5	34632924	34634288	0.0146957	1.01044	0.164	0.084	Diet Response
ENSMUST00000166429	Sipa1l1	chr12	82168953	82169783	0.000705614	1.01015	0.284	0.161	Diet Response
ENSMUST00000034863	Csk	chr9	57645194	57646129	0.00267941	1.00993	0.224	0.128	Diet Response
ENSMUST00000020804	Gdpd1	chr11	87073265	87073730	0.0157338	1.0091	0.179	0.092	Diet Response
ENSMUST00000029674	Efna4	chr3	89331206	89332054	0.0178784	1.00895	0.119	0.07	Diet Response
ENSMUST00000093911	Myo15b	chr11	115859261	115860142	0.00181974	1.0085	0.224	0.131	Diet Response
ENSMUST00000143315	D830044D21Rik	chr14	31929033	31929849	0.0184594	1.00818	0.149	0.08	Diet Response
ENSMUST00000022195	Otp	chr13	94882895	94883834	0.0210499	1.00817	0.149	0.079	Diet Response
ENSMUST00000093911	Myo15b	chr11	115869150	115870011	0.00544906	1.00763	0.254	0.142	Diet Response
ENSMUST00000179094	Slc38a10	chr11	120150902	120151800	2.62738e-05	1.00728	0.448	0.262	Diet Response
ENSMUST00000143661	Dusp8	chr7	142094890	142095814	5.77207e-05	1.00624	0.358	0.206	Diet Response
ENSMUST00000153752	Foxp4	chr17	47889438	47890375	0.0272391	1.0053	0.134	0.072	Diet Response
ENSMUST00000113440	Ccdc88b	chr19	6852087	6852959	0.0413705	1.00514	0.104	0.057	Diet Response
ENSMUST00000152979	Ctc1	chr11	69015608	69016536	0.000547547	1.00504	0.254	0.153	Diet Response
ENSMUST00000141871	2310067B10Rik	chr11	115764976	115765848	0.000215533	1.00489	0.358	0.213	Diet Response
ENSMUST00000149522	Ccbl1	chr2	30199752	30200645	0.00476486	1.0048	0.209	0.126	Diet Response
ENSMUST00000039048	1810055G02Rik	chr19	3709024	3710007	0.0325232	1.00401	0.134	0.072	Diet Response
ENSMUST00000182858	Rassf10	chr7	112992667	112993595	0.0132727	1.00382	0.149	0.077	Diet Response
ENSMUST00000107260	Rfx5	chr3	94952524	94953179	0.016198	1.00351	0.134	0.076	Diet Response
ENSMUST00000007317	Krt19	chr11	100145735	100146623	0.00017144	1.00333	0.343	0.202	Diet Response
ENSMUST00000171999	Gcat	chr15	79030364	79031289	0.0006501	1.00323	0.269	0.168	Diet Response
ENSMUST00000017530	Traf4	chr11	78165200	78166195	0.00042769	1.00297	0.284	0.168	Diet Response
ENSMUST00000066994	Zfp395	chr14	65345228	65346141	0.0140431	1.00292	0.149	0.079	Diet Response
ENSMUST00000183714	Synrg	chr11	83963978	83964910	0.00177672	1.00266	0.209	0.11	Diet Response
ENSMUST00000183915	Riiad1	chr3	94476192	94477111	0.0299022	1.00243	0.104	0.061	Diet Response
ENSMUST00000045042	Batf2	chr19	6170968	6171869	0.039263	1.00224	0.104	0.057	Diet Response
ENSMUST00000118375	Tbkbp1	chr11	97149840	97150675	0.0209772	1.0021	0.134	0.071	Diet Response
ENSMUST00000106440	Trim65	chr11	116130393	116131350	8.91946e-06	1.00139	0.478	0.284	Diet Response
ENSMUST00000090827	Pgap3	chr11	98400761	98401371	0.0273016	0.999285	0.134	0.078	Diet Response
ENSMUST00000106444	Wbp2	chr11	116086734	116087520	5.49648e-05	0.999243	0.418	0.248	Diet Response
ENSMUST00000108846	Galnt10	chr11	57644809	57645691	0.000447799	0.998978	0.313	0.19	Diet Response
ENSMUST00000127333	Gm12320	chr11	70755403	70756201	0.0417533	0.998925	0.104	0.059	Diet Response
ENSMUST00000163691	Maff	chr15	79347165	79348061	0.000109607	0.997865	0.373	0.221	Diet Response
ENSMUST00000094077	Kdm6b	chr11	69410993	69411956	7.56369e-05	0.997067	0.373	0.21	Diet Response
ENSMUST00000031398	Hpd	chr5	123182289	123183239	0.0166179	0.996956	0.134	0.073	Diet Response
ENSMUST00000108294	Foxn1	chr11	78360073	78360979	0.032532	0.996436	0.134	0.076	Diet Response
ENSMUST00000166744	Ppard	chr17	28233887	28234855	0.0067575	0.996212	0.209	0.113	Diet Response
ENSMUST00000171853	D030025P21Rik	chr12	84876493	84877409	0.0328104	0.996208	0.149	0.078	Diet Response
ENSMUST00000058162	Mafg	chr11	120633236	120634054	0.00143511	0.996193	0.269	0.159	Diet Response
ENSMUST00000155998	Ankfy1	chr11	72689662	72690506	0.000459185	0.995911	0.328	0.191	Diet Response
ENSMUST00000094077	Kdm6b	chr11	69408278	69409159	0.00142579	0.994336	0.299	0.164	Diet Response
ENSMUST00000178822	Rpain	chr11	70969733	70970598	5.59702e-06	0.993478	0.537	0.31	Diet Response
ENSMUST00000047503	Rgl2	chr17	33929048	33929969	0.00223385	0.993231	0.239	0.136	Diet Response
ENSMUST00000107259	Gm27029	chr11	101416922	101417837	0.0393586	0.993155	0.119	0.065	Diet Response
ENSMUST00000179802	Cmtm4	chr8	104373585	104374440	0.0288057	0.992865	0.149	0.082	Diet Response
ENSMUST00000106107	Rab40b	chr11	121387930	121388819	0.000160288	0.992833	0.373	0.223	Diet Response
ENSMUST00000162449	Vwa3b	chr1	37040869	37041755	0.00332505	0.991566	0.224	0.12	Diet Response
ENSMUST00000164102	Timm22	chr11	76406513	76407384	3.06205e-05	0.991325	0.418	0.248	Diet Response
ENSMUST00000188138	Gm29543	chr13	96168628	96169589	0.0322386	0.991098	0.119	0.069	Diet Response
ENSMUST00000112191	Parp11	chr6	127375665	127376720	0.00758433	0.989434	0.179	0.098	Diet Response
ENSMUST00000060444	Zfp3	chr11	70776859	70777736	0.0282839	0.98858	0.104	0.056	Diet Response
ENSMUST00000110836	Mafk	chr5	139796657	139797567	0.00576704	0.988234	0.179	0.101	Diet Response
ENSMUST00000056781	Ccdc57	chr11	120903119	120903836	0.0408601	0.987277	0.104	0.059	Diet Response
ENSMUST00000181776	Gm26812	chr8	121850736	121851604	0.0202132	0.987102	0.119	0.066	Diet Response
ENSMUST00000071555	Actg1	chr11	120339876	120340795	0.0022277	0.98707	0.269	0.155	Diet Response
ENSMUST00000179521	Pitpna	chr11	75592366	75593261	0.0318114	0.986699	0.119	0.076	Diet Response
ENSMUST00000134946	Fam53b	chr7	132813333	132814213	0.00622709	0.986544	0.179	0.11	Diet Response
ENSMUST00000044949	Dph1	chr11	75190059	75190913	0.00102293	0.986434	0.313	0.185	Diet Response
ENSMUST00000017620	Cant1	chr11	118423014	118423924	0.0273415	0.983588	0.119	0.065	Diet Response
ENSMUST00000047864	Eef2	chr10	81174738	81175557	0.0288968	0.982489	0.134	0.075	Diet Response
ENSMUST00000040873	Srrt	chr5	137307190	137308094	0.00247784	0.982295	0.254	0.14	Diet Response
ENSMUST00000109554	Zc3h7b	chr15	81744830	81745729	0.0116112	0.981541	0.134	0.078	Diet Response
ENSMUST00000144032	Myo15b	chr11	115878095	115878770	0.0272749	0.981275	0.134	0.08	Diet Response
ENSMUST00000148232	Chmp6	chr11	119915924	119916864	0.00112406	0.980504	0.343	0.2	Diet Response
ENSMUST00000173499	Malat1	chr19	5802134	5802798	0.0128405	0.980446	0.149	0.086	Diet Response
ENSMUST00000025486	Lmnb1	chr18	56687480	56688323	0.0370311	0.980385	0.134	0.07	Diet Response
ENSMUST00000108400	Efcab5	chr11	77180614	77181342	0.0440948	0.979842	0.119	0.069	Diet Response
ENSMUST00000120757	Slc5a4b	chr10	76117652	76118554	0.0205166	0.979486	0.134	0.073	Diet Response
ENSMUST00000101150	Zkscan17	chr11	59506013	59506514	0.0109941	0.979428	0.194	0.112	Diet Response
ENSMUST00000042281	Dhrs7b	chr11	60830274	60831196	0.00141106	0.979256	0.284	0.168	Diet Response
ENSMUST00000163326	Atp2a3	chr11	72960748	72961650	0.00465548	0.978915	0.224	0.124	Diet Response
ENSMUST00000106344	Tnrc6c	chr11	117654144	117655033	1.3069e-05	0.978733	0.478	0.312	Diet Response
ENSMUST00000125172	Phb	chr11	95666414	95667320	1.21845e-05	0.977876	0.448	0.281	Diet Response
ENSMUST00000055819	Tollip	chr7	141902022	141902931	0.000692011	0.976616	0.284	0.172	Diet Response
ENSMUST00000170303	Gm20390	chr11	93955429	93956319	0.000643081	0.976398	0.358	0.219	Diet Response
ENSMUST00000024811	Pim1	chr17	29492539	29493409	0.0118906	0.976281	0.164	0.096	Diet Response
ENSMUST00000144049	1810032O08Rik	chr11	116674365	116675272	0.0367755	0.976161	0.119	0.066	Diet Response
ENSMUST00000155681	2810410L24Rik	chr11	120184564	120185486	0.0101647	0.97556	0.164	0.098	Diet Response
ENSMUST00000040487	Rsad1	chr11	94548689	94549605	0.0012264	0.975151	0.284	0.163	Diet Response
ENSMUST00000045247	Wdr18	chr10	79957884	79958841	0.013746	0.974958	0.119	0.068	Diet Response
ENSMUST00000119901	Cdkn1a	chr17	29095030	29095908	0.00140767	0.974742	0.299	0.17	Diet Response
ENSMUST00000026008	Trim8	chr19	46502468	46503305	0.0015383	0.974589	0.313	0.178	Diet Response
ENSMUST00000039388	Arl4d	chr11	101657795	101658674	5.07232e-05	0.974417	0.448	0.273	Diet Response
ENSMUST00000146941	Dynll2	chr11	87987177	87988039	0.00122322	0.97413	0.269	0.161	Diet Response
ENSMUST00000093942	Gpr179	chr11	97343415	97344341	0.00108193	0.973889	0.239	0.135	Diet Response
ENSMUST00000178644	Gm21969	chr4	139629942	139630800	0.0373345	0.973336	0.134	0.072	Diet Response
ENSMUST00000017332	Coa3	chr11	101277477	101278329	0.000865439	0.972575	0.284	0.164	Diet Response
ENSMUST00000180805	2210008F06Rik	chr11	77490934	77491769	0.00732725	0.972422	0.209	0.12	Diet Response
ENSMUST00000063776	Cog1	chr11	113649227	113650135	0.00719543	0.970857	0.179	0.097	Diet Response
ENSMUST00000154696	Ssc4d	chr5	135965243	135966186	0.0441123	0.970676	0.179	0.096	Diet Response
ENSMUST00000105894	Rps6ka1	chr4	133832892	133833758	0.0174129	0.969704	0.164	0.09	Diet Response
ENSMUST00000156814	Pip5k1b	chr19	24528899	24529817	0.0327832	0.968995	0.104	0.062	Diet Response
ENSMUST00000172872	Gm20467	chr19	43570777	43571660	0.0458464	0.968186	0.104	0.059	Diet Response
ENSMUST00000002655	Mien1	chr11	98438443	98439344	6.30445e-05	0.967531	0.433	0.266	Diet Response
ENSMUST00000106439	Mrpl38	chr11	116138439	116139338	0.000119209	0.967185	0.358	0.241	Diet Response
ENSMUST00000141115	Tnrc6c	chr11	117685484	117686347	0.000102531	0.967101	0.418	0.253	Diet Response
ENSMUST00000100570	Rasa4	chr5	136083436	136084348	0.000693017	0.966839	0.328	0.197	Diet Response
ENSMUST00000153468	Thra	chr11	98750188	98751018	0.026725	0.966452	0.179	0.094	Diet Response
ENSMUST00000106354	2009-09-01	chr11	117284762	117285670	0.00387759	0.966253	0.209	0.129	Diet Response
ENSMUST00000060427	Ier2	chr8	84657726	84658425	0.0280543	0.965751	0.164	0.097	Diet Response
ENSMUST00000108817	Hist3h2a	chr11	58954328	58955219	2.61007e-05	0.965636	0.463	0.28	Diet Response
ENSMUST00000107403	Jup	chr11	100386382	100387290	0.0134359	0.965336	0.179	0.103	Diet Response
ENSMUST00000025178	Vps52	chr17	33968413	33969312	0.0199435	0.965319	0.134	0.082	Diet Response
ENSMUST00000108850	Fam114a2	chr11	57518074	57518993	0.00592491	0.965293	0.224	0.132	Diet Response
ENSMUST00000021903	Gadd45g	chr13	51845371	51846076	0.00496696	0.964962	0.194	0.122	Diet Response
ENSMUST00000048222	Zufsp	chr10	33940456	33941382	0.0422046	0.964053	0.104	0.063	Diet Response
ENSMUST00000176261	Dusp3	chr11	101984114	101985004	0.000199227	0.96315	0.343	0.197	Diet Response
ENSMUST00000018653	Cenpv	chr11	62539138	62539487	0.030365	0.962941	0.119	0.068	Diet Response
ENSMUST00000021085	Nup85	chr11	115563862	115564817	0.0047768	0.962171	0.209	0.115	Diet Response
ENSMUST00000174058	Ptdss2	chr7	141130802	141131703	0.00160726	0.962128	0.269	0.153	Diet Response
ENSMUST00000165096	Mvp	chr7	126986058	126986968	0.0244475	0.961852	0.149	0.08	Diet Response
ENSMUST00000023214	Dgat1	chr15	76510217	76511031	0.0333861	0.961533	0.104	0.064	Diet Response
ENSMUST00000026139	Lrrc45	chr11	120720169	120721043	0.045316	0.961408	0.134	0.075	Diet Response
ENSMUST00000148854	Adamtsl4	chr3	95687457	95688399	0.0193213	0.96084	0.149	0.085	Diet Response
ENSMUST00000167787	Smurf2	chr11	106920322	106921280	0.000442173	0.960661	0.328	0.19	Diet Response
ENSMUST00000095383	Tmem263	chr10	85103300	85104201	0.0101539	0.960287	0.179	0.096	Diet Response
ENSMUST00000026899	Slc25a10	chr11	120506517	120507369	0.00624462	0.959466	0.179	0.103	Diet Response
ENSMUST00000142788	Elp5	chr11	69970186	69971160	0.0344772	0.958141	0.134	0.082	Diet Response
ENSMUST00000020820	Mrpl22	chr11	58171256	58172175	0.00556121	0.957831	0.194	0.118	Diet Response
ENSMUST00000058866	Nxph3	chr11	95520435	95521301	0.00868163	0.95775	0.164	0.097	Diet Response
ENSMUST00000127333	Gm12320	chr11	70752472	70753346	0.00187573	0.957324	0.239	0.142	Diet Response
ENSMUST00000181810	Tnfsf12	chr11	69685419	69686307	0.00102116	0.95665	0.284	0.166	Diet Response
ENSMUST00000106250	Card14	chr11	119314255	119315145	0.00408237	0.956148	0.224	0.153	Diet Response
ENSMUST00000002403	Dhrs1	chr14	55743475	55744352	0.0200201	0.955263	0.104	0.058	Diet Response
ENSMUST00000179332	5730455P16Rik	chr11	80377547	80378479	0.0302693	0.954938	0.149	0.085	Diet Response
ENSMUST00000180242	Cep131	chr11	120086459	120087352	0.000130432	0.954859	0.418	0.247	Diet Response
ENSMUST00000151025	Gpr3	chr4	133212215	133213079	0.00573094	0.954685	0.194	0.115	Diet Response
ENSMUST00000147360	Pstpip1	chr9	56097599	56098505	0.0109182	0.953334	0.194	0.104	Diet Response
ENSMUST00000114033	Ehmt2	chr17	34897935	34898812	0.00749787	0.95327	0.224	0.138	Diet Response
ENSMUST00000070172	Snx32	chr19	5529178	5530068	0.000120427	0.953023	0.388	0.235	Diet Response
ENSMUST00000040487	Rsad1	chr11	94543607	94544448	0.0309335	0.952205	0.149	0.096	Diet Response
ENSMUST00000142499	Btnl10	chr11	58919013	58919983	0.0344543	0.950358	0.104	0.058	Diet Response
ENSMUST00000109142	Hnrnph1	chr11	50378188	50378920	0.0037004	0.949903	0.239	0.146	Diet Response
ENSMUST00000149600	Rad9b	chr5	122343722	122344654	0.0153397	0.949698	0.149	0.084	Diet Response
ENSMUST00000103131	Krt10	chr11	99385698	99386577	0.00964181	0.949479	0.224	0.135	Diet Response
ENSMUST00000155122	Acsf2	chr11	94596088	94596889	0.0428051	0.949363	0.119	0.069	Diet Response
ENSMUST00000142229	Rac3	chr11	120721465	120722372	0.0237525	0.949211	0.179	0.103	Diet Response
ENSMUST00000153043	Thra	chr11	98753849	98754585	0.00774215	0.94906	0.209	0.117	Diet Response
ENSMUST00000119455	Tmc8	chr11	117790329	117791249	0.000128705	0.948056	0.433	0.269	Diet Response
ENSMUST00000163691	Maff	chr15	79357307	79358200	0.000187656	0.94766	0.373	0.224	Diet Response
ENSMUST00000057927	Rasip1	chr7	45628461	45629380	0.0128493	0.947129	0.209	0.111	Diet Response
ENSMUST00000139020	Fbf1	chr11	116167761	116168677	0.00367311	0.947118	0.269	0.149	Diet Response
ENSMUST00000106290	Lgals3bp	chr11	118401567	118402468	0.00188454	0.947098	0.284	0.171	Diet Response
ENSMUST00000178003	Slc25a19	chr11	115627783	115628681	9.38449e-06	0.946749	0.463	0.296	Diet Response
ENSMUST00000156209	Gm13790	chr5	114552178	114552952	0.0402046	0.946555	0.104	0.057	Diet Response
ENSMUST00000102513	Pla2g5	chr4	138856220	138857149	0.0478832	0.946427	0.104	0.063	Diet Response
ENSMUST00000145524	Rap1gap2	chr11	74522227	74523153	0.00204594	0.946399	0.284	0.172	Diet Response
ENSMUST00000094081	Tmem107	chr11	69072966	69073914	7.81139e-05	0.946283	0.388	0.228	Diet Response
ENSMUST00000000543	Grasp	chr15	101223807	101224673	0.013095	0.945327	0.149	0.093	Diet Response
ENSMUST00000103242	Tmem97	chr11	78547809	78548727	0.0205707	0.944987	0.149	0.082	Diet Response
ENSMUST00000107156	Lsm12	chr11	102184813	102185686	0.00493597	0.944955	0.254	0.155	Diet Response
ENSMUST00000152136	Iqck	chr7	118942955	118943839	0.0291154	0.944788	0.134	0.075	Diet Response
ENSMUST00000051888	2310047M10Rik	chr11	69062580	69063468	0.000126802	0.944515	0.358	0.221	Diet Response
ENSMUST00000103017	Nploc4	chr11	120437086	120437998	0.00764521	0.943151	0.179	0.113	Diet Response
ENSMUST00000119736	Dus2	chr8	106054026	106054876	0.00355259	0.943078	0.239	0.141	Diet Response
ENSMUST00000026586	Chid1	chr7	141540872	141541448	0.0217382	0.942911	0.149	0.083	Diet Response
ENSMUST00000163329	Ubl7	chr9	57910473	57911369	0.00611448	0.94249	0.209	0.131	Diet Response
ENSMUST00000170303	Gm20390	chr11	93967947	93968854	2.48724e-05	0.94215	0.448	0.286	Diet Response
ENSMUST00000046835	Fnip1	chr11	54437740	54438590	0.000676446	0.941971	0.313	0.181	Diet Response
ENSMUST00000013302	4933405L10Rik	chr8	105707740	105708621	0.0403169	0.940553	0.134	0.072	Diet Response
ENSMUST00000129875	Gm12974	chr4	133813973	133814820	0.00196984	0.939807	0.269	0.167	Diet Response
ENSMUST00000093911	Myo15b	chr11	115872232	115873179	0.00559384	0.939738	0.239	0.152	Diet Response
ENSMUST00000066408	1700016K19Rik	chr11	76010830	76011782	0.00227683	0.939669	0.224	0.153	Diet Response
ENSMUST00000021201	Cpd	chr11	76846613	76847517	8.72565e-05	0.939509	0.388	0.244	Diet Response
ENSMUST00000060402	Tmprss15	chr16	78973801	78974723	0.0416558	0.939023	0.134	0.078	Diet Response
ENSMUST00000108714	Mapk7	chr11	61493922	61494969	7.3287e-06	0.93895	0.507	0.297	Diet Response
ENSMUST00000043680	Tubg1	chr11	101119488	101120397	8.44706e-05	0.938941	0.448	0.256	Diet Response
ENSMUST00000114737	Pnpla1	chr17	28874836	28875651	0.0354081	0.938934	0.164	0.094	Diet Response
ENSMUST00000054002	Socs3	chr11	117933876	117934796	0.000212001	0.938626	0.388	0.256	Diet Response
ENSMUST00000187093	Gm29458	chr13	37467463	37468424	0.00523448	0.938443	0.194	0.117	Diet Response
ENSMUST00000125541	Trnp1	chr4	133498137	133499050	0.0225537	0.93836	0.134	0.072	Diet Response
ENSMUST00000169532	Glod4	chr11	76196988	76197658	0.0286223	0.938311	0.164	0.094	Diet Response
ENSMUST00000059555	Ube2q2	chr9	55110205	55111116	0.0210075	0.937364	0.149	0.089	Diet Response
ENSMUST00000166700	Gm17305	chr11	69364620	69365440	0.00053102	0.937041	0.313	0.192	Diet Response
ENSMUST00000043214	Rac2	chr15	78581231	78582100	0.0012715	0.936971	0.284	0.185	Diet Response
ENSMUST00000050952	Stbd1	chr5	92602678	92603535	0.0295119	0.936086	0.119	0.066	Diet Response
ENSMUST00000180587	Tnfsf12Tnfsf13	chr11	69683874	69684775	0.0347838	0.935409	0.119	0.071	Diet Response
ENSMUST00000119346	Mmp28	chr11	83462595	83463530	0.0291849	0.935209	0.134	0.077	Diet Response
ENSMUST00000025861	Ovol1	chr19	5560284	5561227	8.69126e-05	0.934293	0.418	0.267	Diet Response
ENSMUST00000123989	Fgd2	chr17	29398968	29399879	0.0440514	0.933568	0.104	0.061	Diet Response
ENSMUST00000044527	Tsga10ip	chr19	5393815	5394769	0.0227854	0.931828	0.149	0.079	Diet Response
ENSMUST00000163300	Arf1	chr11	59227860	59228777	2.39066e-05	0.931793	0.463	0.296	Diet Response
ENSMUST00000094077	Kdm6b	chr11	69400998	69401910	0.00314181	0.93159	0.269	0.157	Diet Response
ENSMUST00000052140	Gsg2	chr11	73137934	73138719	0.0115774	0.93093	0.209	0.138	Diet Response
ENSMUST00000177736	Llgl2	chr11	115823475	115824388	1.71868e-05	0.930899	0.478	0.315	Diet Response
ENSMUST00000021296	Tmem101	chr11	102155941	102156876	0.0130412	0.930439	0.179	0.094	Diet Response
ENSMUST00000195201	Tgfb2	chr1	186704991	186705879	0.0451819	0.929807	0.119	0.068	Diet Response
ENSMUST00000165143	Pola2	chr19	5952045	5952946	0.00880375	0.929414	0.179	0.103	Diet Response
ENSMUST00000008024	Arid1a	chr4	133757291	133757853	0.00227481	0.928852	0.224	0.134	Diet Response
ENSMUST00000075606	Ehbp1l1	chr19	5715828	5716761	0.0068243	0.928432	0.224	0.139	Diet Response
ENSMUST00000103026	Sec14l1	chr11	117114601	117115502	0.000126465	0.928368	0.433	0.26	Diet Response
ENSMUST00000059231	Frat2	chr19	41847849	41848768	0.000615685	0.927968	0.358	0.225	Diet Response
ENSMUST00000146084	Map2k6	chr11	110444244	110445185	0.0295486	0.927731	0.134	0.08	Diet Response
ENSMUST00000159715	Galnt6	chr15	100721838	100722681	0.000328482	0.927625	0.403	0.245	Diet Response
ENSMUST00000115728	Tmem173	chr18	35746586	35747456	0.0107834	0.927014	0.164	0.096	Diet Response
ENSMUST00000054002	Socs3	chr11	117946713	117947614	0.003212	0.926567	0.284	0.167	Diet Response
ENSMUST00000070203	Sh3tc1	chr5	35739626	35740535	0.00268574	0.925825	0.284	0.169	Diet Response
ENSMUST00000140862	Hgs	chr11	120467102	120468028	4.00693e-05	0.925042	0.463	0.301	Diet Response
ENSMUST00000124755	Slc25a39	chr11	102408216	102409075	0.000337414	0.925003	0.358	0.239	Diet Response
ENSMUST00000079724	Hax1	chr3	89998257	89999194	0.00507287	0.924576	0.224	0.134	Diet Response
ENSMUST00000068031	Top2a	chr11	99023824	99024722	0.00021769	0.924326	0.373	0.22	Diet Response
ENSMUST00000023737	Dhh	chr15	98893733	98894679	0.0250548	0.92424	0.134	0.078	Diet Response
ENSMUST00000084519	Wdr11	chr7	129755911	129756795	0.0441376	0.924056	0.104	0.059	Diet Response
ENSMUST00000161564	Slc4a8	chr15	100761345	100762251	0.0238638	0.923897	0.179	0.104	Diet Response
ENSMUST00000155316	Tnip1	chr11	54955593	54956500	0.000579834	0.923848	0.403	0.233	Diet Response
ENSMUST00000146692	Tnfrsf22	chr7	143649169	143650066	0.0282494	0.923709	0.119	0.071	Diet Response
ENSMUST00000076493	Slc22a21	chr11	53979874	53980740	0.000690384	0.923209	0.343	0.212	Diet Response
ENSMUST00000094151	Rnf187	chr11	58938449	58939358	0.00350189	0.922196	0.269	0.162	Diet Response
ENSMUST00000038696	Ppp1r9b	chr11	94992726	94993641	0.000296559	0.922108	0.358	0.235	Diet Response
ENSMUST00000050555	Kctd11	chr11	69880539	69881494	0.00212041	0.922067	0.239	0.148	Diet Response
ENSMUST00000189897	Myrf	chr19	10240317	10241215	0.00173456	0.922037	0.284	0.161	Diet Response
ENSMUST00000153485	Xylt2	chr11	94677022	94677906	0.00467741	0.921812	0.239	0.152	Diet Response
ENSMUST00000128897	Pgap3	chr11	98394822	98395764	0.00219089	0.921752	0.284	0.185	Diet Response
ENSMUST00000092373	Enpp7	chr11	119007389	119008343	0.0284833	0.921632	0.134	0.08	Diet Response
ENSMUST00000040828	H2-Ab1	chr17	34262778	34263684	0.0257694	0.921117	0.164	0.098	Diet Response
ENSMUST00000114842	Anks1	chr17	27924806	27925762	0.0473	0.920839	0.104	0.059	Diet Response
ENSMUST00000018569	Dhx40	chr11	86807207	86808126	0.00270267	0.92046	0.254	0.166	Diet Response
ENSMUST00000071006	Snrpc	chr17	27839550	27840399	0.00218731	0.919896	0.313	0.186	Diet Response
ENSMUST00000138831	Wasf2	chr4	133175141	133176161	0.0466713	0.919546	0.104	0.063	Diet Response
ENSMUST00000107545	Med1	chr11	98192836	98193730	0.000225717	0.917878	0.343	0.207	Diet Response
ENSMUST00000143842	Gpatch8	chr11	102555809	102556695	4.88016e-05	0.916901	0.448	0.279	Diet Response
ENSMUST00000054014	Ddx17	chr15	79546280	79547171	2.61073e-05	0.916605	0.478	0.302	Diet Response
ENSMUST00000015100	Ppp1cb	chr5	32421801	32422714	0.0178069	0.915048	0.149	0.084	Diet Response
ENSMUST00000084117	H6pd	chr4	149988693	149989617	0.0013537	0.914974	0.284	0.169	Diet Response
ENSMUST00000174042	Hoxb9	chr11	96271428	96272335	0.00727658	0.91465	0.194	0.111	Diet Response
ENSMUST00000135196	Prpsap1	chr11	116490029	116490942	0.00211062	0.914518	0.284	0.188	Diet Response
ENSMUST00000179343	Purb	chr11	6474648	6475359	0.0457201	0.914439	0.104	0.061	Diet Response
ENSMUST00000130257	Tnfrsf1a	chr6	125349238	125350173	0.0334018	0.914333	0.134	0.082	Diet Response
ENSMUST00000100387	Tmub2	chr11	102284374	102285283	6.52124e-06	0.914316	0.493	0.323	Diet Response
ENSMUST00000107657	Nfe2l1	chr11	96829639	96830486	5.42225e-06	0.914193	0.552	0.373	Diet Response
ENSMUST00000054052	Zfpm1	chr8	122323800	122324672	0.0229267	0.913982	0.179	0.103	Diet Response
ENSMUST00000044250	Alkbh5	chr11	60537134	60538110	5.20025e-05	0.913258	0.463	0.29	Diet Response
ENSMUST00000128483	Rad50	chr11	53706869	53707702	0.00296633	0.912239	0.239	0.146	Diet Response
ENSMUST00000056184	Bhlha9	chr11	76661858	76662781	0.0459574	0.912116	0.119	0.069	Diet Response
ENSMUST00000107629	Pnpo	chr11	96943550	96944488	0.000127199	0.911574	0.433	0.276	Diet Response
ENSMUST00000143571	Lasp1	chr11	97799348	97800113	0.00151392	0.911387	0.313	0.197	Diet Response
ENSMUST00000026698	Podxl	chr6	31563447	31564380	0.0354173	0.911357	0.134	0.077	Diet Response
ENSMUST00000019266	Ccl9	chr11	83556040	83556982	0.0460893	0.91074	0.104	0.061	Diet Response
ENSMUST00000021242	Tac4	chr11	95260972	95261942	0.0355156	0.910684	0.134	0.076	Diet Response
ENSMUST00000042700	Gstp2	chr19	4045773	4046543	0.00216028	0.910431	0.254	0.156	Diet Response
ENSMUST00000102521	Rap1gap2	chr11	74597266	74598163	0.00123799	0.909993	0.313	0.206	Diet Response
ENSMUST00000175858	Nptxr	chr15	79804217	79805099	0.0381505	0.909584	0.134	0.076	Diet Response
ENSMUST00000002889	Flii	chr11	60726779	60727504	0.00707857	0.909389	0.239	0.143	Diet Response
ENSMUST00000037915	Msl1	chr11	98788607	98789522	0.00139165	0.909351	0.299	0.184	Diet Response
ENSMUST00000145212	Tspan32	chr7	143007893	143008749	0.0383807	0.908943	0.149	0.093	Diet Response
ENSMUST00000173631	Txn2	chr15	77881441	77882363	0.0291565	0.908903	0.134	0.085	Diet Response
ENSMUST00000148290	Gm16253	chr3	96579876	96580783	0.0381064	0.908887	0.134	0.087	Diet Response
ENSMUST00000032459	Vgll4	chr6	114921492	114922354	0.0221219	0.908442	0.164	0.093	Diet Response
ENSMUST00000102514	Rtn4rl1	chr11	75193404	75194058	0.016088	0.908189	0.164	0.106	Diet Response
ENSMUST00000162726	Znhit2	chr19	6060774	6061671	0.00323275	0.907689	0.239	0.154	Diet Response
ENSMUST00000055409	Nags	chr11	102144894	102145770	0.0144445	0.906547	0.179	0.113	Diet Response
ENSMUST00000169826	Rps24	chr14	24529959	24530862	0.0209016	0.906541	0.209	0.122	Diet Response
ENSMUST00000176011	Lrch4	chr5	137630111	137630860	0.013279	0.905564	0.194	0.126	Diet Response
ENSMUST00000131283	Prpf8	chr11	75486309	75487204	0.000116861	0.904655	0.403	0.256	Diet Response
ENSMUST00000018522	Cuedc1	chr11	88187334	88188242	0.0117279	0.904604	0.179	0.105	Diet Response
ENSMUST00000074519	Txnip	chr3	96557402	96558305	0.00139781	0.904306	0.343	0.206	Diet Response
ENSMUST00000100722	Cct6b	chr11	82763830	82764765	0.000819724	0.904222	0.328	0.191	Diet Response
ENSMUST00000093019	Fam83g	chr11	61683767	61684719	5.95634e-05	0.903685	0.463	0.289	Diet Response
ENSMUST00000156173	Gga3	chr11	115603408	115604346	0.000155862	0.903635	0.373	0.269	Diet Response
ENSMUST00000034304	Hsd17b2	chr8	117771132	117772120	0.0283165	0.903465	0.179	0.113	Diet Response
ENSMUST00000025728	Frmd8	chr19	5849857	5850751	0.0077835	0.903374	0.194	0.111	Diet Response
ENSMUST00000147718	Crk	chr11	75678682	75679610	7.95784e-05	0.903189	0.448	0.29	Diet Response
ENSMUST00000042286	Fmnl1	chr11	103158477	103159434	0.00163356	0.903119	0.328	0.202	Diet Response
ENSMUST00000073534	Zfp523	chr17	28176777	28177713	0.000695334	0.902551	0.269	0.183	Diet Response
ENSMUST00000050342	Adam30	chr3	98155882	98156798	0.0496951	0.902392	0.119	0.073	Diet Response
ENSMUST00000006969	Krt23	chr11	99468668	99469580	0.0147749	0.901892	0.164	0.094	Diet Response
ENSMUST00000180650	Gm26761	chr5	64653472	64654387	0.039996	0.900688	0.119	0.075	Diet Response
ENSMUST00000057194	Lrrc75a	chr11	62648253	62649188	0.000535533	0.900568	0.328	0.207	Diet Response
ENSMUST00000188741	Cdc34-ps	chr11	94752835	94753734	0.019836	0.899791	0.164	0.099	Diet Response
ENSMUST00000127939	Rnf114	chr2	167502666	167503543	0.00400524	0.899694	0.239	0.147	Diet Response
ENSMUST00000159834	Ccdc103	chr11	102880627	102881561	0.00762267	0.899446	0.209	0.135	Diet Response
ENSMUST00000035735	Ndufa4l2	chr10	127512554	127513445	0.00391563	0.899292	0.224	0.14	Diet Response
ENSMUST00000014750	Slc25a11	chr11	70646712	70647600	3.92885e-05	0.897666	0.522	0.332	Diet Response
ENSMUST00000172233	Becn1	chr11	101301776	101302651	0.00907048	0.896952	0.194	0.119	Diet Response
ENSMUST00000040261	Macrod1	chr19	7136416	7137247	0.0140198	0.89668	0.224	0.141	Diet Response
ENSMUST00000127136	Cdkn2aipnl	chr11	51967220	51968085	0.00707252	0.896605	0.209	0.122	Diet Response
ENSMUST00000156950	Gm15458	chr17	27732050	27732880	0.0358141	0.896459	0.119	0.066	Diet Response
ENSMUST00000114102	Sdccag3	chr2	26388820	26389728	0.0113499	0.895419	0.224	0.136	Diet Response
ENSMUST00000134376	Dlg4	chr11	70021182	70021956	0.00189092	0.894951	0.328	0.211	Diet Response
ENSMUST00000132820	Notch1	chr2	26502149	26502727	0.0497155	0.894884	0.134	0.078	Diet Response
ENSMUST00000052631	Snai1	chr2	167537599	167538488	0.00099443	0.89429	0.343	0.216	Diet Response
ENSMUST00000105352	Adamtsl5	chr10	80348056	80348945	0.0348104	0.893686	0.104	0.065	Diet Response
ENSMUST00000154617	Rps6kb1	chr11	86544407	86545308	8.78331e-05	0.893274	0.388	0.251	Diet Response
ENSMUST00000137580	Rpl11	chr4	136035471	136036352	0.0348411	0.893208	0.134	0.076	Diet Response
ENSMUST00000185375	Ep300	chr15	81584780	81585698	0.000134534	0.892863	0.433	0.265	Diet Response
ENSMUST00000153510	Zfp692	chr11	58301996	58302881	3.57011e-05	0.892526	0.463	0.289	Diet Response
ENSMUST00000019290	Cacng2	chr15	78078833	78079828	0.0309178	0.892456	0.179	0.101	Diet Response
ENSMUST00000136020	Rmnd5b	chr11	51635393	51636254	0.00151831	0.89199	0.284	0.176	Diet Response
ENSMUST00000041048	Orai2	chr5	136170195	136171067	0.0201895	0.891719	0.179	0.11	Diet Response
ENSMUST00000092907	Rpa1	chr11	75348018	75348923	9.9264e-05	0.891581	0.507	0.307	Diet Response
ENSMUST00000156488	Ssh2	chr11	77225102	77226031	0.0146642	0.891249	0.194	0.119	Diet Response
ENSMUST00000195545	RP23-403H2.2	chr3	51377814	51378633	0.0465665	0.891224	0.104	0.071	Diet Response
ENSMUST00000061856	Gpam	chr19	55099031	55099953	0.0126498	0.891197	0.194	0.119	Diet Response
ENSMUST00000137500	Acaca	chr11	84179172	84180069	0.000142851	0.891058	0.418	0.273	Diet Response
ENSMUST00000143065	Gm14005	chr2	128240152	128241148	0.00588996	0.890974	0.224	0.136	Diet Response
ENSMUST00000138083	Stat5a	chr11	100860012	100860912	0.0014751	0.890839	0.328	0.195	Diet Response
ENSMUST00000107596	Srcin1	chr11	97531365	97532302	0.0174346	0.890744	0.179	0.11	Diet Response
ENSMUST00000177456	Ppp1r9a	chr6	4972957	4973762	0.0332504	0.890576	0.164	0.093	Diet Response
ENSMUST00000102504	Myo1c	chr11	75651330	75652282	0.00368032	0.890217	0.269	0.176	Diet Response
ENSMUST00000140991	Sap30bp	chr11	115933121	115934037	0.0012368	0.888983	0.299	0.186	Diet Response
ENSMUST00000041627	Sdk2	chr11	113777592	113778531	0.0359863	0.888776	0.119	0.069	Diet Response
ENSMUST00000131501	D030028A08Rik	chr11	96919262	96921068	0.00263965	0.888757	0.284	0.172	Diet Response
ENSMUST00000026671	Rptor	chr11	119602601	119603471	0.00234089	0.888185	0.239	0.154	Diet Response
ENSMUST00000152979	Ctc1	chr11	69039932	69040693	0.00159323	0.888061	0.269	0.163	Diet Response
ENSMUST00000152971	Acbd4	chr11	103102494	103103396	0.000167429	0.88798	0.433	0.277	Diet Response
ENSMUST00000067523	Gm9945	chr11	53483272	53484281	0.000974976	0.887918	0.224	0.142	Diet Response
ENSMUST00000099207	Zcchc3	chr2	152405828	152406750	0.0484111	0.887801	0.119	0.07	Diet Response
ENSMUST00000106148	Dcxr	chr11	120726842	120727738	0.0139552	0.887649	0.239	0.148	Diet Response
ENSMUST00000156882	Gm16170	chr11	48855093	48855851	0.0413193	0.887366	0.119	0.076	Diet Response
ENSMUST00000103140	Trpc4ap	chr2	155691834	155692739	0.00313048	0.887254	0.299	0.172	Diet Response
ENSMUST00000142739	Nlk	chr11	78697250	78698177	6.1898e-05	0.887207	0.463	0.322	Diet Response
ENSMUST00000022369	Vcl	chr14	20973577	20974501	0.0245897	0.886138	0.179	0.106	Diet Response
ENSMUST00000060835	Tex14	chr11	87426261	87427224	0.00151973	0.885932	0.343	0.225	Diet Response
ENSMUST00000108829	Zfp672	chr11	58322873	58323783	8.92859e-05	0.884856	0.448	0.287	Diet Response
ENSMUST00000176430	Ap2b1	chr11	83302301	83303255	0.000865737	0.884833	0.284	0.192	Diet Response
ENSMUST00000171233	Slc37a1	chr17	31304889	31305858	0.0369957	0.884265	0.119	0.073	Diet Response
ENSMUST00000040487	Rsad1	chr11	94538435	94539340	0.0263453	0.883782	0.194	0.127	Diet Response
ENSMUST00000041124	Zfp704	chr3	9619774	9620457	0.0495431	0.883619	0.119	0.078	Diet Response
ENSMUST00000117818	Cluh	chr11	74648893	74649809	0.000431381	0.882341	0.358	0.237	Diet Response
ENSMUST00000018841	Aatf	chr11	84513112	84514031	0.000249549	0.881642	0.388	0.255	Diet Response
ENSMUST00000108836	Irgm2	chr11	58239032	58239937	0.0102787	0.88134	0.194	0.124	Diet Response
ENSMUST00000157012	Usp48	chr4	137650638	137651590	0.0196969	0.881032	0.209	0.121	Diet Response
ENSMUST00000132961	Smim6	chr11	115911755	115912128	0.000225253	0.881004	0.418	0.255	Diet Response
ENSMUST00000076648	Fcgbp	chr7	28064379	28065336	0.0416683	0.880823	0.119	0.07	Diet Response
ENSMUST00000023803	Krt18	chr15	102027755	102028608	0.0147794	0.880802	0.194	0.121	Diet Response
ENSMUST00000003442	Cacnb3	chr15	98634268	98635202	0.0187703	0.880656	0.164	0.096	Diet Response
ENSMUST00000153825	Gm11748	chr11	118475252	118476018	0.0461978	0.88009	0.134	0.083	Diet Response
ENSMUST00000153989	Tha1	chr11	117912556	117913539	0.0416503	0.879981	0.119	0.075	Diet Response
ENSMUST00000095097	Foxe1	chr4	46304593	46305511	0.0237339	0.879599	0.149	0.089	Diet Response
ENSMUST00000020804	Gdpd1	chr11	87038940	87039852	0.0171886	0.879053	0.194	0.119	Diet Response
ENSMUST00000056781	Ccdc57	chr11	120905158	120906069	0.0289271	0.878609	0.119	0.07	Diet Response
ENSMUST00000069620	Per2	chr1	91463107	91463998	0.0337982	0.878548	0.134	0.078	Diet Response
ENSMUST00000044985	Bahcc1	chr11	120315768	120316688	0.000538285	0.87832	0.358	0.22	Diet Response
ENSMUST00000136983	Dpf2	chr19	5912426	5913361	0.00340976	0.877312	0.284	0.169	Diet Response
ENSMUST00000167787	Smurf2	chr11	106919299	106920047	0.0483386	0.87711	0.104	0.059	Diet Response
ENSMUST00000055458	Cdc42ep2	chr19	5924411	5925204	0.00930971	0.877025	0.254	0.169	Diet Response
ENSMUST00000155873	Rpl11	chr4	136052969	136053891	0.00282532	0.87671	0.299	0.184	Diet Response
ENSMUST00000134375	Scmh1	chr4	120380754	120381923	0.0321493	0.875933	0.119	0.072	Diet Response
ENSMUST00000156483	Tex14	chr11	87470644	87471493	0.0493316	0.875635	0.134	0.078	Diet Response
ENSMUST00000017597	Pipox	chr11	77893702	77894632	0.0327638	0.875496	0.164	0.103	Diet Response
ENSMUST00000021314	Nmt1	chr11	103028016	103028927	1.67845e-05	0.87472	0.567	0.367	Diet Response
ENSMUST00000163666	Eif4a1	chr11	69672068	69672967	1.28496e-05	0.874268	0.567	0.374	Diet Response
ENSMUST00000028288	Notch1	chr2	26503396	26504317	0.0383165	0.874214	0.164	0.098	Diet Response
ENSMUST00000034429	Tmem231	chr8	111926651	111927611	0.0358655	0.873976	0.119	0.07	Diet Response
ENSMUST00000050201	Mapk3	chr7	126754657	126755574	0.0331768	0.873933	0.149	0.089	Diet Response
ENSMUST00000108659	Dnah2	chr11	69417313	69418342	1.76992e-05	0.872979	0.507	0.337	Diet Response
ENSMUST00000022993	Derl1	chr15	57864195	57865091	0.0381021	0.872933	0.104	0.069	Diet Response
ENSMUST00000148512	Pemt	chr11	60045941	60046874	0.000155129	0.871413	0.433	0.295	Diet Response
ENSMUST00000142618	Sgms1	chr19	32346797	32347646	0.0423748	0.871135	0.134	0.083	Diet Response
ENSMUST00000102494	Ccdc55	chr11	77078022	77078926	0.0117447	0.870394	0.149	0.097	Diet Response
ENSMUST00000147639	Vgll4	chr6	114944486	114945519	0.0428873	0.869844	0.149	0.097	Diet Response
ENSMUST00000049308	Itpr3	chr17	27055880	27056632	0.0132337	0.869045	0.164	0.108	Diet Response
ENSMUST00000127664	Gm20388	chr8	123036709	123037637	0.0135973	0.868629	0.194	0.122	Diet Response
ENSMUST00000113533	Sac3d1	chr19	6117855	6118768	0.000485789	0.868524	0.358	0.252	Diet Response
ENSMUST00000109103	Hnrnpab	chr11	51606588	51607425	0.000802003	0.868318	0.358	0.228	Diet Response
ENSMUST00000088246	Tuba3a	chr6	125271251	125272180	0.0258158	0.86827	0.134	0.08	Diet Response
ENSMUST00000136744	1600002D24Rik	chr16	95819817	95820726	0.00226081	0.868045	0.299	0.183	Diet Response
ENSMUST00000142472	Tcam1	chr11	106276173	106277076	0.0126717	0.867909	0.209	0.125	Diet Response
ENSMUST00000150134	Phospho1	chr11	95823874	95824793	0.000920612	0.867397	0.313	0.196	Diet Response
ENSMUST00000102697	Flcn	chr11	59809570	59810503	0.000956415	0.867037	0.328	0.227	Diet Response
ENSMUST00000128748	Arrb2	chr11	70432007	70432954	0.00010465	0.866087	0.463	0.303	Diet Response
ENSMUST00000057849	C1ql1	chr11	102946325	102947242	0.019687	0.865539	0.134	0.086	Diet Response
ENSMUST00000079793	Pth	chr7	113377591	113378498	0.0358974	0.864982	0.149	0.084	Diet Response
ENSMUST00000044286	Zdhhc1	chr8	105473912	105474820	6.00664e-05	0.864815	0.448	0.273	Diet Response
ENSMUST00000107410	Pmvk	chr3	89458649	89459588	0.00289274	0.864078	0.269	0.177	Diet Response
ENSMUST00000178105	Dynll2	chr11	87968571	87969482	0.0301959	0.863985	0.164	0.111	Diet Response
ENSMUST00000030446	Urod	chr4	116993961	116994797	0.00896964	0.863794	0.269	0.16	Diet Response
ENSMUST00000132548	Wrap53	chr11	69578864	69579731	0.000265501	0.863558	0.373	0.245	Diet Response
ENSMUST00000106977	Kansl1	chr11	104442149	104443118	0.000261753	0.863388	0.433	0.275	Diet Response
ENSMUST00000129741	Dhx8	chr11	101732422	101733333	0.00108773	0.863126	0.299	0.2	Diet Response
ENSMUST00000113062	Il17rc	chr6	113471017	113471878	0.00678339	0.862798	0.254	0.162	Diet Response
ENSMUST00000193209	RP23-201I6.6	chr1	180768081	180768979	0.00959074	0.862695	0.254	0.149	Diet Response
ENSMUST00000042147	Noc4l	chr5	110652969	110653902	0.00744971	0.862493	0.224	0.139	Diet Response
ENSMUST00000118784	Mrps23	chr11	88235108	88236009	0.0224879	0.862066	0.224	0.138	Diet Response
ENSMUST00000111093	Cldn15	chr5	136970320	136971252	0.0146118	0.861774	0.209	0.127	Diet Response
ENSMUST00000107473	Rara	chr11	98960196	98961065	0.00670336	0.861742	0.224	0.141	Diet Response
ENSMUST00000115685	Aifm3	chr16	17489200	17490112	0.0468176	0.861704	0.149	0.094	Diet Response
ENSMUST00000153795	Gm11527	chr11	95858510	95859350	1.3195e-05	0.861615	0.522	0.351	Diet Response
ENSMUST00000021091	Pafah1b1	chr11	74723923	74724722	0.000221486	0.860888	0.403	0.281	Diet Response
ENSMUST00000106602	Rpl38	chr11	114668342	114669087	0.00688937	0.860248	0.269	0.166	Diet Response
ENSMUST00000145671	Itga3	chr11	95076352	95077225	4.23528e-05	0.86024	0.463	0.307	Diet Response
ENSMUST00000136384	Pde9a	chr17	31432534	31433393	0.0109258	0.859808	0.239	0.146	Diet Response
ENSMUST00000147239	Nbr1	chr11	101551769	101552242	0.00128283	0.858304	0.313	0.204	Diet Response
ENSMUST00000105869	Pafah2	chr4	134395801	134396716	0.000761617	0.857648	0.358	0.232	Diet Response
ENSMUST00000178901	Zfp872	chr9	22196161	22197084	0.00698582	0.857477	0.239	0.155	Diet Response
ENSMUST00000179549	Ccdc85b	chr19	5457034	5457913	0.0133865	0.857139	0.254	0.154	Diet Response
ENSMUST00000114863	D17Wsu92e	chr17	27799746	27800673	0.0357904	0.856958	0.149	0.09	Diet Response
ENSMUST00000004920	Ulk2	chr11	61853819	61854669	0.0308955	0.856733	0.209	0.121	Diet Response
ENSMUST00000049630	Cox19	chr5	139333477	139334234	0.0304524	0.85658	0.134	0.079	Diet Response
ENSMUST00000055619	Hic1	chr11	75165127	75166063	0.0228125	0.855707	0.179	0.115	Diet Response
ENSMUST00000173744	Kif3a	chr11	53566955	53567857	0.00753208	0.855398	0.239	0.145	Diet Response
ENSMUST00000154979	Arhgef10l	chr4	140604313	140605230	0.0359657	0.855351	0.164	0.099	Diet Response
ENSMUST00000130373	4732490B19Rik	chr11	113221120	113221942	0.0471188	0.855231	0.134	0.083	Diet Response
ENSMUST00000092956	Ahnak	chr19	8988700	8989631	0.0192129	0.85506	0.179	0.105	Diet Response
ENSMUST00000042780	Tex2	chr11	106500465	106501301	0.00142473	0.855021	0.299	0.206	Diet Response
ENSMUST00000155384	2900041M22Rik	chr11	117610803	117611714	0.0333737	0.854427	0.134	0.08	Diet Response
ENSMUST00000025867	Rela	chr19	5637010	5637973	0.0024691	0.854028	0.313	0.206	Diet Response
ENSMUST00000171565	Map3k12	chr15	102510345	102511247	0.0219898	0.853846	0.134	0.085	Diet Response
ENSMUST00000180350	Scamp4	chr10	80602559	80603495	0.00184664	0.852733	0.313	0.21	Diet Response
ENSMUST00000127014	Itgb7	chr15	102224218	102225127	0.0363517	0.852272	0.149	0.091	Diet Response
ENSMUST00000162575	Tm7sf2	chr19	6067516	6068342	0.00187337	0.852231	0.343	0.232	Diet Response
ENSMUST00000170226	Parp10	chr15	76232562	76233417	0.0150872	0.851919	0.164	0.1	Diet Response
ENSMUST00000151855	Ctu2	chr8	122475679	122476590	0.00953918	0.849143	0.254	0.159	Diet Response
ENSMUST00000018506	Kpna2	chr11	107014397	107015340	0.0398193	0.848459	0.119	0.075	Diet Response
ENSMUST00000064941	Nr1d1	chr11	98782958	98783874	0.00231986	0.848047	0.254	0.162	Diet Response
ENSMUST00000055655	Fasn	chr11	120823907	120824784	0.000246974	0.847661	0.448	0.301	Diet Response
ENSMUST00000052919	Ormdl3	chr11	98587986	98588797	0.000850394	0.847649	0.373	0.242	Diet Response
ENSMUST00000023238	Gsdmd	chr15	75853798	75854737	0.0241335	0.847164	0.164	0.107	Diet Response
ENSMUST00000140996	Brap	chr5	121660056	121660990	0.024639	0.847128	0.209	0.129	Diet Response
ENSMUST00000185558	1810043H04Rik	chr11	120098451	120099283	0.00012972	0.845562	0.493	0.344	Diet Response
ENSMUST00000153030	Gm12349	chr11	100286747	100287676	0.000278584	0.845275	0.418	0.283	Diet Response
ENSMUST00000108173	Rffl	chr11	82870797	82871620	0.00119912	0.843881	0.313	0.213	Diet Response
ENSMUST00000131423	Abcc12	chr8	86585185	86586030	0.0187551	0.843473	0.164	0.098	Diet Response
ENSMUST00000179936	Epn2	chr11	61579172	61580057	0.00613812	0.843328	0.239	0.16	Diet Response
ENSMUST00000147694	Cdk5r1	chr11	80476445	80477387	0.00266537	0.8431	0.254	0.168	Diet Response
ENSMUST00000150735	1700109G15Rik	chr11	84738673	84739607	0.0271921	0.843019	0.164	0.111	Diet Response
ENSMUST00000049257	Ddx52	chr11	83941682	83942595	0.00848342	0.842557	0.164	0.11	Diet Response
ENSMUST00000018568	Drg2	chr11	60454172	60455057	0.0134901	0.842206	0.209	0.131	Diet Response
ENSMUST00000149745	Rreb1	chr13	37895520	37896458	0.0278008	0.842134	0.164	0.103	Diet Response
ENSMUST00000168698	Cotl1	chr8	119810766	119811691	0.0336311	0.84161	0.134	0.084	Diet Response
ENSMUST00000139655	Chka	chr19	3851328	3852213	0.000870676	0.84052	0.343	0.216	Diet Response
ENSMUST00000056781	Ccdc57	chr11	120932411	120933347	0.0282818	0.839655	0.134	0.089	Diet Response
ENSMUST00000133967	Tmem256	chr11	69837806	69838766	2.0284e-05	0.839374	0.567	0.367	Diet Response
ENSMUST00000070997	Myo1d	chr11	80779542	80780405	0.000581586	0.839254	0.403	0.266	Diet Response
ENSMUST00000151165	Cyth1	chr11	118212359	118213294	0.0223926	0.838638	0.224	0.148	Diet Response
ENSMUST00000145828	Map2k3	chr11	60935030	60935896	0.0035817	0.837484	0.388	0.24	Diet Response
ENSMUST00000165418	Zfp148	chr16	33380303	33381229	0.0139565	0.836503	0.209	0.129	Diet Response
ENSMUST00000085941	Znhit1	chr5	136986602	136987356	0.00762625	0.835732	0.254	0.164	Diet Response
ENSMUST00000049460	Grn	chr11	102429932	102430816	0.00226009	0.835242	0.284	0.202	Diet Response
ENSMUST00000106407	Rabep2	chr7	126428560	126429521	0.00190023	0.83431	0.313	0.203	Diet Response
ENSMUST00000092883	Gm10277	chr11	77785680	77786585	0.00214442	0.833619	0.328	0.231	Diet Response
ENSMUST00000061241	Apoo-ps	chr13	107469226	107470186	0.0481446	0.833216	0.149	0.091	Diet Response
ENSMUST00000101377	Plb1	chr5	32338038	32338944	0.0329702	0.833183	0.149	0.093	Diet Response
ENSMUST00000153429	4933434M16Rik	chr11	112828392	112829351	0.0478955	0.832853	0.119	0.079	Diet Response
ENSMUST00000171118	Lrch3	chr16	32913757	32914615	0.00600509	0.832694	0.254	0.155	Diet Response
ENSMUST00000136226	Rnaseh2c	chr19	5601528	5602391	0.0398927	0.832534	0.164	0.105	Diet Response
ENSMUST00000135148	Pelp1	chr11	70409661	70410564	0.0130946	0.83239	0.194	0.127	Diet Response
ENSMUST00000166700	Gm17305	chr11	69366165	69367047	0.00188435	0.832361	0.254	0.166	Diet Response
ENSMUST00000108269	Lgals9	chr11	78981738	78982665	0.00240933	0.832056	0.328	0.223	Diet Response
ENSMUST00000062677	Tmem11	chr11	60878469	60879365	0.000697131	0.831885	0.388	0.26	Diet Response
ENSMUST00000163421	Axin1	chr17	26138176	26139062	0.000227984	0.831881	0.463	0.307	Diet Response
ENSMUST00000002133	Sdf2	chr11	78245475	78246415	0.00136465	0.831415	0.358	0.244	Diet Response
ENSMUST00000144486	Atp6v0d1	chr8	105533631	105534492	0.0334229	0.831165	0.164	0.1	Diet Response
ENSMUST00000172405	Ggnbp2	chr11	84869831	84870491	0.00147175	0.83111	0.358	0.23	Diet Response
ENSMUST00000107585	Cisd3	chr11	97685361	97686277	0.00223044	0.830664	0.343	0.238	Diet Response
ENSMUST00000153825	Gm11748	chr11	118470298	118471042	0.00380178	0.830425	0.269	0.178	Diet Response
ENSMUST00000116102	Arhgap27	chr11	103361248	103362049	0.0137273	0.829483	0.209	0.128	Diet Response
ENSMUST00000045281	Smg6	chr11	74925409	74926336	0.00100018	0.828839	0.388	0.245	Diet Response
ENSMUST00000103143	Fbxl20	chr11	98149038	98149860	0.0116256	0.828523	0.224	0.145	Diet Response
ENSMUST00000146972	Lsm4	chr8	70672872	70673759	7.2188e-05	0.826829	0.507	0.329	Diet Response
ENSMUST00000144668	Dhdds	chr4	134000488	134001394	0.00117722	0.826241	0.403	0.256	Diet Response
ENSMUST00000171415	Ndufb8	chr19	44554957	44555827	0.0391684	0.825769	0.179	0.107	Diet Response
ENSMUST00000171123	Adrbk1	chr19	4305803	4306691	0.0259434	0.825612	0.194	0.125	Diet Response
ENSMUST00000094077	Kdm6b	chr11	69409377	69410285	0.00512775	0.825292	0.299	0.191	Diet Response
ENSMUST00000017534	Aldoc	chr11	78322592	78323512	0.00858061	0.825093	0.284	0.188	Diet Response
ENSMUST00000146053	Rad51d	chr11	82890163	82890999	0.00323966	0.824784	0.284	0.184	Diet Response
ENSMUST00000143391	Gm12714	chr11	59908177	59909106	0.04131	0.824764	0.149	0.091	Diet Response
ENSMUST00000150762	Ppp1r1b	chr11	98352009	98352917	0.00220528	0.824702	0.313	0.2	Diet Response
ENSMUST00000144824	Recql5	chr11	115911097	115911679	0.000145165	0.824546	0.463	0.326	Diet Response
ENSMUST00000180802	Gm20109	chr17	28522378	28523298	0.0172268	0.824505	0.194	0.129	Diet Response
ENSMUST00000026576	Taldo1	chr7	141391719	141392642	0.000625005	0.824127	0.358	0.24	Diet Response
ENSMUST00000107636	Prr15l	chr11	96937500	96938417	0.000733886	0.82357	0.358	0.258	Diet Response
ENSMUST00000156483	Tex14	chr11	87442692	87443763	0.00561773	0.823021	0.328	0.21	Diet Response
ENSMUST00000107734	Kat7	chr11	95310062	95310573	0.000232882	0.82302	0.433	0.295	Diet Response
ENSMUST00000138374	Gm12498	chr3	108025807	108026708	0.0256696	0.82299	0.179	0.126	Diet Response
ENSMUST00000108779	Rgs19	chr2	181693510	181694431	0.0438325	0.822944	0.119	0.076	Diet Response
ENSMUST00000138299	Tnrc6c	chr11	117751151	117752105	0.0464623	0.822787	0.119	0.07	Diet Response
ENSMUST00000063347	Arf2	chr11	103966187	103967060	1.94056e-05	0.822786	0.567	0.378	Diet Response
ENSMUST00000018681	Pcgf2	chr11	97699982	97700802	0.00971677	0.822509	0.224	0.145	Diet Response
ENSMUST00000152945	Aldh2	chr5	121583835	121584720	0.00424836	0.82247	0.313	0.211	Diet Response
ENSMUST00000169536	Zfyve27	chr19	42170133	42171038	0.00231431	0.822045	0.313	0.211	Diet Response
ENSMUST00000100619	Gm525	chr11	89100260	89101116	0.0106374	0.82092	0.209	0.14	Diet Response
ENSMUST00000177476	Neurl4	chr11	69901616	69901973	0.00732939	0.820745	0.194	0.136	Diet Response
ENSMUST00000148969	Nup188	chr2	30285910	30286799	0.00698423	0.820547	0.284	0.181	Diet Response
ENSMUST00000156337	Hdac5	chr11	102216111	102217024	0.0133871	0.820511	0.194	0.135	Diet Response
ENSMUST00000074834	Plec	chr15	76229150	76230062	0.00399887	0.820491	0.284	0.181	Diet Response
ENSMUST00000172107	St13	chr15	81399417	81400304	0.000260551	0.820441	0.433	0.309	Diet Response
ENSMUST00000152439	Gm14009	chr2	128179693	128180601	0.0345944	0.819651	0.179	0.113	Diet Response
ENSMUST00000152361	Tnk2	chr16	32674823	32675740	0.0246538	0.819503	0.194	0.133	Diet Response
ENSMUST00000164509	Vldlr	chr19	27149255	27150267	0.0381757	0.818813	0.149	0.089	Diet Response
ENSMUST00000183561	Gm28001	chr3	96497134	96498074	0.0162741	0.818139	0.224	0.136	Diet Response
ENSMUST00000157075	Pld2	chr11	70539709	70540616	0.00236329	0.817948	0.358	0.228	Diet Response
ENSMUST00000170895	Guk1	chr11	59187416	59188217	0.00772346	0.817609	0.313	0.203	Diet Response
ENSMUST00000165495	E430018J23Rik	chr7	127393254	127394148	0.00145208	0.817554	0.299	0.203	Diet Response
ENSMUST00000109897	Ap1b1	chr11	4986482	4987365	0.00162339	0.817496	0.313	0.206	Diet Response
ENSMUST00000178344	Itpripl2	chr7	118499177	118500128	0.0334464	0.816896	0.164	0.12	Diet Response
ENSMUST00000156760	Capzb	chr4	139197411	139198134	0.00827395	0.816067	0.299	0.174	Diet Response
ENSMUST00000153468	Thra	chr11	98740202	98741053	0.017714	0.815917	0.209	0.122	Diet Response
ENSMUST00000151526	Abr	chr11	76476851	76477641	0.00152837	0.815853	0.418	0.275	Diet Response
ENSMUST00000130253	Stmn1	chr4	134468754	134469440	0.00486484	0.815309	0.269	0.179	Diet Response
ENSMUST00000026558	Ric8	chr7	140856960	140857828	0.00175625	0.815075	0.284	0.181	Diet Response
ENSMUST00000139759	Eif4g3	chr4	137992904	137993829	0.00272059	0.81507	0.343	0.226	Diet Response
ENSMUST00000146848	Mroh8	chr2	157244889	157245940	0.0280322	0.814956	0.149	0.099	Diet Response
ENSMUST00000007317	Krt19	chr11	100138817	100139701	0.0377291	0.81435	0.149	0.098	Diet Response
ENSMUST00000127984	Cbfa2t3	chr8	122635652	122636559	0.00930607	0.812955	0.284	0.186	Diet Response
ENSMUST00000176483	Kdm2a	chr19	4396820	4397758	0.000113396	0.812088	0.448	0.326	Diet Response
ENSMUST00000025890	Scyl1	chr19	5770899	5771801	0.00514496	0.81128	0.254	0.171	Diet Response
ENSMUST00000136781	Bbc3	chr7	16309915	16310542	0.0245094	0.811274	0.179	0.119	Diet Response
ENSMUST00000037502	Fam117a	chr11	95336324	95337203	0.00217466	0.81122	0.313	0.213	Diet Response
ENSMUST00000106098	Inpp5a	chr7	139398360	139399295	0.0264387	0.810912	0.209	0.122	Diet Response
ENSMUST00000154723	Phldb1	chr9	44708043	44708946	0.0250315	0.810581	0.134	0.086	Diet Response
ENSMUST00000072948	Acox1	chr11	116198550	116199470	0.000346157	0.809775	0.388	0.297	Diet Response
ENSMUST00000150224	Camta2	chr11	70686728	70687596	0.00685195	0.809427	0.254	0.156	Diet Response
ENSMUST00000103118	Kat2a	chr11	100712000	100712875	0.0482735	0.809414	0.119	0.078	Diet Response
ENSMUST00000106941	Tlk2	chr11	105180920	105181881	0.0101248	0.809275	0.269	0.171	Diet Response
ENSMUST00000138051	Plgrkt	chr19	29366877	29367787	0.00759136	0.80896	0.209	0.133	Diet Response
ENSMUST00000044985	Bahcc1	chr11	120304820	120305740	0.00563002	0.808409	0.328	0.217	Diet Response
ENSMUST00000189171	D130051D11Rik	chr15	85670633	85671432	0.0161965	0.807634	0.224	0.154	Diet Response
ENSMUST00000116318	Gm11744	chr11	116657535	116658442	0.0066881	0.807556	0.269	0.183	Diet Response
ENSMUST00000131679	Tchp	chr5	114718769	114719682	0.00898367	0.807396	0.209	0.14	Diet Response
ENSMUST00000112673	Pip5k1b	chr19	24317297	24318245	0.00271497	0.807387	0.313	0.21	Diet Response
ENSMUST00000066760	Senp3	chr11	69681558	69682453	0.00580058	0.807075	0.284	0.192	Diet Response
ENSMUST00000141471	Sema4a	chr3	88456119	88456961	0.0203323	0.806914	0.194	0.124	Diet Response
ENSMUST00000133131	Psmc5	chr11	106255615	106256551	0.00203401	0.806772	0.328	0.217	Diet Response
ENSMUST00000147239	Nbr1	chr11	101552336	101553027	3.11347e-05	0.806417	0.507	0.352	Diet Response
ENSMUST00000053705	B3gnt1	chr19	5038388	5039322	0.00304015	0.805795	0.254	0.164	Diet Response
ENSMUST00000121127	Ccng2	chr5	93268117	93268878	0.0373956	0.805759	0.164	0.11	Diet Response
ENSMUST00000108666	Aurkb	chr11	69040890	69041503	0.00263898	0.805019	0.313	0.205	Diet Response
ENSMUST00000061721	E2f2	chr4	136174319	136175288	0.0239658	0.804255	0.164	0.106	Diet Response
ENSMUST00000021719	2010107E04Rik	chr12	111966519	111967414	0.0124625	0.804206	0.239	0.157	Diet Response
ENSMUST00000024914	Themis3	chr17	66609707	66610593	0.0131355	0.804113	0.269	0.177	Diet Response
ENSMUST00000059026	Abi3	chr11	95836317	95837183	0.00767942	0.803032	0.269	0.181	Diet Response
ENSMUST00000154483	Csnk1d	chr11	120990827	120991706	0.00480059	0.802522	0.254	0.177	Diet Response
ENSMUST00000136181	Fnbp1	chr2	31141567	31142490	0.026495	0.802056	0.194	0.125	Diet Response
ENSMUST00000035222	Slc25a20	chr9	108661708	108662551	0.0111182	0.801202	0.269	0.174	Diet Response
ENSMUST00000057224	4932418E24Rik	chr2	26298091	26299019	0.0273511	0.800962	0.149	0.092	Diet Response
ENSMUST00000059857	Rinl	chr7	28802664	28803491	0.035682	0.800542	0.134	0.092	Diet Response
ENSMUST00000146556	Slc35b1	chr11	95384180	95385069	0.000387819	0.800537	0.403	0.279	Diet Response
ENSMUST00000122692	n-R5s21	chr19	43939758	43940688	0.0242836	0.799871	0.179	0.122	Diet Response
ENSMUST00000101004	Per1	chr11	69096663	69097581	0.004547	0.799435	0.313	0.225	Diet Response
ENSMUST00000092827	Lhx1	chr11	84522308	84523229	0.0494067	0.799192	0.134	0.094	Diet Response
ENSMUST00000134745	Ywhae	chr11	75732529	75733340	0.00298812	0.798737	0.313	0.214	Diet Response
ENSMUST00000131298	Ralgps1	chr2	33371010	33371680	0.0108038	0.798577	0.269	0.175	Diet Response
ENSMUST00000040261	Macrod1	chr19	7182188	7183093	0.0264052	0.798504	0.194	0.124	Diet Response
ENSMUST00000053063	Hexim1	chr11	103115715	103116586	4.09214e-05	0.798307	0.552	0.39	Diet Response
ENSMUST00000102561	Rpa2	chr4	132767779	132768686	0.00244923	0.798135	0.388	0.256	Diet Response
ENSMUST00000177736	Llgl2	chr11	115843601	115844507	0.0024227	0.79771	0.358	0.234	Diet Response
ENSMUST00000154968	Pnkp	chr7	44856761	44857680	0.0402816	0.796358	0.104	0.064	Diet Response
ENSMUST00000168521	E130317F20Rik	chr10	79852988	79853672	0.00550421	0.796265	0.224	0.139	Diet Response
ENSMUST00000151513	Eif1	chr11	100320297	100320648	0.00284666	0.795912	0.328	0.209	Diet Response
ENSMUST00000026062	Casp7	chr19	56418153	56419047	0.022958	0.795159	0.179	0.119	Diet Response
ENSMUST00000110491	Gpx5	chr13	21262805	21263706	0.0456094	0.794671	0.164	0.103	Diet Response
ENSMUST00000102574	Acadvl	chr11	70014855	70015749	0.0329558	0.794319	0.164	0.107	Diet Response
ENSMUST00000110294	Elmsan1	chr12	84193522	84194434	0.0053431	0.794263	0.284	0.181	Diet Response
ENSMUST00000119274	Stk38	chr17	29007546	29008498	0.0138436	0.793185	0.239	0.167	Diet Response
ENSMUST00000102657	B9d1	chr11	61504561	61505495	0.00930349	0.79317	0.239	0.161	Diet Response
ENSMUST00000194959	Usp4	chr9	108347390	108348319	0.0131112	0.792434	0.239	0.175	Diet Response
ENSMUST00000133779	Cdc6	chr11	98907260	98908163	0.000556477	0.792425	0.373	0.252	Diet Response
ENSMUST00000060651	Cldn7	chr11	69964942	69965804	0.000246447	0.791919	0.418	0.277	Diet Response
ENSMUST00000109895	Gas2l1	chr11	5061591	5062487	0.005192	0.791804	0.328	0.227	Diet Response
ENSMUST00000023050	Tab1	chr15	80132747	80133614	0.0178507	0.791128	0.209	0.145	Diet Response
ENSMUST00000109845	Dbnl	chr11	5782058	5782994	0.0029951	0.79028	0.328	0.232	Diet Response
ENSMUST00000169651	Nlrx1	chr9	44267719	44268663	0.00499885	0.790047	0.328	0.216	Diet Response
ENSMUST00000106183	Sirt7	chr11	120624365	120625256	0.0222032	0.789942	0.179	0.117	Diet Response
ENSMUST00000056781	Ccdc57	chr11	120902301	120903016	0.0263786	0.788905	0.179	0.118	Diet Response
ENSMUST00000040992	Nek9	chr12	85338898	85339831	0.024771	0.788768	0.224	0.138	Diet Response
ENSMUST00000018571	Ypel2	chr11	86966884	86967803	0.0439935	0.787501	0.104	0.069	Diet Response
ENSMUST00000025570	Sdhaf2	chr19	10525010	10525937	0.00150705	0.787358	0.343	0.247	Diet Response
ENSMUST00000096253	Uqcc3	chr19	8880426	8881313	0.0136105	0.787006	0.209	0.136	Diet Response
ENSMUST00000053319	4731417B20Rik	chr5	136622726	136623662	0.00378332	0.786657	0.239	0.155	Diet Response
ENSMUST00000040320	Micall1	chr15	79108701	79109619	0.0395292	0.785584	0.179	0.117	Diet Response
ENSMUST00000127883	Gm12347	chr11	100113347	100114250	0.00199323	0.784711	0.313	0.202	Diet Response
ENSMUST00000010506	Rdm1	chr11	101645637	101646498	0.00777615	0.784692	0.299	0.185	Diet Response
ENSMUST00000132163	Zscan2	chr7	80832964	80833565	0.038459	0.784415	0.134	0.086	Diet Response
ENSMUST00000030669	Slc9a1	chr4	133369337	133370204	0.0194262	0.784103	0.209	0.136	Diet Response
ENSMUST00000114159	Nacc2	chr2	26091612	26092514	0.0424704	0.783415	0.179	0.11	Diet Response
ENSMUST00000065398	Nup214	chr2	31973916	31974823	0.00166657	0.783084	0.373	0.249	Diet Response
ENSMUST00000109221	B4galt5	chr2	167280472	167281414	0.04345	0.782818	0.104	0.066	Diet Response
ENSMUST00000166273	Igdcc4	chr9	65101257	65102228	0.0296667	0.78281	0.194	0.118	Diet Response
ENSMUST00000039048	1810055G02Rik	chr19	3718930	3719861	0.0198048	0.782789	0.254	0.167	Diet Response
ENSMUST00000002625	Uck1	chr2	32259678	32260557	0.0116393	0.782703	0.209	0.154	Diet Response
ENSMUST00000000985	Oxa1l	chr14	54360545	54361416	0.0283656	0.782412	0.149	0.097	Diet Response
ENSMUST00000053286	Ccdc84	chr9	44417578	44418488	0.00627546	0.782314	0.254	0.164	Diet Response
ENSMUST00000054562	Nkx1-2	chr7	132596913	132597867	0.0326165	0.782308	0.134	0.09	Diet Response
ENSMUST00000060710	Cdc25c	chr18	34751211	34752119	0.00350767	0.782216	0.343	0.232	Diet Response
ENSMUST00000017365	Psmd3	chr11	98681990	98682922	0.000857462	0.781874	0.388	0.273	Diet Response
ENSMUST00000097331	Gm6034	chr17	36083043	36083831	0.0293774	0.78182	0.164	0.112	Diet Response
ENSMUST00000108677	Usp43	chr11	67921921	67922709	0.00149182	0.781437	0.388	0.28	Diet Response
ENSMUST00000181265	Gm26710	chr10	80578466	80579414	0.012732	0.781284	0.269	0.174	Diet Response
ENSMUST00000152205	Clk2	chr3	89164401	89165292	0.0152819	0.781205	0.224	0.153	Diet Response
ENSMUST00000130325	Lsm6	chr8	78820535	78821469	0.00638762	0.780571	0.284	0.183	Diet Response
ENSMUST00000106746	Helz	chr11	107547403	107548297	0.0135755	0.779823	0.209	0.139	Diet Response
ENSMUST00000125626	E230016K23Rik	chr11	83610659	83611565	0.0215408	0.779334	0.194	0.118	Diet Response
ENSMUST00000107389	Acly	chr11	100527546	100528464	0.000224849	0.77915	0.448	0.329	Diet Response
ENSMUST00000150017	Rangrf	chr11	68979187	68980079	0.0122373	0.778472	0.224	0.152	Diet Response
ENSMUST00000153468	Thra	chr11	98751197	98752093	0.0428296	0.778221	0.119	0.084	Diet Response
ENSMUST00000021201	Cpd	chr11	76854635	76855504	0.0101014	0.778	0.209	0.155	Diet Response
ENSMUST00000115706	Ydjc	chr16	17146671	17147351	0.0141895	0.777652	0.239	0.16	Diet Response
ENSMUST00000021268	Aloxe3	chr11	69125082	69125968	0.0158355	0.777555	0.239	0.153	Diet Response
ENSMUST00000105877	Pdik1l	chr4	134287026	134287800	0.00362577	0.777543	0.299	0.197	Diet Response
ENSMUST00000020804	Gdpd1	chr11	87073794	87074402	0.0299316	0.777061	0.164	0.107	Diet Response
ENSMUST00000142834	1810032O08Rik	chr11	116671050	116671957	0.00128107	0.77557	0.373	0.252	Diet Response
ENSMUST00000166155	Pick1	chr15	79228860	79229780	0.0100593	0.775521	0.224	0.155	Diet Response
ENSMUST00000127664	Gm20388	chr8	123708506	123709414	0.0206701	0.775379	0.194	0.141	Diet Response
ENSMUST00000184826	Nxf1	chr19	8770613	8771532	0.0456189	0.775176	0.119	0.077	Diet Response
ENSMUST00000134182	Qrich2	chr11	116445772	116446699	0.0475933	0.774782	0.134	0.094	Diet Response
ENSMUST00000081799	Sgsm2	chr11	74876582	74877523	0.0417583	0.774653	0.179	0.115	Diet Response
ENSMUST00000124886	Mapk14	chr17	28690772	28691697	4.41743e-05	0.774363	0.537	0.386	Diet Response
ENSMUST00000042771	Sbno2	chr10	80102277	80103164	0.0389686	0.774305	0.119	0.082	Diet Response
ENSMUST00000049583	Zbtb40	chr4	137048321	137049213	0.00871265	0.773532	0.269	0.171	Diet Response
ENSMUST00000142640	Psme3	chr11	101315677	101316606	0.016667	0.772003	0.194	0.132	Diet Response
ENSMUST00000188702	1700020L24Rik	chr11	83440064	83441071	0.00544092	0.771967	0.284	0.198	Diet Response
ENSMUST00000138247	Ube2g1	chr11	72608059	72608954	0.00602512	0.771878	0.269	0.189	Diet Response
ENSMUST00000108592	Gabarap	chr11	69991055	69991758	0.00399805	0.771518	0.284	0.193	Diet Response
ENSMUST00000051089	Hist2h2bb	chr3	96277723	96278653	0.0334605	0.770833	0.164	0.107	Diet Response
ENSMUST00000150712	2610035D17Rik	chr11	113172377	113173285	0.0390322	0.770749	0.149	0.098	Diet Response
ENSMUST00000147755	Rapgef1	chr2	29619342	29620204	0.00851258	0.770733	0.194	0.132	Diet Response
ENSMUST00000111129	Polr2j	chr5	136116222	136117132	0.00672999	0.770441	0.269	0.19	Diet Response
ENSMUST00000007317	Krt19	chr11	100144669	100145508	0.00682494	0.770018	0.239	0.157	Diet Response
ENSMUST00000109845	Dbnl	chr11	5788039	5788940	0.000859342	0.769463	0.388	0.293	Diet Response
ENSMUST00000178839	Ubtf	chr11	102316425	102317291	0.0124122	0.769416	0.239	0.163	Diet Response
ENSMUST00000103213	Nle1	chr11	82907922	82908837	0.0195683	0.769412	0.164	0.107	Diet Response
ENSMUST00000181283	Ssh2	chr11	77446308	77447235	0.0271	0.769387	0.179	0.117	Diet Response
ENSMUST00000133811	Acaca	chr11	84129112	84130018	0.0204967	0.768633	0.194	0.135	Diet Response
ENSMUST00000107626	Sp2	chr11	96977409	96978268	2.65782e-05	0.767904	0.567	0.41	Diet Response
ENSMUST00000164750	Etv4	chr11	101784895	101785776	0.00706946	0.767803	0.254	0.166	Diet Response
ENSMUST00000156134	Slc35c2	chr2	165287366	165288260	0.0268098	0.766937	0.194	0.136	Diet Response
ENSMUST00000101004	Per1	chr11	69094554	69095484	1.81473e-05	0.765873	0.627	0.449	Diet Response
ENSMUST00000168115	Prpsap2	chr11	61761634	61762553	0.00180594	0.76581	0.403	0.273	Diet Response
ENSMUST00000108715	Aldh3a2	chr11	61266772	61267647	3.79497e-05	0.765546	0.567	0.39	Diet Response
ENSMUST00000138977	March10	chr11	105361698	105362537	0.028132	0.765455	0.194	0.121	Diet Response
ENSMUST00000168757	Atp6v0a1	chr11	101052774	101053669	0.0231755	0.765061	0.239	0.153	Diet Response
ENSMUST00000149106	Scp2	chr4	108118081	108118995	0.0460387	0.76456	0.134	0.084	Diet Response
ENSMUST00000020692	Btg2	chr1	134092665	134093582	0.000501753	0.764292	0.493	0.323	Diet Response
ENSMUST00000172035	Gemin5	chr11	58168073	58168969	0.0432212	0.764131	0.149	0.094	Diet Response
ENSMUST00000059295	Syt12	chr19	4477498	4478443	0.0125119	0.763552	0.254	0.178	Diet Response
ENSMUST00000154396	Bcas3	chr11	85775164	85776103	0.0114763	0.763234	0.284	0.195	Diet Response
ENSMUST00000190993	Srsf2	chr11	116853018	116853846	6.12062e-05	0.76278	0.552	0.404	Diet Response
ENSMUST00000080936	Med15	chr16	17700463	17701418	0.040956	0.762711	0.179	0.121	Diet Response
ENSMUST00000147918	Pigl	chr11	62494551	62495427	0.0190622	0.762057	0.209	0.138	Diet Response
ENSMUST00000188307	Nfasc	chr1	132647743	132648682	0.0323786	0.7609	0.134	0.083	Diet Response
ENSMUST00000043150	Acsl5	chr19	55253397	55254337	0.00857967	0.760483	0.254	0.172	Diet Response
ENSMUST00000025912	Plcb3	chr19	6969582	6970335	0.0410828	0.760267	0.164	0.105	Diet Response
ENSMUST00000177633	Zmynd8	chr2	165854237	165855096	0.0311783	0.759881	0.179	0.113	Diet Response
ENSMUST00000152008	Strada	chr11	106193189	106194103	0.000397302	0.759472	0.448	0.315	Diet Response
ENSMUST00000035115	Vipr1	chr9	121642245	121643028	0.0137403	0.759163	0.239	0.167	Diet Response
ENSMUST00000123253	Ckap5	chr2	91537344	91538249	0.0264753	0.758768	0.224	0.154	Diet Response
ENSMUST00000162720	Zdhhc24	chr19	4878170	4879089	0.00326408	0.758288	0.313	0.225	Diet Response
ENSMUST00000135309	Zscan20	chr4	128597615	128598541	0.019897	0.758154	0.164	0.112	Diet Response
ENSMUST00000080817	Rnf169	chr7	99979976	99980803	0.0338048	0.757651	0.179	0.127	Diet Response
ENSMUST00000024839	Sik1	chr17	31871829	31872737	0.0364131	0.757075	0.134	0.094	Diet Response
ENSMUST00000107686	Atp5g1	chr11	96075373	96076314	1.58596e-05	0.756739	0.597	0.432	Diet Response
ENSMUST00000059231	Frat2	chr19	41829401	41830347	0.0057756	0.756656	0.299	0.214	Diet Response
ENSMUST00000065040	Arhgef15	chr11	68939363	68940284	0.0143122	0.756291	0.224	0.152	Diet Response
ENSMUST00000142994	Tmem180	chr19	46356409	46357303	0.0191522	0.756135	0.209	0.134	Diet Response
ENSMUST00000178124	Gm4980	chr7	99625482	99626407	0.0296768	0.755872	0.164	0.114	Diet Response
ENSMUST00000106452	Unk	chr11	116029915	116030840	5.11904e-05	0.755864	0.522	0.362	Diet Response
ENSMUST00000092766	Kat7	chr11	95309467	95310001	0.000469541	0.755447	0.463	0.341	Diet Response
ENSMUST00000053211	Mfsd6l	chr11	68555707	68556606	0.00420979	0.754075	0.328	0.231	Diet Response
ENSMUST00000138942	Cntnap1	chr11	101171978	101172529	0.0305453	0.753786	0.149	0.1	Diet Response
ENSMUST00000152207	Trim56	chr5	137115767	137116692	0.0123682	0.753755	0.224	0.153	Diet Response
ENSMUST00000143601	Lrp8	chr4	107801660	107802534	0.0370783	0.753654	0.224	0.141	Diet Response
ENSMUST00000035925	Slc7a6os	chr8	106210530	106211455	0.00127779	0.753632	0.403	0.28	Diet Response
ENSMUST00000000291	Mnt	chr11	74831813	74832727	0.000117505	0.752669	0.552	0.397	Diet Response
ENSMUST00000176867	Lrp5	chr19	3692268	3693107	0.0425465	0.752535	0.164	0.107	Diet Response
ENSMUST00000061721	E2f2	chr4	136186723	136187607	0.0071779	0.752419	0.269	0.182	Diet Response
ENSMUST00000115205	Dlg1	chr16	31591663	31592595	0.0343956	0.752189	0.194	0.126	Diet Response
ENSMUST00000169673	Cep55	chr19	38082767	38083678	0.0211496	0.752142	0.224	0.152	Diet Response
ENSMUST00000166769	Eif2b4	chr5	31192649	31193573	0.000123238	0.751949	0.522	0.36	Diet Response
ENSMUST00000102922	Pold2	chr11	5877840	5878756	0.00788451	0.751879	0.269	0.197	Diet Response
ENSMUST00000047321	Arntl	chr7	113185999	113186933	0.0350504	0.750175	0.134	0.086	Diet Response
ENSMUST00000172464	Ctdspl	chr9	118926307	118927442	0.0370422	0.749885	0.149	0.092	Diet Response
ENSMUST00000021239	Lrrc59	chr11	94629260	94630147	0.0153079	0.749805	0.269	0.184	Diet Response
ENSMUST00000109328	Wfdc3	chr2	164737130	164738047	0.0281377	0.749127	0.194	0.138	Diet Response
ENSMUST00000131035	Rnf213	chr11	119428423	119429350	0.0238168	0.749002	0.224	0.143	Diet Response
ENSMUST00000044985	Bahcc1	chr11	120310541	120311451	0.0254796	0.748675	0.209	0.129	Diet Response
ENSMUST00000108408	Abr	chr11	76494178	76495095	0.0081742	0.748588	0.239	0.171	Diet Response
ENSMUST00000040025	Tln2	chr9	67504369	67505342	0.0403383	0.74823	0.194	0.128	Diet Response
ENSMUST00000184858	Mroh6	chr15	75886531	75887425	0.04591	0.747433	0.194	0.132	Diet Response
ENSMUST00000070080	B4galt6	chr18	20745945	20746814	0.0215225	0.7473	0.164	0.114	Diet Response
ENSMUST00000021201	Cpd	chr11	76824277	76825114	0.0307039	0.745911	0.149	0.108	Diet Response
ENSMUST00000002818	Ykt6	chr11	5955254	5956144	0.00614955	0.745837	0.299	0.207	Diet Response
ENSMUST00000161994	Ciart	chr3	95881965	95882875	0.00947084	0.745385	0.299	0.205	Diet Response
ENSMUST00000108287	Sarm1	chr11	78497362	78498274	0.0148548	0.744319	0.284	0.186	Diet Response
ENSMUST00000019026	Mrpl45	chr11	97301966	97302869	0.0362894	0.744046	0.209	0.143	Diet Response
ENSMUST00000026135	Aspscr1	chr11	120672725	120673681	0.00272085	0.743585	0.328	0.254	Diet Response
ENSMUST00000085934	Ache	chr5	137290527	137291359	0.0285117	0.743285	0.194	0.135	Diet Response
ENSMUST00000108264	Ksr1	chr11	79146027	79146948	0.0130571	0.743026	0.239	0.156	Diet Response
ENSMUST00000157071	Scml4	chr10	42910243	42911259	0.026749	0.74295	0.179	0.111	Diet Response
ENSMUST00000167483	Rrp7a	chr15	83122340	83123228	0.0169083	0.742736	0.224	0.162	Diet Response
ENSMUST00000152979	Ctc1	chr11	69037366	69038007	0.0168214	0.742686	0.224	0.152	Diet Response
ENSMUST00000167480	Nf2	chr11	4823401	4824308	0.0366922	0.742108	0.164	0.118	Diet Response
ENSMUST00000146267	Mfsd4	chr1	132075328	132076265	0.0365424	0.741184	0.194	0.14	Diet Response
ENSMUST00000110817	Spint1	chr2	119236903	119237841	0.0328443	0.741059	0.239	0.154	Diet Response
ENSMUST00000169009	Tgfb1	chr7	25688880	25689823	0.0293622	0.740394	0.239	0.152	Diet Response
ENSMUST00000165679	Rnf43	chr11	87680528	87681451	0.0115135	0.739588	0.284	0.188	Diet Response
ENSMUST00000174694	Lats2	chr14	57745691	57746555	0.0247456	0.739522	0.164	0.115	Diet Response
ENSMUST00000155227	Frmd8	chr19	5874826	5875732	0.0198983	0.739472	0.179	0.127	Diet Response
ENSMUST00000052915	Axin2	chr11	108906517	108907444	0.0323768	0.738852	0.149	0.1	Diet Response
ENSMUST00000128260	Ramp2	chr11	101259432	101260333	0.00763677	0.737686	0.313	0.207	Diet Response
ENSMUST00000146566	Baiap2	chr11	119975786	119976719	0.00188284	0.737571	0.358	0.231	Diet Response
ENSMUST00000059458	Maml1	chr11	50291986	50292827	0.00211874	0.737521	0.358	0.262	Diet Response
ENSMUST00000058295	Erbb2	chr11	98411995	98412893	0.0221479	0.737395	0.239	0.154	Diet Response
ENSMUST00000170556	Pycr1	chr11	120643332	120644218	0.00368482	0.737374	0.343	0.246	Diet Response
ENSMUST00000159867	Slc16a13	chr11	70220593	70221432	0.00880605	0.737351	0.284	0.195	Diet Response
ENSMUST00000106113	Foxk2	chr11	121259455	121260376	0.0108902	0.737018	0.299	0.206	Diet Response
ENSMUST00000131252	Sf1	chr19	6363189	6364117	6.36691e-06	0.736556	0.642	0.499	Diet Response
ENSMUST00000138915	Gm12348	chr11	100402411	100403285	0.0135461	0.736516	0.254	0.164	Diet Response
ENSMUST00000127405	Nhp2	chr11	51619157	51620083	0.000969297	0.736433	0.433	0.296	Diet Response
ENSMUST00000153295	Cutc	chr19	43767397	43768285	0.040991	0.736416	0.149	0.1	Diet Response
ENSMUST00000179855	Crlf3	chr11	80080647	80081551	0.0101745	0.73447	0.269	0.19	Diet Response
ENSMUST00000155668	Sec11c	chr18	65805224	65806183	0.012489	0.734437	0.224	0.147	Diet Response
ENSMUST00000004985	Brpf3	chr17	28816910	28817825	0.00821405	0.734015	0.254	0.185	Diet Response
ENSMUST00000064821	Itgam	chr7	128056647	128057536	0.00790274	0.732594	0.269	0.169	Diet Response
ENSMUST00000029673	Efna3	chr3	89322519	89323432	0.0493126	0.732532	0.134	0.09	Diet Response
ENSMUST00000108479	Dmwd	chr7	19075664	19076725	0.0355513	0.732219	0.179	0.115	Diet Response
ENSMUST00000100554	Tmem92	chr11	94774684	94775571	0.0152535	0.732171	0.269	0.179	Diet Response
ENSMUST00000136327	Hmgn2	chr4	133966914	133967779	0.0040891	0.73131	0.313	0.218	Diet Response
ENSMUST00000150844	Eri2	chr7	119793674	119794584	0.0353895	0.730734	0.194	0.132	Diet Response
ENSMUST00000108594	Elp5	chr11	69968537	69969457	0.00853418	0.730466	0.269	0.182	Diet Response
ENSMUST00000165824	2810459M11Rik	chr1	86045787	86046678	0.0359606	0.730326	0.164	0.111	Diet Response
ENSMUST00000048002	B4galnt4	chr7	141060533	141061296	0.048135	0.73015	0.179	0.114	Diet Response
ENSMUST00000037302	Tbc1d12	chr19	38836207	38837068	0.0104045	0.730062	0.284	0.186	Diet Response
ENSMUST00000081079	Entpd7	chr19	43710934	43711812	0.0190232	0.730015	0.179	0.125	Diet Response
ENSMUST00000169238	Adsl	chr15	80947981	80948901	0.0274442	0.729945	0.209	0.146	Diet Response
ENSMUST00000174829	Neat1	chr19	5845158	5846160	0.000709845	0.729877	0.463	0.329	Diet Response
ENSMUST00000145772	Wsb1	chr11	79254276	79255200	0.00862279	0.729529	0.254	0.184	Diet Response
ENSMUST00000102776	Rnf130	chr11	50024708	50025674	0.00604979	0.727947	0.328	0.232	Diet Response
ENSMUST00000127664	Gm20388	chr8	123627456	123628320	0.0467535	0.727629	0.179	0.127	Diet Response
ENSMUST00000092415	Specc1	chr11	62076521	62077477	0.000843938	0.727403	0.493	0.359	Diet Response
ENSMUST00000153892	Sumo2	chr11	115535891	115536753	0.00139187	0.727228	0.358	0.261	Diet Response
ENSMUST00000111936	Btrc	chr19	45363204	45364115	0.000561214	0.727213	0.493	0.351	Diet Response
ENSMUST00000172812	Malat1	chr19	5803160	5804078	0.00279847	0.726463	0.328	0.251	Diet Response
ENSMUST00000180448	Gse1	chr8	120538367	120539254	0.00934136	0.725806	0.358	0.241	Diet Response
ENSMUST00000157466	Gm23667	chr11	86395188	86396114	0.0329147	0.725504	0.134	0.099	Diet Response
ENSMUST00000156152	Prss36	chr7	127935127	127936009	0.0048635	0.725394	0.284	0.191	Diet Response
ENSMUST00000045351	Atg2a	chr19	6262757	6263556	0.023836	0.724801	0.299	0.199	Diet Response
ENSMUST00000147437	Elp5	chr11	69980139	69981003	0.00130178	0.724743	0.433	0.319	Diet Response
ENSMUST00000071898	Cpsf1	chr15	76607127	76608048	0.0217283	0.724249	0.179	0.126	Diet Response
ENSMUST00000094853	Rnf220	chr4	117288827	117289704	0.044727	0.724143	0.179	0.119	Diet Response
ENSMUST00000037099	Clic4	chr4	135272502	135273415	0.000258045	0.724107	0.552	0.406	Diet Response
ENSMUST00000033938	Polb	chr8	22652979	22653887	0.024306	0.723207	0.239	0.159	Diet Response
ENSMUST00000137738	Gm11205	chr11	79704085	79704987	0.00064163	0.723114	0.373	0.276	Diet Response
ENSMUST00000188389	Dstyk	chr1	132417084	132417944	0.00737749	0.722991	0.343	0.24	Diet Response
ENSMUST00000030643	Extl1	chr4	134355590	134356541	0.0408357	0.722902	0.224	0.152	Diet Response
ENSMUST00000181920	Gm26885	chr17	29438082	29438996	0.00917807	0.722871	0.299	0.204	Diet Response
ENSMUST00000050715	Pcsk5	chr19	17775749	17776669	0.0400373	0.721661	0.119	0.086	Diet Response
ENSMUST00000195014	Ssr2	chr3	88593613	88594527	0.0336475	0.721656	0.164	0.117	Diet Response
ENSMUST00000142994	Tmem180	chr19	46357844	46358586	0.0313376	0.721632	0.134	0.096	Diet Response
ENSMUST00000132832	Mad1l1	chr5	140206556	140207543	0.0259113	0.721401	0.239	0.15	Diet Response
ENSMUST00000132337	Gm12681	chr4	99151765	99152699	0.0446898	0.721228	0.134	0.09	Diet Response
ENSMUST00000117859	D930048N14Rik	chr11	51650537	51651442	0.0170705	0.721192	0.254	0.164	Diet Response
ENSMUST00000024839	Sik1	chr17	31855510	31856352	0.00285477	0.721049	0.358	0.246	Diet Response
ENSMUST00000109021	Uqcrq	chr11	53430601	53431492	2.09374e-05	0.720846	0.612	0.479	Diet Response
ENSMUST00000130643	Srpk1	chr17	28622111	28622916	0.0146685	0.720554	0.239	0.17	Diet Response
ENSMUST00000051025	Tmem102	chr11	69803524	69804442	0.0133717	0.720198	0.284	0.197	Diet Response
ENSMUST00000176923	Wdr90	chr17	25861048	25861966	0.0399968	0.719985	0.209	0.146	Diet Response
ENSMUST00000070181	Itpkb	chr1	180406969	180407894	0.0277964	0.71983	0.194	0.139	Diet Response
ENSMUST00000067399	B3gntl1	chr11	121672777	121673691	0.00032029	0.7198	0.567	0.425	Diet Response
ENSMUST00000115700	Ube2l3	chr16	17200968	17201836	0.0402406	0.71976	0.119	0.09	Diet Response
ENSMUST00000054487	Ajuba	chr14	54577215	54578038	0.0336172	0.719754	0.164	0.108	Diet Response
ENSMUST00000167778	Gnb1l	chr16	18498287	18499090	0.0388845	0.719702	0.194	0.141	Diet Response
ENSMUST00000168937	Mapk6	chr9	75409014	75409624	0.0388881	0.719329	0.224	0.143	Diet Response
ENSMUST00000109558	Ndrg3	chr2	156991650	156992560	0.00862474	0.718342	0.269	0.188	Diet Response
ENSMUST00000021405	Polr2h	chr16	20717153	20718083	0.000712459	0.717918	0.493	0.369	Diet Response
ENSMUST00000137991	Atp10b	chr11	43182653	43183521	0.049814	0.716785	0.194	0.136	Diet Response
ENSMUST00000045971	Chrnb1	chr11	69794940	69795864	0.00130492	0.716731	0.388	0.309	Diet Response
ENSMUST00000058470	Polr2a	chr11	69758310	69759216	7.31307e-05	0.716312	0.597	0.431	Diet Response
ENSMUST00000135073	Slc48a1	chr15	97783958	97784809	0.0264554	0.716129	0.194	0.14	Diet Response
ENSMUST00000017549	Nek8	chr11	78176035	78176979	0.0034786	0.715878	0.373	0.261	Diet Response
ENSMUST00000108241	Utp6	chr11	79961979	79962864	0.00570251	0.715356	0.299	0.218	Diet Response
ENSMUST00000025025	Dusp1	chr17	26508147	26509007	0.0012263	0.714883	0.433	0.317	Diet Response
ENSMUST00000149770	Rai1	chr11	60114916	60115824	0.00701344	0.714858	0.313	0.227	Diet Response
ENSMUST00000069449	Rras2	chr7	114116802	114117390	0.0371743	0.714393	0.149	0.11	Diet Response
ENSMUST00000165860	Ubr4	chr4	139380114	139381018	0.00775822	0.714262	0.313	0.218	Diet Response
ENSMUST00000144096	Gm11755	chr11	119126103	119126994	0.0263521	0.714061	0.224	0.162	Diet Response
ENSMUST00000142185	Zscan21	chr5	138116491	138117413	0.0242676	0.713867	0.209	0.142	Diet Response
ENSMUST00000107547	AI481877	chr4	59117716	59118689	0.0277561	0.712457	0.254	0.172	Diet Response
ENSMUST00000165684	Med16	chr10	79908159	79909089	0.00131871	0.711631	0.418	0.29	Diet Response
ENSMUST00000153758	Erp29	chr5	121452037	121452947	0.00425025	0.711323	0.343	0.245	Diet Response
ENSMUST00000107887	Mmd	chr11	90248893	90249803	0.00283288	0.710975	0.493	0.352	Diet Response
ENSMUST00000146031	Slc39a11	chr11	113568776	113569718	0.00445673	0.710817	0.299	0.216	Diet Response
ENSMUST00000043296	Dlgap5	chr14	47417836	47418715	0.0268347	0.710335	0.239	0.161	Diet Response
ENSMUST00000151050	Slc4a1	chr11	102375515	102376369	0.0142811	0.710272	0.239	0.17	Diet Response
ENSMUST00000109824	Id1	chr2	152741255	152742203	0.0271399	0.710243	0.224	0.167	Diet Response
ENSMUST00000107896	Trim25	chr11	89021913	89022867	0.0282475	0.709521	0.194	0.145	Diet Response
ENSMUST00000180088	Tbc1d10a	chr11	4186252	4187158	0.000672479	0.709463	0.448	0.337	Diet Response
ENSMUST00000114043	Surf6	chr2	26902503	26903434	0.00828497	0.709268	0.313	0.231	Diet Response
ENSMUST00000178839	Ubtf	chr11	102308736	102309645	0.00389624	0.708805	0.373	0.255	Diet Response
ENSMUST00000100866	E130309D14Rik	chr11	74623471	74624392	0.0490331	0.708416	0.134	0.093	Diet Response
ENSMUST00000190940	Dvl2	chr11	70000112	70001009	0.0429799	0.708309	0.179	0.128	Diet Response
ENSMUST00000181023	Nufip2	chr11	77685590	77686514	0.00188495	0.708103	0.463	0.346	Diet Response
ENSMUST00000154819	Mgat4a	chr1	37521856	37522765	0.0450094	0.707934	0.164	0.119	Diet Response
ENSMUST00000019516	Nrbp2	chr15	76091254	76092154	0.00228394	0.707822	0.418	0.305	Diet Response
ENSMUST00000153867	Mcm7	chr5	138170791	138171558	0.00145703	0.707714	0.418	0.291	Diet Response
ENSMUST00000147819	Tlcd1	chr11	78177616	78178435	0.00470556	0.706902	0.358	0.247	Diet Response
ENSMUST00000025989	Tm9sf3	chr19	41263701	41264401	0.0468816	0.705884	0.179	0.127	Diet Response
ENSMUST00000136729	Tmc6	chr11	117780408	117781270	0.00108242	0.705187	0.448	0.358	Diet Response
ENSMUST00000121440	Maml3	chr3	52045754	52046607	0.0257141	0.705033	0.254	0.178	Diet Response
ENSMUST00000138808	Rcc2	chr4	140700982	140701882	0.0244641	0.704688	0.209	0.145	Diet Response
ENSMUST00000152349	Map4k2	chr19	6340663	6341576	0.0298946	0.704629	0.254	0.189	Diet Response
ENSMUST00000105866	Aunip	chr4	134510584	134511481	0.00869428	0.703976	0.313	0.227	Diet Response
ENSMUST00000051241	Zfp36	chr7	28376157	28377002	0.0122917	0.703504	0.284	0.203	Diet Response
ENSMUST00000030986	Lrpap1	chr5	35105307	35106234	0.0148381	0.702208	0.299	0.195	Diet Response
ENSMUST00000021142	Atp2a3	chr11	72951320	72952212	0.0149626	0.702033	0.284	0.197	Diet Response
ENSMUST00000152782	Heg1	chr16	33776924	33777832	0.0477555	0.700399	0.209	0.142	Diet Response
ENSMUST00000042345	Ctnna1	chr18	35119164	35119666	0.0238689	0.69998	0.179	0.131	Diet Response
ENSMUST00000111171	Pom121	chr5	135393916	135394879	0.0176569	0.699664	0.224	0.159	Diet Response
ENSMUST00000108294	Foxn1	chr11	78377475	78378394	0.0313821	0.699654	0.239	0.16	Diet Response
ENSMUST00000026254	Gbf1	chr19	46151962	46152865	0.000966635	0.698945	0.493	0.336	Diet Response
ENSMUST00000169695	Casc3	chr11	98809337	98810221	0.00249887	0.697576	0.403	0.297	Diet Response
ENSMUST00000154811	Nasp	chr4	116626577	116627193	0.0359405	0.697456	0.149	0.108	Diet Response
ENSMUST00000111188	Bcl7b	chr5	135168291	135169146	0.000627019	0.697448	0.403	0.291	Diet Response
ENSMUST00000069817	Prrc2b	chr2	32167560	32168389	0.04277	0.697341	0.164	0.11	Diet Response
ENSMUST00000043627	Mrpl12	chr11	120484139	120485083	0.0113251	0.697141	0.254	0.186	Diet Response
ENSMUST00000033154	Plk1	chr7	122158864	122159763	0.0126306	0.697118	0.239	0.179	Diet Response
ENSMUST00000178353	Gm21992	chr19	4793551	4794450	0.00115642	0.697109	0.448	0.314	Diet Response
ENSMUST00000021076	Rab37	chr11	115153521	115154449	0.0366054	0.69591	0.224	0.152	Diet Response
ENSMUST00000167400	Mgat1	chr11	49243633	49244549	0.000331837	0.695849	0.507	0.365	Diet Response
ENSMUST00000099482	Grk6	chr13	55449478	55450391	0.0313308	0.695625	0.224	0.15	Diet Response
ENSMUST00000139532	Trim37	chr11	87126637	87127511	0.00655918	0.695041	0.313	0.23	Diet Response
ENSMUST00000031410	Mapkapk5	chr5	121545445	121546313	0.0150477	0.695029	0.224	0.157	Diet Response
ENSMUST00000140345	Ankrd24	chr10	81633245	81634158	0.0444887	0.694938	0.194	0.133	Diet Response
ENSMUST00000026448	2310003H01Rik	chr11	120378321	120379188	0.0102642	0.694702	0.299	0.224	Diet Response
ENSMUST00000050918	Camk2n1	chr4	138453769	138454684	0.00625569	0.694658	0.313	0.224	Diet Response
ENSMUST00000181837	1700113A16Rik	chr3	88177541	88178425	0.00257196	0.69419	0.388	0.301	Diet Response
ENSMUST00000102505	Myo1c	chr11	75653731	75654604	0.0187701	0.693771	0.224	0.164	Diet Response
ENSMUST00000125694	Vdac1	chr11	52360451	52361327	0.00316603	0.691751	0.343	0.251	Diet Response
ENSMUST00000165711	Unc93b1	chr19	3942860	3943797	0.0468852	0.691276	0.194	0.142	Diet Response
ENSMUST00000147210	Ptpn1	chr2	167972374	167973284	0.0413341	0.690802	0.149	0.104	Diet Response
ENSMUST00000020655	Jade2	chr11	51881599	51882440	0.0397297	0.690739	0.179	0.115	Diet Response
ENSMUST00000064941	Nr1d1	chr11	98773521	98774438	0.000622525	0.69054	0.493	0.376	Diet Response
ENSMUST00000170915	Plec	chr15	76208775	76209662	0.0140882	0.690526	0.299	0.199	Diet Response
ENSMUST00000136935	Myo1c	chr11	75655487	75656395	0.0274598	0.690409	0.149	0.115	Diet Response
ENSMUST00000155965	B230206L02Rik	chr11	94163023	94163961	0.0218478	0.690187	0.269	0.186	Diet Response
ENSMUST00000094103	Hs3st3b1	chr11	63914087	63914998	0.0255016	0.689945	0.269	0.181	Diet Response
ENSMUST00000169928	Itgb4	chr11	115974500	115975401	0.0195996	0.689677	0.254	0.192	Diet Response
ENSMUST00000114882	Rps10	chr17	27634864	27635792	0.00802552	0.689078	0.299	0.203	Diet Response
ENSMUST00000132147	Tmed4	chr11	6274527	6275416	0.0324011	0.689023	0.224	0.168	Diet Response
ENSMUST00000107636	Prr15l	chr11	96928740	96929681	0.00271528	0.68896	0.418	0.307	Diet Response
ENSMUST00000092937	Camkk1	chr11	73018497	73019408	0.0146846	0.688925	0.224	0.162	Diet Response
ENSMUST00000089157	Cenpm	chr15	82244075	82245011	0.0161395	0.688632	0.254	0.196	Diet Response
ENSMUST00000077196	Krt80	chr15	101327033	101327949	0.0101417	0.688247	0.224	0.163	Diet Response
ENSMUST00000144689	Gm11682	chr11	110544219	110545149	0.0464903	0.68823	0.194	0.146	Diet Response
ENSMUST00000003320	Eif2b5	chr16	20498370	20499285	0.0102711	0.687474	0.299	0.218	Diet Response
ENSMUST00000138186	Phf23	chr11	69996867	69997793	0.0327339	0.687069	0.209	0.154	Diet Response
ENSMUST00000122232	Furin	chr7	80402392	80403245	0.0359202	0.685271	0.149	0.111	Diet Response
ENSMUST00000020827	Rnft1	chr11	86484051	86484976	0.000284143	0.685146	0.552	0.404	Diet Response
ENSMUST00000025563	Fth1	chr19	9982247	9983104	0.000428247	0.685137	0.433	0.298	Diet Response
ENSMUST00000174366	Dhx16	chr17	35879322	35880235	0.00964915	0.684895	0.313	0.23	Diet Response
ENSMUST00000108672	Ndel1	chr11	68852486	68853417	0.000728507	0.684894	0.478	0.352	Diet Response
ENSMUST00000047883	Tspan15	chr10	62222710	62223496	0.0391527	0.684749	0.209	0.148	Diet Response
ENSMUST00000132176	Dlg1	chr16	31663528	31664464	0.00509175	0.684503	0.313	0.24	Diet Response
ENSMUST00000021018	Taf15	chr11	83472506	83473423	0.00253125	0.68448	0.403	0.308	Diet Response
ENSMUST00000150712	2610035D17Rik	chr11	113101272	113102129	0.0214295	0.682954	0.299	0.211	Diet Response
ENSMUST00000122103	Rab11fip3	chr17	26069050	26069963	0.0194301	0.682854	0.224	0.155	Diet Response
ENSMUST00000025567	Fads2	chr19	10100409	10101231	0.0188939	0.681989	0.254	0.17	Diet Response
ENSMUST00000048915	Rbm8a	chr3	96629499	96630395	0.0188622	0.681815	0.239	0.169	Diet Response
ENSMUST00000081182	Nasp	chr4	116627313	116628203	0.0191874	0.680674	0.224	0.149	Diet Response
ENSMUST00000066532	Lipg	chr18	74927445	74928358	0.0170674	0.679514	0.284	0.188	Diet Response
ENSMUST00000071792	1110038F14Rik	chr15	76948079	76949012	0.028229	0.679507	0.224	0.16	Diet Response
ENSMUST00000185070	Atf7	chr15	102624904	102625852	0.000928643	0.679157	0.522	0.383	Diet Response
ENSMUST00000106305	Cyth1	chr11	118248274	118249183	0.00103282	0.678809	0.448	0.352	Diet Response
ENSMUST00000106525	Efcab14	chr4	115737242	115738141	0.00431521	0.67852	0.388	0.276	Diet Response
ENSMUST00000054098	Slc35g1	chr19	38357712	38358681	0.0315653	0.678394	0.194	0.146	Diet Response
ENSMUST00000122421	Ccsap	chr8	123859100	123860012	0.00202039	0.678132	0.403	0.291	Diet Response
ENSMUST00000039610	Xylb	chr9	119357106	119358000	0.0306084	0.678108	0.224	0.159	Diet Response
ENSMUST00000151786	Prkrip1	chr5	136198547	136199472	0.020706	0.67768	0.209	0.146	Diet Response
ENSMUST00000037261	Ptgdr2	chr19	10940051	10940971	0.0178612	0.676691	0.194	0.129	Diet Response
ENSMUST00000103057	Dido1	chr2	180709643	180710576	0.00824639	0.675566	0.284	0.227	Diet Response
ENSMUST00000127664	Gm20388	chr8	121585115	121586025	0.0022403	0.674913	0.373	0.274	Diet Response
ENSMUST00000171247	Trp53	chr11	69581062	69581961	0.00840273	0.6745	0.254	0.181	Diet Response
ENSMUST00000122427	Slc12a8	chr16	33518067	33518827	0.0417461	0.674382	0.179	0.117	Diet Response
ENSMUST00000178136	Abcc3	chr11	94389647	94390475	0.02997	0.673172	0.209	0.152	Diet Response
ENSMUST00000169547	Slc43a2	chr11	75531357	75532307	0.0049042	0.67282	0.328	0.238	Diet Response
ENSMUST00000027682	Gpr37l1	chr1	135204447	135205369	0.0291067	0.672688	0.224	0.148	Diet Response
ENSMUST00000004920	Ulk2	chr11	61854757	61855613	0.0443503	0.672581	0.224	0.162	Diet Response
ENSMUST00000067268	Pxn	chr5	115502771	115503692	0.0423677	0.672542	0.164	0.114	Diet Response
ENSMUST00000146209	Sap30bp	chr11	115954462	115956082	0.0231242	0.672386	0.209	0.163	Diet Response
ENSMUST00000124464	Dhx33	chr11	71004032	71004907	0.0296338	0.672167	0.224	0.186	Diet Response
ENSMUST00000139541	Use1	chr8	71366926	71367835	0.00388386	0.671753	0.358	0.262	Diet Response
ENSMUST00000134684	Rnf43	chr11	87662161	87663058	0.0190416	0.671435	0.239	0.171	Diet Response
ENSMUST00000100527	Puf60	chr15	76080314	76081266	0.00266192	0.670965	0.373	0.279	Diet Response
ENSMUST00000174614	Atf6b	chr17	34646683	34647561	0.00307789	0.670551	0.328	0.241	Diet Response
ENSMUST00000022007	1700001L19Rik	chr13	68597436	68598324	0.0416649	0.670549	0.269	0.193	Diet Response
ENSMUST00000077485	Zfp12	chr5	143234846	143235733	0.0314999	0.670063	0.194	0.136	Diet Response
ENSMUST00000097622	Fam53c	chr18	34758904	34759790	0.00439878	0.669878	0.373	0.262	Diet Response
ENSMUST00000061721	E2f2	chr4	136180590	136181657	0.0377309	0.669547	0.224	0.15	Diet Response
ENSMUST00000127644	Ifngr2	chr16	91550912	91551710	0.0419492	0.669115	0.179	0.138	Diet Response
ENSMUST00000101075	Ttc19	chr11	62281031	62281950	0.00828278	0.668162	0.343	0.261	Diet Response
ENSMUST00000106757	Nol11	chr11	107188878	107189750	0.0153546	0.667236	0.284	0.2	Diet Response
ENSMUST00000106289	Cant1	chr11	118418602	118419522	0.00524558	0.667151	0.343	0.253	Diet Response
ENSMUST00000114849	Uhrf1bp1	chr17	27856122	27856933	0.0499298	0.666967	0.194	0.148	Diet Response
ENSMUST00000132771	Grb7	chr11	98445403	98446196	0.0156413	0.666455	0.194	0.147	Diet Response
ENSMUST00000042405	Fbl	chr7	28169505	28170305	0.00903804	0.666132	0.284	0.192	Diet Response
ENSMUST00000106367	2610528J11Rik	chr4	118516481	118517394	0.0232483	0.665606	0.239	0.17	Diet Response
ENSMUST00000052248	Eef1g	chr19	8982732	8983592	0.0327724	0.664335	0.209	0.153	Diet Response
ENSMUST00000171908	Racgap1	chr15	99651203	99652102	0.0250726	0.664245	0.224	0.163	Diet Response
ENSMUST00000180765	Nudt22	chr19	6992185	6993086	0.0159581	0.664199	0.299	0.219	Diet Response
ENSMUST00000107187	Fam63a	chr3	95282706	95283507	0.0120885	0.663981	0.239	0.188	Diet Response
ENSMUST00000172753	Hspa1b	chr17	34958914	34959815	0.0389337	0.66353	0.224	0.164	Diet Response
ENSMUST00000113956	Runx1	chr16	92696960	92697825	0.0157087	0.662597	0.239	0.171	Diet Response
ENSMUST00000018572	Akap1	chr11	88864212	88865119	0.0044905	0.66221	0.388	0.304	Diet Response
ENSMUST00000153971	Vmp1	chr11	86586703	86587654	0.000193408	0.661993	0.552	0.403	Diet Response
ENSMUST00000040261	Macrod1	chr19	7056288	7057138	0.0146043	0.661851	0.269	0.191	Diet Response
ENSMUST00000026119	Gcgr	chr11	120518204	120519073	0.0089202	0.661664	0.254	0.183	Diet Response
ENSMUST00000066283	Lif	chr11	4266437	4267326	0.0124423	0.661322	0.269	0.196	Diet Response
ENSMUST00000130658	Zfp46	chr4	136285273	136286163	0.00150824	0.661303	0.507	0.386	Diet Response
ENSMUST00000180650	Gm26761	chr5	64626161	64626996	0.00315798	0.660855	0.403	0.304	Diet Response
ENSMUST00000145437	2810410L24Rik	chr11	120189567	120190482	0.00398014	0.660824	0.418	0.305	Diet Response
ENSMUST00000023044	Fam83f	chr15	80671329	80672247	0.0295059	0.660601	0.224	0.163	Diet Response
ENSMUST00000169656	Fbxo16	chr14	65331584	65332496	0.0313743	0.659953	0.179	0.127	Diet Response
ENSMUST00000151446	Ddx56	chr11	6267323	6268231	0.0176205	0.659756	0.239	0.184	Diet Response
ENSMUST00000066888	Utp18	chr11	93885375	93886214	0.00873401	0.659736	0.343	0.261	Diet Response
ENSMUST00000056708	Kcnv2	chr19	27316607	27317544	0.010768	0.65941	0.299	0.209	Diet Response
ENSMUST00000163272	Suz12	chr11	79992589	79993524	0.00217477	0.659125	0.403	0.289	Diet Response
ENSMUST00000130216	Srsf3	chr17	29045781	29046709	0.0243767	0.657517	0.239	0.174	Diet Response
ENSMUST00000064922	Junb	chr8	84979773	84980708	0.0077207	0.65647	0.358	0.268	Diet Response
ENSMUST00000139528	Igsf8	chr1	172309733	172310546	0.0164607	0.656344	0.299	0.216	Diet Response
ENSMUST00000021114	Galk1	chr11	116012277	116013196	0.033962	0.656344	0.209	0.146	Diet Response
ENSMUST00000116371	Mprip	chr11	59661978	59662895	0.00559173	0.655977	0.418	0.315	Diet Response
ENSMUST00000186180	1700067G17Rik	chr1	89015263	89016125	0.0193853	0.655908	0.269	0.192	Diet Response
ENSMUST00000125366	H13	chr2	152669067	152669935	0.0376595	0.655192	0.239	0.163	Diet Response
ENSMUST00000184899	Gm28036	chr2	156111380	156112275	0.0421086	0.654906	0.209	0.139	Diet Response
ENSMUST00000147812	Rnaseh2a	chr8	84965664	84966581	0.0105021	0.654888	0.313	0.238	Diet Response
ENSMUST00000023214	Dgat1	chr15	76511553	76512456	0.00212363	0.654848	0.448	0.345	Diet Response
ENSMUST00000026899	Slc25a10	chr11	120491379	120492325	0.0333975	0.654711	0.269	0.195	Diet Response
ENSMUST00000076046	Csf2ra	chr19	61226758	61227636	0.00682641	0.653916	0.358	0.274	Diet Response
ENSMUST00000018313	Mfng	chr15	78749839	78750813	0.0477724	0.653856	0.164	0.106	Diet Response
ENSMUST00000105909	Cars	chr7	143599707	143600603	0.00917806	0.653577	0.328	0.231	Diet Response
ENSMUST00000155379	Trafd1	chr5	121385121	121386015	0.0366916	0.653574	0.299	0.209	Diet Response
ENSMUST00000108883	Anxa6	chr11	54973492	54974412	0.0163338	0.653459	0.254	0.183	Diet Response
ENSMUST00000093907	2009-09-01	chr11	117204643	117205443	0.0457964	0.653265	0.209	0.156	Diet Response
ENSMUST00000171721	Mark2	chr19	7310567	7311422	0.0458959	0.652559	0.194	0.139	Diet Response
ENSMUST00000156483	Tex14	chr11	87447959	87449303	0.0376453	0.652446	0.209	0.152	Diet Response
ENSMUST00000163506	Mcrs1	chr15	99251600	99252493	0.00433792	0.651722	0.358	0.27	Diet Response
ENSMUST00000021078	Fdxr	chr11	115276687	115277599	0.00158309	0.651698	0.522	0.385	Diet Response
ENSMUST00000041589	Tob1	chr11	94210893	94211776	0.000812054	0.651547	0.463	0.36	Diet Response
ENSMUST00000023231	Tsta3	chr15	75929408	75930220	0.0315351	0.651536	0.239	0.182	Diet Response
ENSMUST00000143850	Derl2	chr11	71019044	71019943	0.000179163	0.651042	0.582	0.449	Diet Response
ENSMUST00000040536	Batf	chr12	85705101	85706046	0.0317531	0.650464	0.224	0.166	Diet Response
ENSMUST00000036690	Ptchd3	chr11	121847588	121848506	0.0289547	0.650011	0.254	0.195	Diet Response
ENSMUST00000002044	Map3k3	chr11	106083908	106084809	0.00014157	0.649876	0.597	0.476	Diet Response
ENSMUST00000140821	Axin2	chr11	108920019	108920896	0.00365737	0.649334	0.343	0.254	Diet Response
ENSMUST00000062530	Hexim2	chr11	103140968	103141833	0.0122585	0.649093	0.313	0.234	Diet Response
ENSMUST00000102683	Tom1l2	chr11	60352610	60353533	0.00120515	0.648602	0.582	0.439	Diet Response
ENSMUST00000098312	Exoc8	chr8	124897378	124898298	0.0294459	0.648442	0.224	0.162	Diet Response
ENSMUST00000179301	Tnpo1	chr13	98890281	98890960	0.0442342	0.648308	0.164	0.118	Diet Response
ENSMUST00000067689	Tnrc6b	chr15	80710557	80711467	0.00164604	0.648151	0.448	0.344	Diet Response
ENSMUST00000041683	Usp22	chr11	61174767	61175685	4.15645e-05	0.647706	0.687	0.573	Diet Response
ENSMUST00000141234	Rnpep	chr1	135265517	135266442	0.00886884	0.64759	0.343	0.253	Diet Response
ENSMUST00000174195	Trim15	chr17	36866866	36867751	0.0322038	0.6464	0.239	0.179	Diet Response
ENSMUST00000141871	2310067B10Rik	chr11	115778846	115779774	0.00312755	0.646366	0.448	0.344	Diet Response
ENSMUST00000163821	4930506M07Rik	chr19	59075222	59076094	0.0206835	0.646286	0.313	0.227	Diet Response
ENSMUST00000172765	Csnk2b	chr17	35120934	35121857	0.00980657	0.645835	0.388	0.28	Diet Response
ENSMUST00000174799	Cdk2ap2	chr19	4096857	4097766	0.000952441	0.645631	0.522	0.397	Diet Response
ENSMUST00000006762	Snai3	chr8	122460354	122461349	0.00514014	0.6455	0.313	0.228	Diet Response
ENSMUST00000103029	Rhbdf2	chr11	116623843	116624677	0.019818	0.645494	0.269	0.199	Diet Response
ENSMUST00000024739	Hsp90ab1	chr17	45573747	45574202	0.0291611	0.645211	0.209	0.154	Diet Response
ENSMUST00000047349	Usp28	chr9	48984749	48985662	0.000715336	0.644919	0.537	0.397	Diet Response
ENSMUST00000177517	Unc13a	chr8	71629009	71629871	0.0406188	0.644513	0.254	0.19	Diet Response
ENSMUST00000108360	Phf12	chr11	77981519	77982156	0.00820116	0.644318	0.343	0.26	Diet Response
ENSMUST00000127664	Gm20388	chr8	121113019	121113938	0.0477397	0.64358	0.164	0.12	Diet Response
ENSMUST00000040261	Macrod1	chr19	7057549	7058402	0.0346476	0.643351	0.239	0.168	Diet Response
ENSMUST00000150857	Inpp5k	chr11	75630450	75631357	0.00202345	0.642479	0.433	0.326	Diet Response
ENSMUST00000040455	Hif1an	chr19	44562381	44563296	0.0121464	0.64199	0.284	0.197	Diet Response
ENSMUST00000184783	Tcf12	chr9	72132785	72133735	0.0370046	0.641923	0.254	0.176	Diet Response
ENSMUST00000151496	Dhrs11	chr11	84823202	84824119	0.0147379	0.641784	0.284	0.217	Diet Response
ENSMUST00000020012	Qrsl1	chr10	43901233	43902113	0.0484835	0.641473	0.194	0.141	Diet Response
ENSMUST00000172966	Skiv2l	chr17	34849878	34850781	0.0029404	0.63971	0.418	0.318	Diet Response
ENSMUST00000106004	Rplp2	chr7	141447015	141447956	0.00708552	0.639011	0.284	0.216	Diet Response
ENSMUST00000107132	Atxn7l3	chr11	102296507	102297595	0.0014456	0.638595	0.493	0.383	Diet Response
ENSMUST00000177241	Syngr2	chr11	117809184	117809985	0.0315703	0.637398	0.194	0.134	Diet Response
ENSMUST00000180448	Gse1	chr8	120368624	120369531	0.029191	0.637171	0.254	0.184	Diet Response
ENSMUST00000022341	2700060E02Rik	chr14	19823400	19824313	0.0234767	0.637138	0.269	0.202	Diet Response
ENSMUST00000107023	Arhgap27	chr11	103356051	103356722	0.0467003	0.637136	0.209	0.149	Diet Response
ENSMUST00000115105	1700021K19Rik	chr16	32867904	32868730	0.0197863	0.635956	0.239	0.192	Diet Response
ENSMUST00000130269	Map2k3	chr11	60931542	60932437	0.0149679	0.635914	0.358	0.267	Diet Response
ENSMUST00000179939	Atp2a2	chr5	122501876	122502797	0.013045	0.635241	0.358	0.263	Diet Response
ENSMUST00000092857	Rhot1	chr11	80208714	80209549	0.00653097	0.635018	0.299	0.223	Diet Response
ENSMUST00000143822	Gemin4	chr11	76217161	76218013	0.0274367	0.634766	0.284	0.203	Diet Response
ENSMUST00000045766	Wdr70	chr15	8098765	8099687	0.0470029	0.634659	0.179	0.124	Diet Response
ENSMUST00000010421	2610507B11Rik	chr11	78261213	78262092	0.00963258	0.634366	0.328	0.242	Diet Response
ENSMUST00000046999	Abhd11	chr5	135012667	135013550	0.0223824	0.633793	0.224	0.171	Diet Response
ENSMUST00000139030	Tmem222	chr4	133277338	133278253	0.0202952	0.63375	0.313	0.216	Diet Response
ENSMUST00000174299	Rxrb	chr17	34031316	34032191	0.00958983	0.632998	0.358	0.266	Diet Response
ENSMUST00000144153	Usp36	chr11	118289830	118290750	0.000742342	0.632188	0.522	0.4	Diet Response
ENSMUST00000156702	Crat	chr2	30415203	30416075	0.0117282	0.632112	0.299	0.235	Diet Response
ENSMUST00000038091	Sde2	chr1	180850500	180851421	0.00160322	0.632026	0.463	0.361	Diet Response
ENSMUST00000004985	Brpf3	chr17	28801296	28802082	0.0405364	0.631742	0.239	0.172	Diet Response
ENSMUST00000114380	Entpd8	chr2	25079908	25080794	0.0215663	0.630744	0.313	0.227	Diet Response
ENSMUST00000189739	Taf6l	chr19	8774132	8775058	0.0376943	0.63007	0.239	0.17	Diet Response
ENSMUST00000021046	Ddx42	chr11	106216155	106217076	0.00122649	0.629902	0.507	0.399	Diet Response
ENSMUST00000109426	Arhgef28	chr13	98205959	98206776	0.0158887	0.629762	0.269	0.192	Diet Response
ENSMUST00000055117	Lemd2	chr17	27204032	27204898	0.0194563	0.628675	0.299	0.218	Diet Response
ENSMUST00000126317	Gng7	chr10	81014555	81015457	0.0422745	0.628475	0.254	0.188	Diet Response
ENSMUST00000020576	Ccng1	chr11	40754872	40755745	0.0200385	0.62786	0.328	0.245	Diet Response
ENSMUST00000078961	Kifc5b	chr17	26916512	26917422	0.0142769	0.62685	0.343	0.261	Diet Response
ENSMUST00000106155	Stra13	chr11	120713394	120714287	0.0101491	0.626526	0.403	0.302	Diet Response
ENSMUST00000155107	Polg2	chr11	106779091	106780009	0.00746055	0.626271	0.358	0.269	Diet Response
ENSMUST00000145778	Iscu	chr5	113772324	113773204	0.0210208	0.625569	0.254	0.198	Diet Response
ENSMUST00000133257	Ggnbp1	chr17	26972656	26973580	0.018935	0.625562	0.328	0.249	Diet Response
ENSMUST00000116463	Gatad2a	chr8	69974029	69974942	0.00385072	0.625362	0.373	0.284	Diet Response
ENSMUST00000147699	Tmem109	chr19	10881335	10882261	0.0319585	0.625189	0.209	0.15	Diet Response
ENSMUST00000021142	Atp2a3	chr11	72952375	72953305	0.0202723	0.625102	0.284	0.205	Diet Response
ENSMUST00000186859	Zfp672	chr11	58330103	58331057	0.00427399	0.62477	0.343	0.276	Diet Response
ENSMUST00000168134	Ppfia1	chr7	144553374	144554297	0.00586196	0.624551	0.388	0.284	Diet Response
ENSMUST00000064924	Espl1	chr15	102295767	102296670	0.0212767	0.623814	0.194	0.143	Diet Response
ENSMUST00000045557	Slc7a5	chr8	121907328	121908226	0.00979765	0.623365	0.328	0.252	Diet Response
ENSMUST00000040042	C8g	chr2	25500307	25501242	0.0358711	0.622811	0.239	0.17	Diet Response
ENSMUST00000116528	Klhl12	chr1	134455030	134455949	0.0256393	0.622125	0.224	0.181	Diet Response
ENSMUST00000025851	Dpp3	chr19	4927848	4928746	0.00454191	0.621939	0.403	0.297	Diet Response
ENSMUST00000156635	Rcan3	chr4	135433619	135434522	0.00452538	0.62123	0.433	0.325	Diet Response
ENSMUST00000170640	Ergic1	chr17	26616397	26617300	0.0143921	0.620786	0.299	0.21	Diet Response
ENSMUST00000106701	Scp2	chr4	108070949	108071830	0.0383506	0.620679	0.254	0.182	Diet Response
ENSMUST00000193828	Pcdh1	chr18	38207636	38208539	0.0127245	0.620603	0.343	0.263	Diet Response
ENSMUST00000113711	Wdr34	chr2	30048454	30049376	0.0494747	0.619753	0.179	0.142	Diet Response
ENSMUST00000111954	Sfxn3	chr19	45058049	45058966	0.0164346	0.619691	0.299	0.218	Diet Response
ENSMUST00000147496	Slc8b1	chr5	120510749	120511638	0.0115581	0.619674	0.299	0.23	Diet Response
ENSMUST00000078084	Rsrp1	chr4	134923113	134923955	0.0300759	0.619469	0.239	0.188	Diet Response
ENSMUST00000002327	Def6	chr17	28223777	28224660	0.00922436	0.618982	0.403	0.322	Diet Response
ENSMUST00000108666	Aurkb	chr11	69041538	69042027	0.0274109	0.618661	0.164	0.114	Diet Response
ENSMUST00000041643	Pcif1	chr2	164879452	164880325	0.0132879	0.618638	0.328	0.255	Diet Response
ENSMUST00000166537	Skp1a	chr11	52231612	52232461	0.0254149	0.61858	0.269	0.188	Diet Response
ENSMUST00000159759	AI837181	chr19	5424528	5425468	0.00960375	0.618319	0.343	0.263	Diet Response
ENSMUST00000119227	Uqcc2	chr17	27133456	27134371	0.019765	0.61807	0.224	0.166	Diet Response
ENSMUST00000153581	1700020I14Rik	chr2	119593883	119594762	0.0193402	0.617973	0.269	0.211	Diet Response
ENSMUST00000068448	Gm9964	chr11	79293685	79294597	0.0476495	0.617818	0.164	0.128	Diet Response
ENSMUST00000142993	Nkiras2	chr11	100622448	100623328	0.0499432	0.617286	0.179	0.138	Diet Response
ENSMUST00000072916	Zswim7	chr11	62277719	62278636	0.0408192	0.61668	0.254	0.175	Diet Response
ENSMUST00000139129	Srsf1	chr11	88047060	88047993	0.0118983	0.616566	0.313	0.249	Diet Response
ENSMUST00000106801	Ern1	chr11	106487415	106488336	0.00771123	0.616152	0.403	0.287	Diet Response
ENSMUST00000076265	Upf3b	chrX	37109902	37110805	0.0270125	0.615913	0.284	0.203	Diet Response
ENSMUST00000021903	Gadd45g	chr13	51846177	51847005	0.0123844	0.615336	0.284	0.211	Diet Response
ENSMUST00000026243	Mgea5	chr19	45783217	45784112	0.00828059	0.61461	0.388	0.298	Diet Response
ENSMUST00000118487	Itfg3	chr17	26243792	26244636	0.0143296	0.614479	0.269	0.228	Diet Response
ENSMUST00000089174	Ccdc134	chr15	82127442	82128355	0.00392797	0.613496	0.328	0.253	Diet Response
ENSMUST00000157050	Pxn	chr5	115543331	115544282	0.0428438	0.613486	0.254	0.2	Diet Response
ENSMUST00000049385	Eif1	chr11	100319586	100320225	0.00390808	0.613271	0.373	0.288	Diet Response
ENSMUST00000106752	Psmd12	chr11	107479037	107479920	0.019837	0.613231	0.269	0.206	Diet Response
ENSMUST00000118607	Slc35e2	chr4	155601133	155602008	0.00605231	0.613144	0.373	0.283	Diet Response
ENSMUST00000067689	Tnrc6b	chr15	80798078	80798912	0.0328267	0.612973	0.224	0.164	Diet Response
ENSMUST00000019386	Ripk4	chr16	97763307	97764198	0.0488419	0.612445	0.224	0.171	Diet Response
ENSMUST00000146609	Ccdc9	chr7	16294662	16295349	0.0321097	0.611775	0.209	0.153	Diet Response
ENSMUST00000138804	Kif19a	chr11	114764874	114765767	0.0325501	0.611592	0.179	0.136	Diet Response
ENSMUST00000137771	Ldb1	chr19	46039210	46040119	0.0467689	0.611583	0.224	0.164	Diet Response
ENSMUST00000000326	Bcl6b	chr11	70226170	70227092	0.0435612	0.611577	0.194	0.139	Diet Response
ENSMUST00000030993	Nelfa	chr5	33935950	33936858	0.00366542	0.611128	0.358	0.305	Diet Response
ENSMUST00000139737	Nipsnap1	chr11	4882605	4883524	0.0199775	0.610377	0.299	0.231	Diet Response
ENSMUST00000044369	Atp6v1h	chr1	5170083	5171147	0.0437432	0.610019	0.224	0.17	Diet Response
ENSMUST00000147762	Gm11974	chr11	6528352	6529246	0.0262375	0.609029	0.328	0.247	Diet Response
ENSMUST00000097865	Gm10570	chr4	130295052	130295976	0.0390765	0.608623	0.194	0.14	Diet Response
ENSMUST00000000291	Mnt	chr11	74829976	74831057	0.000254991	0.608326	0.612	0.5	Diet Response
ENSMUST00000057676	Ubald2	chr11	116433561	116434477	0.00257953	0.607728	0.522	0.388	Diet Response
ENSMUST00000006638	Slc34a3	chr2	25228199	25229123	0.0135183	0.607675	0.328	0.24	Diet Response
ENSMUST00000101526	Phf23	chr11	69995172	69996110	0.00636758	0.607334	0.403	0.296	Diet Response
ENSMUST00000020662	Kremen1	chr11	5261313	5262222	0.0115549	0.607307	0.299	0.242	Diet Response
ENSMUST00000156550	Syvn1	chr19	6046265	6047022	0.0151997	0.607253	0.373	0.28	Diet Response
ENSMUST00000132323	Gm12249	chr11	57962230	57963152	0.0375958	0.606905	0.224	0.176	Diet Response
ENSMUST00000018625	Appbp2	chr11	85234525	85235446	0.0111547	0.606884	0.343	0.254	Diet Response
ENSMUST00000111035	Pop7	chr5	137502162	137503069	0.000514817	0.605722	0.567	0.449	Diet Response
ENSMUST00000135803	Ralgds	chr2	28525422	28526350	0.00503936	0.60568	0.448	0.333	Diet Response
ENSMUST00000020835	Ppm1d	chr11	85310723	85311648	0.0106716	0.605597	0.328	0.256	Diet Response
ENSMUST00000118366	Mtch1	chr17	29347458	29348382	0.00752188	0.605549	0.358	0.262	Diet Response
ENSMUST00000108895	Rapgef6	chr11	54522382	54523273	0.0050838	0.605507	0.373	0.288	Diet Response
ENSMUST00000177382	Tor2a	chr2	32756846	32757658	0.00797242	0.605185	0.313	0.258	Diet Response
ENSMUST00000143813	0610009L18Rik	chr11	120353327	120354256	0.0191629	0.604938	0.343	0.26	Diet Response
ENSMUST00000133436	Mus81	chr19	5487650	5488552	0.00829172	0.604666	0.313	0.237	Diet Response
ENSMUST00000142232	Usp20	chr2	30985013	30985943	0.0405793	0.603704	0.224	0.177	Diet Response
ENSMUST00000151318	Ap4m1	chr5	138171676	138172437	0.00652122	0.603519	0.373	0.276	Diet Response
ENSMUST00000103061	Amz2	chr11	109425377	109426316	0.000641881	0.602818	0.597	0.473	Diet Response
ENSMUST00000109605	Atf4	chr15	80254783	80255612	0.00148005	0.602115	0.507	0.415	Diet Response
ENSMUST00000130407	Ece1	chr4	137861626	137862518	0.00593125	0.602033	0.448	0.323	Diet Response
ENSMUST00000062405	Rasd1	chr11	59964711	59965471	0.0263981	0.601686	0.313	0.248	Diet Response
ENSMUST00000119486	Hmga1	chr17	27556092	27556905	0.0140985	0.601375	0.254	0.184	Diet Response
ENSMUST00000117710	Hint1	chr11	54866192	54866811	0.0491774	0.600639	0.194	0.162	Diet Response
ENSMUST00000130716	Mtmr3	chr11	4594393	4595224	0.0381128	0.600494	0.239	0.171	Diet Response
[truncated: 1,495 more rows]
