# Supplementary material for: Non-stem cell lineages as an alternative origin of intestinal tumorigenesis in the context of inflammation
Source: Nat Genet. 2024 Jun 20;56(7):1456–67. doi: 10.1038/s41588-024-01801-y (PMC11250264; doi:10.1038/s41588-024-01801-y)
Supplement: Supplementary file 11 — Statistical source data. [file 41588_2024_1801_MOESM11_ESM.xlsx]

## Sheet: Fig_5B
% Ki67+/WGA+ cells per crypt
Control	DSS	NWD1
0	0	20
12.6196	25	0
25	0	25
0	33.3333	25
0	0	25
0	0	20
20	25	14.2857
0	0	28.5714
0	25	0
0	0	0
20	25	16.6667
0	0	0
14.2857	25	14.2857
0	16.6667	16.6667
0	0	20
0	23.0769	16.6667
0	33.3333	25
0	12.5	20
0	25	0
0	20	0
33.3333	0	0
0	40	16.6667
0	0	14.2857
0	33.3333	25
0	20	20
0	33.3333	0
0	33.3333	0
0	0	12.5
0	20	16.6667
11.1111	16.6667	20
0	23.0769	16.6667
0	40	12.5
0	28.5714	18.1818
18.1818	23.0769	28.5714
14.2857	33.3333	0
16.6667	33.3333	12.5
0	28.5714	22.2222
33.3333	28.5714	16.6667
0	16.6667	18.1818
0	33.3333	20
22.2222	26.6667	0
12.5	0	20
0	26.6667	12.5
0	40	0
0	0	0
22.2222	26.6667	0
20	0	12.5
0	37.5	2
22.2222	26.6667	25
22.2222	38.4615	20
0	35.3483	16.6667
14.2857		25
0		12.5
11.1111		12.5
0		0
13.1661		16.6667
12.6196		12.5
		16.6667
		28.5714
		20
		25
		0
		25
		0
		16.6667
		12.5
		0
		0
		0
		20
		12.5
		0
		14.2857
		25
		14.2857
		16.6667
		12.5
		20
		0

## Sheet: Fig_5C
WGA+ cells per crypt
Control	DSS	NWD1
4	4	5
3	4	4
4	4	4
4	6	4
3	4	4
3	2	3
5	2	3
4	4	6
3	2	2
2	4	1
5	4	3
5	4	3
4	3	5
3	4	5
4	1	7
3	6	6
3	1	5
5	2	6
2	6	4
4	8	4
2	4	8
3	5	3
2	4	6
3	5	9
1	5	6
4	3	7
5	5	7
4	3	2
2	2	3
2	5	3
3	2	6
3	4	7
4	5	5
5	6	5
2	13	4
7	5	6
4	7	6
3	8	5
2	10	7
12	6	8
11	7	8
7	7	6
2	8	7
6	7	5
10	3	9
7	6	7
6	9	9
7	3	9
5	6	2
9	11	5
8	5	5
3	10	11
5	7	10
8	15	5
9	9	10
10	3	7
8	8	6
9	12	5
9	7	4
8		4
7		5
4		4
9		8
6		8
		5
		7
		4
		11
		2
		10
		5
		12
		8
		11
		8
		10
		2
		13
		6
		8
		11
		6
		11
		7
		5
		4
		4
		2
		4
		3
		1
		4
		7
		6
		6
		3
		7
		10
		2
		7
		5
		6
		11
		6
		2
		5
		9
		8
		3
		7
		7
		7

## Sheet: Fig_5D
Sample	Group	Classification
IBD-CRC_1	IBD-CRC	Stem
IBD-CRC_10	IBD-CRC	Best4.Enterocytes
IBD-CRC_11	IBD-CRC	Goblet
IBD-CRC_12	IBD-CRC	Stem
IBD-CRC_13	IBD-CRC	Enterocytes
IBD-CRC_14	IBD-CRC	Goblet
IBD-CRC_15	IBD-CRC	Stem
IBD-CRC_16	IBD-CRC	Best4.Enterocytes
IBD-CRC_17	IBD-CRC	Goblet
IBD-CRC_18	IBD-CRC	Stem
IBD-CRC_19	IBD-CRC	Stem
IBD-CRC_2	IBD-CRC	Goblet
IBD-CRC_20	IBD-CRC	Goblet
IBD-CRC_21	IBD-CRC	Stem
IBD-CRC_22	IBD-CRC	Goblet
IBD-CRC_23	IBD-CRC	Best4.Enterocytes
IBD-CRC_24	IBD-CRC	Best4.Enterocytes
IBD-CRC_25	IBD-CRC	Best4.Enterocytes
IBD-CRC_3	IBD-CRC	Goblet
IBD-CRC_4	IBD-CRC	Best4.Enterocytes
IBD-CRC_5	IBD-CRC	Best4.Enterocytes
IBD-CRC_6	IBD-CRC	Goblet
IBD-CRC_7	IBD-CRC	Goblet
IBD-CRC_8	IBD-CRC	Goblet
IBD-CRC_9	IBD-CRC	Enterocytes
sCRC_1	sCRC	Stem
sCRC_10	sCRC	Stem
sCRC_100	sCRC	Best4.Enterocytes
sCRC_101	sCRC	Stem
sCRC_102	sCRC	Goblet
sCRC_103	sCRC	Stem
sCRC_104	sCRC	Goblet
sCRC_105	sCRC	Stem
sCRC_106	sCRC	Stem
sCRC_107	sCRC	Stem
sCRC_108	sCRC	Stem
sCRC_109	sCRC	Goblet
sCRC_11	sCRC	Goblet
sCRC_110	sCRC	Stem
sCRC_111	sCRC	Best4.Enterocytes
sCRC_112	sCRC	Stem
sCRC_113	sCRC	Stem
sCRC_114	sCRC	Stem
sCRC_115	sCRC	Goblet
sCRC_116	sCRC	Best4.Enterocytes
sCRC_117	sCRC	Stem
sCRC_118	sCRC	Stem
sCRC_119	sCRC	Stem
sCRC_12	sCRC	Best4.Enterocytes
sCRC_120	sCRC	Stem
sCRC_121	sCRC	Goblet
sCRC_122	sCRC	Stem
sCRC_123	sCRC	TA
sCRC_124	sCRC	Goblet
sCRC_125	sCRC	Stem
sCRC_126	sCRC	Stem
sCRC_127	sCRC	Stem
sCRC_128	sCRC	Stem
sCRC_129	sCRC	TA
sCRC_13	sCRC	Goblet
sCRC_130	sCRC	TA
sCRC_131	sCRC	Goblet
sCRC_132	sCRC	Stem
sCRC_133	sCRC	TA
sCRC_134	sCRC	Goblet
sCRC_135	sCRC	Goblet
sCRC_136	sCRC	Stem
sCRC_137	sCRC	Stem
sCRC_138	sCRC	Best4.Enterocytes
sCRC_139	sCRC	Goblet
sCRC_14	sCRC	Stem
sCRC_140	sCRC	Best4.Enterocytes
sCRC_141	sCRC	Stem
sCRC_142	sCRC	Stem
sCRC_143	sCRC	Goblet
sCRC_144	sCRC	Stem
sCRC_145	sCRC	Stem
sCRC_146	sCRC	Best4.Enterocytes
sCRC_147	sCRC	Stem
sCRC_148	sCRC	Stem
sCRC_149	sCRC	Stem
sCRC_15	sCRC	Stem
sCRC_150	sCRC	Best4.Enterocytes
sCRC_151	sCRC	Goblet
sCRC_152	sCRC	Stem
sCRC_153	sCRC	Stem
sCRC_154	sCRC	Stem
sCRC_155	sCRC	Stem
sCRC_156	sCRC	Enterocytes
sCRC_157	sCRC	Stem
sCRC_158	sCRC	Best4.Enterocytes
sCRC_159	sCRC	Best4.Enterocytes
sCRC_16	sCRC	TA
sCRC_160	sCRC	Stem
sCRC_161	sCRC	Stem
sCRC_162	sCRC	Enterocytes
sCRC_163	sCRC	Best4.Enterocytes
sCRC_164	sCRC	Enterocytes
sCRC_165	sCRC	Enterocytes
sCRC_166	sCRC	Stem
sCRC_167	sCRC	Best4.Enterocytes
sCRC_168	sCRC	Goblet
sCRC_169	sCRC	Goblet
sCRC_17	sCRC	Stem
sCRC_170	sCRC	Best4.Enterocytes
sCRC_171	sCRC	Stem
sCRC_172	sCRC	Goblet
sCRC_173	sCRC	Best4.Enterocytes
sCRC_174	sCRC	Stem
sCRC_175	sCRC	Stem
sCRC_176	sCRC	Best4.Enterocytes
sCRC_177	sCRC	Stem
sCRC_178	sCRC	Best4.Enterocytes
sCRC_179	sCRC	Best4.Enterocytes
sCRC_18	sCRC	Goblet
sCRC_180	sCRC	Stem
sCRC_181	sCRC	Goblet
sCRC_182	sCRC	Stem
sCRC_183	sCRC	Goblet
sCRC_184	sCRC	Stem
sCRC_185	sCRC	Stem
sCRC_186	sCRC	Stem
sCRC_187	sCRC	Enterocytes
sCRC_188	sCRC	Stem
sCRC_189	sCRC	Stem
sCRC_19	sCRC	Goblet
sCRC_190	sCRC	Best4.Enterocytes
sCRC_191	sCRC	Goblet
sCRC_192	sCRC	Goblet
sCRC_193	sCRC	Stem
sCRC_194	sCRC	Best4.Enterocytes
sCRC_195	sCRC	Stem
sCRC_196	sCRC	Goblet
sCRC_197	sCRC	Goblet
sCRC_198	sCRC	Goblet
sCRC_199	sCRC	Stem
sCRC_2	sCRC	Stem
sCRC_20	sCRC	Goblet
sCRC_200	sCRC	Best4.Enterocytes
sCRC_201	sCRC	Goblet
sCRC_202	sCRC	Stem
sCRC_203	sCRC	Goblet
sCRC_204	sCRC	Best4.Enterocytes
sCRC_205	sCRC	Best4.Enterocytes
sCRC_206	sCRC	Goblet
sCRC_207	sCRC	Stem
sCRC_208	sCRC	TA
sCRC_209	sCRC	Stem
sCRC_21	sCRC	Stem
sCRC_210	sCRC	Stem
sCRC_211	sCRC	Goblet
sCRC_212	sCRC	Best4.Enterocytes
sCRC_213	sCRC	Stem
sCRC_214	sCRC	Stem
sCRC_215	sCRC	Stem
sCRC_216	sCRC	Best4.Enterocytes
sCRC_217	sCRC	Stem
sCRC_218	sCRC	Stem
sCRC_219	sCRC	Stem
sCRC_22	sCRC	Goblet
sCRC_220	sCRC	Goblet
sCRC_221	sCRC	Stem
sCRC_222	sCRC	Stem
sCRC_223	sCRC	Goblet
sCRC_224	sCRC	Stem
sCRC_225	sCRC	Stem
sCRC_226	sCRC	Stem
sCRC_227	sCRC	Best4.Enterocytes
sCRC_228	sCRC	Stem
sCRC_229	sCRC	Stem
sCRC_23	sCRC	Stem
sCRC_230	sCRC	Stem
sCRC_231	sCRC	Goblet
sCRC_232	sCRC	Stem
sCRC_233	sCRC	TA
sCRC_234	sCRC	Stem
sCRC_235	sCRC	Goblet
sCRC_236	sCRC	Stem
sCRC_237	sCRC	Best4.Enterocytes
sCRC_238	sCRC	Stem
sCRC_239	sCRC	Goblet
sCRC_24	sCRC	Goblet
sCRC_240	sCRC	Goblet
sCRC_241	sCRC	Stem
sCRC_242	sCRC	Goblet
sCRC_243	sCRC	Best4.Enterocytes
sCRC_244	sCRC	Goblet
sCRC_245	sCRC	TA
sCRC_246	sCRC	TA
sCRC_247	sCRC	Goblet
sCRC_248	sCRC	Stem
sCRC_249	sCRC	Best4.Enterocytes
sCRC_25	sCRC	Best4.Enterocytes
sCRC_250	sCRC	TA
sCRC_251	sCRC	Stem
sCRC_252	sCRC	Stem
sCRC_253	sCRC	Stem
sCRC_254	sCRC	Stem
sCRC_255	sCRC	Goblet
sCRC_256	sCRC	Goblet
sCRC_257	sCRC	Best4.Enterocytes
sCRC_26	sCRC	Goblet
sCRC_27	sCRC	Goblet
sCRC_28	sCRC	Stem
sCRC_29	sCRC	Stem
sCRC_3	sCRC	Goblet
sCRC_30	sCRC	Stem
sCRC_31	sCRC	Stem
sCRC_32	sCRC	Stem
sCRC_33	sCRC	Stem
sCRC_34	sCRC	Stem
sCRC_35	sCRC	TA
sCRC_36	sCRC	Stem
sCRC_37	sCRC	Stem
sCRC_38	sCRC	Stem
sCRC_39	sCRC	Stem
sCRC_4	sCRC	Stem
sCRC_40	sCRC	Stem
sCRC_41	sCRC	Stem
sCRC_42	sCRC	TA
sCRC_43	sCRC	Goblet
sCRC_44	sCRC	Best4.Enterocytes
sCRC_45	sCRC	Stem
sCRC_46	sCRC	TA
sCRC_47	sCRC	Stem
sCRC_48	sCRC	Stem
sCRC_49	sCRC	Stem
sCRC_5	sCRC	TA
sCRC_50	sCRC	Stem
sCRC_51	sCRC	Stem
sCRC_52	sCRC	Goblet
sCRC_53	sCRC	Stem
sCRC_54	sCRC	Goblet
sCRC_55	sCRC	Goblet
sCRC_56	sCRC	Stem
sCRC_57	sCRC	TA
sCRC_58	sCRC	Stem
sCRC_59	sCRC	Stem
sCRC_6	sCRC	Best4.Enterocytes
sCRC_60	sCRC	Stem
sCRC_61	sCRC	Stem
sCRC_62	sCRC	Goblet
sCRC_63	sCRC	Best4.Enterocytes
sCRC_64	sCRC	Best4.Enterocytes
sCRC_65	sCRC	Goblet
sCRC_66	sCRC	Stem
sCRC_67	sCRC	Stem
sCRC_68	sCRC	Stem
sCRC_69	sCRC	Stem
sCRC_7	sCRC	Goblet
sCRC_70	sCRC	Best4.Enterocytes
sCRC_71	sCRC	Stem
sCRC_72	sCRC	Best4.Enterocytes
sCRC_73	sCRC	Stem
sCRC_74	sCRC	Best4.Enterocytes
sCRC_75	sCRC	Best4.Enterocytes
sCRC_76	sCRC	Stem
sCRC_77	sCRC	Stem
sCRC_78	sCRC	Best4.Enterocytes
sCRC_79	sCRC	Stem
sCRC_8	sCRC	Best4.Enterocytes
sCRC_80	sCRC	Stem
sCRC_81	sCRC	Stem
sCRC_82	sCRC	Best4.Enterocytes
sCRC_83	sCRC	Best4.Enterocytes
sCRC_84	sCRC	Enterocytes
sCRC_85	sCRC	Stem
sCRC_86	sCRC	Stem
sCRC_87	sCRC	Stem
sCRC_88	sCRC	Stem
sCRC_89	sCRC	Stem
sCRC_9	sCRC	TA
sCRC_90	sCRC	Goblet
sCRC_91	sCRC	Stem
sCRC_92	sCRC	Goblet
sCRC_93	sCRC	Best4.Enterocytes
sCRC_94	sCRC	Stem
sCRC_95	sCRC	Stem
sCRC_96	sCRC	TA
sCRC_97	sCRC	Stem
sCRC_98	sCRC	TA
sCRC_99	sCRC	Stem

## Sheet: Fig_5F
Subject	Condition	Epi cells (N)	MUC2+	MUC2+/KI67+	BEST4+	BEST4+/KI67+	MUC2+/KI67+ (%)	BEST4+/KI67+ (%)
N10	Healthy	6134	1298	171	237	7	13.17	2.95
N106	UC	1502	350	120	35	3	34.29	8.57
N11	Healthy	4911	934	78	230	1	8.35	0.43
N110	UC	3459	1112	273	239	14	24.55	5.86
N111	UC	276	52	1	22	0	1.92	0
N12	UC	768	181	33	20	0	18.23	0
N13	Healthy	1475	176	4	4	0	2.27	0
N14	UC	2512	652	78	29	2	11.96	6.9
N15	Healthy	5474	1225	116	93	2	9.47	2.15
N16	Healthy	2897	687	53	92	0	7.71	0
N17	Healthy	2297	416	28	94	2	6.73	2.13
N18	Healthy	3251	979	97	171	9	9.91	5.26
N19	UC	3448	870	93	85	3	10.69	3.53
N20	Healthy	2616	190	5	26	0	2.63	0
N21	Healthy	4101	854	39	209	4	4.57	1.91
N23	UC	5567	1364	235	104	10	17.23	9.62
N24	UC	7123	4973	912	340	36	18.34	10.59
N26	UC	6335	1662	99	589	23	5.96	3.9
N44	UC	2226	535	101	82	3	18.88	3.66
N46	Healthy	2782	443	60	56	2	13.54	3.57
N49	UC	973	468	146	6	1	31.2	16.67
N50	UC	1816	729	151	8	1	20.71	12.5
N51	Healthy	5498	832	211	81	32	25.36	39.51
N52	UC	5196	950	64	109	9	6.74	8.26
N539	UC	1118	403	74	45	8	18.36	17.78
N58	UC	1363	329	94	4	2	28.57	50
N661	UC	1370	469	112	38	7	23.88	18.42
N7	UC	784	100	5	8	0	5	0
N8	Healthy	919	151	14	12	1	9.27	8.33

## Sheet: Fig_5GH
Sample	Classification	Group	MSI_MSS	stemcellindex	CMS
IBD-CRC_1	Stem	IBD-CRC	MSS	-0.219909	CMS4
IBD-CRC_14	Goblet	IBD-CRC	MSS	0.109226	CMS1
IBD-CRC_17	Goblet	IBD-CRC	MSS	-0.228007	CMS4
IBD-CRC_18	Stem	IBD-CRC	MSS	0.0957121	CMS3
IBD-CRC_19	Stem	IBD-CRC	MSS	0.478461	CMS4
IBD-CRC_2	Goblet	IBD-CRC	MSS	0.489198	CMS1
IBD-CRC_24	Best4.Enterocytes	IBD-CRC	MSS	-0.0399188	CMS4
IBD-CRC_4	Best4.Enterocytes	IBD-CRC	MSS	-0.19836	CMS4
IBD-CRC_5	Best4.Enterocytes	IBD-CRC	MSS	0.0151795	CMS4
IBD-CRC_7	Goblet	IBD-CRC	MSS	0.616772	CMS1
IBD-CRC_8	Goblet	IBD-CRC	MSS	0.407148	CMS1,CMS4
IBD-CRC_9	Enterocytes	IBD-CRC	MSS	-0.0979637	CMS1
sCRC_1	Stem	sCRC	MSS	0.0742995	CMS3
sCRC_105	Stem	sCRC	MSS	-0.0829911	CMS3
sCRC_125	Stem	sCRC	MSS	-0.570786	CMS2
sCRC_15	Stem	sCRC	MSS	0.0684318	CMS2
sCRC_161	Stem	sCRC	MSS	-0.108438	CMS2
sCRC_174	Stem	sCRC	MSS	-0.164729	CMS3
sCRC_186	Stem	sCRC	MSS	0.494507	CMS4
sCRC_214	Stem	sCRC	MSS	-0.119024	CMS4
sCRC_221	Stem	sCRC	MSS	0.424588	CMS4
sCRC_222	Stem	sCRC	MSS	0.141117	CMS2
sCRC_224	Stem	sCRC	MSS	-0.205346	CMS2
sCRC_229	Stem	sCRC	MSS	-0.247359	CMS3
sCRC_231	Goblet	sCRC	MSS	0.256839	CMS2
sCRC_238	Stem	sCRC	MSS	0.210365	CMS3
sCRC_240	Goblet	sCRC	MSS	-0.0618364	CMS3
sCRC_242	Goblet	sCRC	MSS	0.0704554	CMS4
sCRC_245	TA	sCRC	MSS	-0.173579	CMS2
sCRC_257	Best4.Enterocytes	sCRC	MSS	0.000564816	CMS3
sCRC_33	Stem	sCRC	MSS	0.396648	CMS4
sCRC_35	TA	sCRC	MSS	-0.387831	CMS2
sCRC_42	TA	sCRC	MSS	0.231081	CMS3
sCRC_53	Stem	sCRC	MSS	0.0080173	CMS4
sCRC_56	Stem	sCRC	MSS	-0.285297	CMS2
sCRC_60	Stem	sCRC	MSS	-0.0676369	CMS2
sCRC_64	Best4.Enterocytes	sCRC	MSS	-0.382373	CMS3
sCRC_65	Goblet	sCRC	MSS	0.259534	CMS3
sCRC_66	Stem	sCRC	MSS	-0.128095	CMS3
sCRC_67	Stem	sCRC	MSS	-0.195436	CMS2
sCRC_68	Stem	sCRC	MSS	0.233395	CMS4
sCRC_70	Best4.Enterocytes	sCRC	MSS	-0.0529569	CMS3
sCRC_71	Stem	sCRC	MSS	-0.0674244	CMS2
sCRC_77	Stem	sCRC	MSS	-0.522071	CMS2
sCRC_86	Stem	sCRC	MSS	-0.0243086	CMS2
sCRC_91	Stem	sCRC	MSS	-0.366144	CMS2
sCRC_92	Goblet	sCRC	MSS	0.539882	CMS1
sCRC_96	TA	sCRC	MSS	-0.316134	CMS3
