# Supplementary material for: Non-stem cell lineages as an alternative origin of intestinal tumorigenesis in the context of inflammation
Source: Nat Genet. 2024 Jun 20;56(7):1456–67. doi: 10.1038/s41588-024-01801-y (PMC11250264; doi:10.1038/s41588-024-01801-y)
Supplement: Supplementary file 12 — Statistical source data. [file 41588_2024_1801_MOESM12_ESM.xlsx]

## Sheet: ExtendedDataFig_8BC
CIBERSORTx, Abs mode, Permutations: 100, ImmuCC reference, Batch correction: B
Sample	P.value	Correlation	RMSE	Absolute.score	Mast.Cells	Neutrophil.Cells	Eosinophil.Cells	B.Cells.Memory	B.Cells.Naive	Plasma.Cells	T.Cells.CD8.Actived	T.Cells.CD8.Naive	T.Cells.CD8.Memory	M0.Macrophage	M1.Macrophage	M2.Macrophage	Treg.Cells	T.Cells.CD4.Memory	T.Cells.CD4.Naive	T.Cells.CD4.Follicular	Th1.Cells	Th17.Cells	Th2.Cells	Monocyte	GammaDelta.T.Cells	NK.Resting	NK.Actived	DC.Actived	DC.Immature
M10_Lys_ApcKras_Dss	0	0.401588	0.935106	3.85482	0.163126	0	0	0	0.473375	0.0406891	0	0	0	0.163843	0.210545	0	0.228156	0.438667	0.0260653	0	0	0.0841192	0	0.174044	1.1222	0	0.292032	0	0.437954
M12_Lys_ApcKras_Dss	0	0.44551	0.894291	2.45726	0.0908194	0	0	0	0.302455	0.033666	0	0.164636	0	0.00096557	0.277023	0	0.180195	0.110058	0.0175309	0	0.00804407	0.0364646	0.0303241	0.0592114	0.34174	0	0.211672	0.0287249	0.563728
M1_Lgr5_Apc_Ctrl	0	0.388133	0.920571	1.76436	0.175773	0	0	0.0313619	0.0516819	0.0814919	0	0.126329	0	0.131516	0.21746	0.0670423	0.229932	0.0503041	0	0.0317691	0	0.0573638	0	0.0117642	0.0558949	0.0342047	0.0628973	0.165532	0.182039
M21_Lys_ApcKras_Dss	0	0.632063	0.78764	6.23869	0.0358952	0	0.000712871	0	2.94737	0.319375	0.0366464	0.224865	0	0.0465981	0.194315	0	0.588539	0.545186	0	0	0	0.111	0	0.113985	0.623537	0.112392	0	0	0.33828
M25_Lys_ApcKras_Ctrl	0	0.415559	0.935741	2.78874	0.198917	0	0.00110097	0	0.234419	0.0384691	0	0.0127384	0	0.141624	0.190537	0	0.195798	0.0458183	0.0862861	0	0.0235044	0	0	0.0441922	0.80746	0	0.39013	0.110204	0.267546
M27_Lys_ApcKras_Ctrl	0	0.285859	0.980334	2.58545	0.312084	0	0	0	0.309301	0.0369836	0	0.100838	0	0.147619	0.243703	0	0.140738	0.105068	0.057218	0.00412407	0	0.0158405	0	0.0555819	0.468495	0	0.19505	0.0610411	0.331766
M2_Lgr5_Apc_Ctrl	0.01	0.262395	0.972971	2.46035	0.332626	0	0	0	0.230398	0.194287	0	0.201008	0	0.203071	0.203493	0	0.104302	0.0767252	0	0.0310503	0	0.137847	0	0.0816549	0.190043	0.0815654	0.0348174	0.0540732	0.303392
M39_Lys_ApcKras_Ctrl	0	0.460572	0.906132	3.55431	0.0757033	0	0.000514666	0	0.390845	0.0653269	0	0.0812157	0	0.153024	0.347042	0	0.252701	0.186459	0.0234781	0	0.00258995	0.0133251	0	0.0929309	1.14889	0	0.318681	0	0.401583
M3_Lgr5_Apc_Ctrl	0	0.290637	0.961175	1.92885	0.221623	0	0	0.00438944	0.0877482	0.0744359	0	0.156244	0	0.00199566	0.144884	0.14559	0.249755	0	0.0270735	0.0466308	0	0.0761939	0.00504456	0.100092	0.0835883	0.0476024	0.0650805	0.19193	0.198953
M4_Lgr5_Apc_Dss	0	0.339845	0.93991	1.47953	0.0233793	0.00630704	0	0.149636	0	0.0241943	0.0356793	0.0928934	0	0	0.0717326	0.172762	0.289801	0	0.0132584	0.0735715	0	0	0.00342763	0.0840013	0.0383809	0.0482973	0.0225861	0.196548	0.133071
M5_Lgr5_Apc_Dss	0.01	0.247942	0.982212	1.80058	0.0207286	0	0	0.0741081	0.0404984	0.0516263	0	0.130352	0	0.0389389	0.121344	0.105332	0.154098	0.050342	0.0555888	0.0505458	0	0	0.0386903	0.126411	0.144862	0.0337216	0.143551	0.21879	0.201054
M6_Lgr5_Apc_Dss	0	0.28336	0.988935	2.2889	0.0229983	0	0	0	0.104381	0.0375568	0	0.142301	0	0.0992863	0.178683	0.05123	0.145563	0.0708494	0.0684017	0.0326376	0	0	0.0686061	0.106794	0.41615	0	0.320197	0.215077	0.208191
M7_Lys_Apc_Dss	0.01	0.282244	0.977839	2.76878	0.166895	0	0	0	0.28486	0.0671684	0	0.180992	0	0.0771435	0.437067	0	0.124964	0.150925	0	0	0	0.0287573	0	0.196718	0.484447	0.0170714	0.155408	0	0.396367
M8_Lys_Apc_Dss	0	0.307728	0.974485	2.86774	0.30753	0	0	0	0.405537	0.0736451	0	0.0540856	0	0.0711156	0.355311	0	0.101455	0.117813	0.0428087	0.0310472	0	0.00840411	0	0.0941824	0.60692	0.0791686	0.107628	0.023431	0.387661
M9_Lys_Apc_Dss	0	0.375538	0.954686	3.08843	0.138535	0.0126202	0	0	0.592556	0.0937119	0	0.0470652	0	0.0808191	0.246796	0	0.0255441	0.122892	0.0663647	0.0457219	0.0511531	0.0194367	0	0.0963167	0.910074	0.023512	0.182562	0.0765809	0.256168

## Sheet: ExtendedDataFig_8EF
CIBERSORTx, Abs mode, Permutations: 100, LM22 reference, Batch correction: B, Samples with P < 0.05
Sample	P.value	Correlation	RMSE	Absolute.score	Group	B.cells.naive	B.cells.memory	Plasma.cells	T.cells.CD8	T.cells.CD4.naive	T.cells.CD4.memory.resting	T.cells.CD4.memory.activated	T.cells.follicular.helper	T.cells.regulatory..Tregs.	T.cells.gamma.delta	NK.cells.resting	NK.cells.activated	Monocytes	Macrophages.M0	Macrophages.M1	Macrophages.M2	Dendritic.cells.resting	Dendritic.cells.activated	Mast.cells.resting	Mast.cells.activated	Eosinophils	Neutrophils
colon016	0	0.735925	0.734822	1.71355	colitis-like	0.00181437	0.0174798	0	0.145562	0	0.138602	0	0.200355	0.105436	0	0.0118293	0	0	0.171318	0.00612161	0.17125	0.069481	0.114213	0.191667	0.244592	0	0.123832
colon017	0	0.631096	0.80012	1.72399	sporadic-like	0	0.0859301	0.082417	0.0976049	0	0.315735	0	0.115469	0.109877	0	0.163218	0	0.00676467	0.119443	0.0653548	0.135657	0	0.157184	0	0.244681	0	0.0246569
colon018	0	0.729881	0.746114	1.28348	sporadic-like	0	0.0141348	0.0539578	0.193254	0	0.133452	0	0.153311	0.0833391	0	0.0764528	0	0.0246416	0.0662717	0.0882109	0.14167	0.0596356	0.0209661	0.0527305	0.121453	0	0
colon019	0	0.684482	0.772515	1.21637	Intermediate	0	0.018621	0	0.103695	0	0.121811	0	0.0858352	0.106796	0	0.0591681	0	0.0352765	0.171724	0.0115144	0.140935	0.141335	0.0204907	0.0631738	0.108866	0	0.0271318
colon020	0	0.841456	0.637532	1.83106	colitis-like	0.00640235	0.00514437	0.0227119	0.163281	0	0.242674	0	0.142776	0.0612908	0	0.0547832	0	0.0263334	0	0.0588885	0.141901	0.090905	0.0459466	0.609517	0.145265	0.0132371	0
colon021	0	0.677253	0.793396	2.02184	colitis-like	3.92587e-05	0	0.293285	0.436845	0	0	0.171895	0.2346	0.000838343	0.0142288	0.0471989	0	0.0265702	0.0734039	0.135624	0.155816	0.0276958	0.0866016	0.199643	0.0762369	0	0.0413211
colon022	0	0.627666	0.810921	1.19347	Intermediate	0	0.0221972	0	0.110687	0	0.173904	0	0.00817703	0.210738	0	0.057971	0	0.0217913	0	0.0199079	0.0816347	0.316779	0.0169302	0.0476814	0.0630138	0.0327103	0.00934738
colon023	0	0.776437	0.69888	1.6551	Intermediate	0	0.0197087	0.0305998	0.472511	0	0.0585736	0.0388789	0.218882	0.0411991	0.0144911	0	0.0622592	0	0.169332	0.125253	0.24046	0.0126757	0	0.0553035	0.0949763	0	0
colon024	0	0.720777	0.755414	1.55342	Intermediate	0.0181092	0	0.154883	0.209945	0	0.230976	0	0.181389	0.146993	0	0.0762133	0	0	0	0.0319459	0.156372	0.113773	0.0895362	0	0.123822	0.00914885	0.0103158
colon025	0	0.78145	0.708481	1.23386	sporadic-like	0	0.0307044	0.0613895	0.153949	0	0.245759	0.0066407	0.0797279	0.106576	0	0.102491	0	0.0157529	0.0386335	0.0115409	0.164238	0.0325647	0.0320265	0.00700534	0.13039	0	0.0144722
colon026	0	0.783707	0.701294	1.26065	sporadic-like	0	0.079152	0.132832	0.143765	0	0.321497	0	0.0454522	0.136533	0	0.100559	0	0.00444363	0.0390176	0.00494787	0.0616999	0.0541471	0.00150685	0	0.135093	0	0
colon027	0	0.753363	0.721521	1.01479	sporadic-like	0.00529543	0.00116865	0.0107852	0.158719	0	0.162015	0.00395249	0.127728	0.0847613	0	0.0663826	0	0.0271189	0.010971	0.0376092	0.147534	0.0939444	0	0	0.0768066	0	0
colon028	0	0.813787	0.673785	1.51771	sporadic-like	0.0048586	0.0119404	0.0231422	0.380366	0	0.0776094	0.158525	0.0017493	0	0	0.108472	0.0408593	0	0.259403	0.0665135	0.198758	0	0.0186662	0	0.0853438	0	0.0815035
colon029	0	0.701658	0.75944	1.24939	sporadic-like	0.0116422	0	0.0913393	0.138763	0	0.22027	0.0230734	0.0412773	0.093884	0	0.119988	0	0.0174537	0.0572636	0.0457558	0.0812889	0.0965229	0	0	0.198762	0	0.0121088
colon030	0	0.782694	0.729427	1.22817	sporadic-like	0	0.0140383	0.0995807	0.130603	0.00473224	0.157304	0	0.0435013	0.124909	0	0.0633112	0	0.0157467	0.155614	0.0121284	0.137716	0.0685611	0.0318266	0.09601	0.072588	0	0
colon031	0	0.659697	0.772944	1.25221	sporadic-like	0	0.022937	0.0703516	0.103611	0	0.38305	0	0.137711	0.0889974	0	0.0834959	0	0.0208015	0.0375027	0.0218993	0.0360975	0.112707	0	0	0.133042	0	0
colon032	0	0.772432	0.690287	1.19201	sporadic-like	0	0.00732195	0.0178871	0.163988	0	0.220491	0.0429771	0.0346567	0.112656	0	0.164951	0	0	0.159431	0.0242659	0.0894146	0	0	0	0.153972	0	0
colon033	0	0.733946	0.739994	1.31898	Intermediate	0	0.0264922	0	0.17675	0	0.179479	0.035042	0.0718947	0.139326	0	0.128639	0	0.0443187	0.044926	0.12673	0.116292	0.155829	0	0.0398932	0.0333718	0	0
colon034	0	0.820779	0.682065	2.27127	Intermediate	0.00359503	0	0.14665	0.262755	0	0.450604	0.178627	0.103994	0.109069	0	0.260326	0	0.00406029	0.120072	0.134891	0.144564	0.0639485	0.0202706	0	0.203656	0	0.064192
colon035	0	0.720549	0.74622	1.20976	Intermediate	0.0052764	0	0.0178366	0.116406	0	0.287972	0	0.0451083	0.0752476	0	0.114189	0	0.0278508	0.0585167	0.0172862	0.104949	0.143363	0.0129028	0.0283278	0.147951	0	0.00657375
colon036	0	0.757284	0.693243	2.52616	colitis-like	0	0	0.0578718	0.845631	0	0.293603	0.0571161	0.130445	0	0	0.354392	0	0.014982	0.1181	0.120729	0.227446	0	0.0145476	0.125065	0.12471	0	0.041516
colon037	0	0.732777	0.773678	2.70258	colitis-like	0	0.0280457	0.418942	0.523314	0	0.223573	0.0416502	0.0913918	0	0.0291246	0	0	0.105356	0	0.0398503	0.468165	0.169432	0	0.313461	0.14634	0.0102706	0.0936636
colon038	0	0.746187	0.748638	1.51639	Intermediate	0	0.0487556	0	0.204179	0	0.256401	0	0.0712566	0.0666256	0	0.0601692	0	0.022668	0.0295226	0.106301	0.208512	0.216595	0.00514646	0.186657	0.0335974	0	0
colon039	0	0.756757	0.730176	1.74517	Intermediate	0.0481701	0.154067	0.104629	0.214084	0	0.471594	0	0.0571983	0.0537288	0.0170022	0.0518549	0	0.0212783	0	0.00821281	0.132634	0.104331	0.026203	0.0961956	0.160584	0.0200565	0.00334447
colon040	0	0.709144	0.750207	1.02727	sporadic-like	0	0.0138978	0	0.122875	0	0.195121	0.034474	0.113764	0.0657685	0	0.0401406	0.00180156	0.0172282	0.0684589	0.0425315	0.0769207	0.083941	0.00887454	0	0.128655	0	0.012815
colon041	0	0.813871	0.681619	1.40412	Intermediate	0.0162927	0.0405622	0	0.142783	0	0.37386	0	0.123183	0.0488073	0	0.0157918	0.0145185	0.029723	0.115946	0.133966	0.100342	0.10428	0	0	0.132001	0	0.0120624
colon042	0	0.871608	0.618452	1.61995	Intermediate	0	0.0259416	0	0.196904	0	0.137366	0	0.136516	0.148973	0	0.107765	0	0	0.404485	0.0719783	0.224458	0	0.0019877	0	0.143828	0	0.0197448
colon043	0	0.724078	0.746219	1.41392	sporadic-like	0	0.0316013	0.0541397	0.13413	0	0.243979	0.0364203	0.112406	0.120419	0	0.158672	0	0.0301525	0.0947171	0.0766205	0.131284	0.0900794	0	0	0.0993032	0	0
colon044	0	0.493654	0.869287	1.30124	Intermediate	0	0.0738976	0.0195641	0.0779706	0	0.088301	0	0.118071	0.104684	0	0.0287534	0.036007	0	0.15547	0.0208811	0.0948223	0.0818981	0.0579691	0	0.243433	0.0103327	0.0891827
colon045	0	0.768981	0.687288	1.15846	sporadic-like	0.016221	0.00943884	0.00569032	0.0714603	0.0434288	0.0560757	0	0.0440296	0.0649409	0.0135881	0.105605	0	0	0.312263	0.0594823	0.13378	0	0	0	0.172568	0	0.0498891
colon046	0	0.76938	0.689945	1.39015	Intermediate	0	0.0234061	0.011161	0.149398	0	0.419888	0.00393514	0.0810525	0.130084	0	0.183339	0	0.0259186	0.00972039	0.0364802	0.0559987	0.131826	0	0	0.127942	0	0
colon047	0	0.615072	0.810872	2.26877	Intermediate	0.00899479	0.13078	0.030729	0.255404	0	0.277543	0	0.174663	0.227307	0	0.0428117	0.0791574	0	0.231415	0.157383	0.100488	0.275077	0.012678	0.0795043	0.151557	0	0.033272
colon048	0	0.736698	0.726551	1.29245	sporadic-like	0.00193356	0.021001	0.0768796	0.139302	0	0.260568	0	0.0327262	0.144182	0	0.159919	0	0.0119364	0	0.00447473	0.0589503	0.100581	0.0248218	0	0.226559	0	0.0286144
colon049	0	0.807061	0.685563	1.63089	Intermediate	0.0204938	0	0	0.366333	0	0.0322248	0	0.144733	0.135645	0.0895835	0	0.0390123	0	0.159776	0.123301	0.305512	0	0.0865644	0.0888605	0.0388487	0	0
colon050	0	0.746306	0.71523	1.37785	colitis-like	0	0.0598471	0	0.316677	0	0.0665349	0	0.0629388	0.142344	0	0.0466414	0	0.0231563	0.0527702	0.042898	0.148593	0.0398668	0	0.078406	0.283843	0	0.0133355
colon051	0	0.77217	0.694586	1.53267	Intermediate	0.0144884	0.00296839	0.0452148	0.0953037	0	0.146765	0	0.0778992	0.22474	0	0.115299	0	0	0.383789	0.0595259	0.0825101	0.0329849	0	0	0.23473	0	0.0164505
colon052	0	0.740033	0.720261	1.00229	sporadic-like	0	0.039463	0	0.112624	0	0.184788	0	0.0206786	0.151401	0	0.0930533	0	0	0.140648	0.0233964	0.0754483	0.0122953	0.0188844	0	0.129606	0	0
colon053	0	0.657588	0.779985	1.04239	Intermediate	0.0179204	0	0	0.112922	0	0.175499	0	0.0178965	0.205976	0	0.0793233	0	0.0216726	0	0.0129232	0.120437	0.059344	0.0429288	0.0198724	0.124626	0	0.0310511
colon054	0	0.688358	0.76645	1.48028	colitis-like	0.0446023	0.364425	0	0.126178	0.00142905	0.118554	0	0.130307	0.160372	0	0.0972148	0	0.0369061	0.0636335	0.11753	0.110716	0.0048034	0	0	0.103611	0	0
colon055	0	0.790593	0.688912	1.68946	Intermediate	0.00431663	0.0565179	0.0915095	0.287067	0	0.246871	0	0.167154	0.14327	0	0.167768	0	0.0293249	0.039893	0.0711628	0.061795	0.0670402	0	0	0.232524	0	0.0232415
colon056	0	0.64891	0.792991	1.23506	sporadic-like	0	0.0680975	0.0581823	0.197348	0	0.168735	0	0.0755802	0.142002	0	0.0448737	0.00752528	0.00717183	0.0450139	0.05227	0.142088	0.0601443	0.00852763	0.0826031	0.0748931	0	0
colon057	0	0.774209	0.742859	2.13987	colitis-like	0	0.0313662	0.138484	0.239782	0	0.244812	0.0206103	0.159244	0	0	0.0236369	0	0.0200316	0.0277716	0.146794	0.534412	0.238133	0	0.210081	0.051029	0	0.0536797
colon058	0	0.846915	0.65926	1.66743	Intermediate	0.0426745	0	0.0221601	0.27759	0	0.112045	0.0663051	0.194645	0.0934842	0	0.168597	0	0.00246215	0.142281	0.131043	0.158347	0	0	0.0242553	0.15994	0	0.0715985
colon059	0	0.60061	0.821036	1.69869	colitis-like	0.0105309	0.0108575	0.063024	0.196256	0	0.162046	0.0120136	0.16628	0	0	0.103185	0	0.0639479	0	0.0419759	0.282048	0.149719	0	0.354833	0.0810443	0	0.000924132
colon060	0	0.426073	0.904022	1.69965	Intermediate	0	0.0247127	0.0684989	0.0980488	0	0.188547	0	0.108034	0.108919	0	0.0703829	0	0	0.200417	0.0409366	0.130012	0.0749727	0.0329664	0	0.279899	0	0.273303
colon061	0	0.835402	0.668125	1.40589	Intermediate	0	0	0.0148239	0.154003	0	0.14711	0	0.0916342	0.213498	0	0.131135	0	0.0312924	0.111889	0.0898964	0.181182	0.0579134	0	0	0.181513	0	0
colon062	0	0.715282	0.755507	1.34428	colitis-like	0	0.0158716	0.130506	0.262956	0	0.133764	0	0.12824	0.172073	0	0.0323744	0	0.0184792	0	0.0667758	0.141671	0.0800871	0	0.0364173	0.105665	0.0194048	0
colon063	0	0.766141	0.70914	1.23785	sporadic-like	0	0.0616887	0.00139371	0.108622	0	0.269155	0	0.0960141	0.0959773	0	0.12475	0	0.0123419	0.0947657	0.0704193	0.0885297	0.00980122	0.010707	0.045628	0.140074	0	0.00797849
colon064	0	0.820735	0.661481	2.87185	colitis-like	0	0	0.122126	1.02649	0	0.0586751	0	0.170912	0.107987	0.0250882	0.110588	0	0.0457407	0	0.343254	0.253251	0.137268	0.0532201	0.019648	0.270206	0	0.127396
colon065	0	0.74295	0.728639	1.11819	sporadic-like	0.00468568	0	0.0151098	0.126888	0	0.206819	0.0959128	0.103674	0.00797944	0	0.0757261	0	0.0391338	0.057846	0.0146328	0.0666779	0.0409706	0.067786	0	0.188894	0.00545154	0
colon066	0	0.721309	0.749577	1.23952	Intermediate	0	0.0532162	0.0365235	0.103895	0	0.270375	0	0.0913181	0.120112	0	0.0983167	0	0.0185224	0.0102292	0.0273521	0.0910144	0.0926756	0.0948214	0.00222866	0.118538	0	0.0103806
colon067	0	0.664471	0.763141	2.53924	colitis-like	0.0229163	0	0	0.226604	0	0.217969	0	0.30761	0.082973	0	0.0381401	0.0877598	0	0.604179	0.380122	0.248709	0.124219	0.0238124	0.049742	0.109244	0	0.0152358
colon068	0	0.40802	0.912879	1.68787	Intermediate	0.000385026	0	0	0.127351	0	0.245827	0	0.153443	0.0430046	0	0.0301801	0.0327932	0	0.19582	0.125515	0.115639	0.117137	0.135243	0	0.212107	0	0.153422
colon069	0	0.701821	0.759299	1.21316	Intermediate	0.0004519	0.011188	0	0.103716	0	0.187087	0	0.116756	0.14958	0	0.0628563	0.00814691	0.0272898	0.10791	0.0152932	0.130527	0.139733	0.0197579	0.0171255	0.114818	0	0.000919593
colon070	0	0.376007	0.927009	1.07052	Intermediate	0	0.0346175	0.0302116	0.0945119	0	0.281137	0.0363489	0.027653	0.0430723	0	0.135899	0	0.0271459	0.0205716	0	0.0781417	0.0509307	0.0851433	0.0135858	0.0859591	0	0.0255957
colon071	0	0.782108	0.715422	1.85381	sporadic-like	0	0.170233	0.155465	0.1817	0	0.4813	0	0.102901	0.0853251	0	0.0867655	0	0.0215536	0.18998	0.0159021	0.0541125	0.0534544	0.0873036	0	0.167811	0	0
colon072	0	0.829571	0.67778	1.60922	sporadic-like	0	0.0691509	0.043945	0.155007	0	0.259911	0	0.158989	0.028373	0	0.0235611	0.0099254	0	0.202054	0.0747931	0.172953	0.0141505	0.0480682	0	0.245016	0	0.103324
colon073	0	0.641219	0.79599	1.50509	sporadic-like	0	0.0604051	0.0793201	0.130795	0	0.284009	0	0.104117	0.163286	0	0.106787	0	0.0322307	0.0704645	0.0588378	0.131015	0.0247822	0.109654	0	0.134848	0	0.0145341
colon074	0	0.791771	0.700235	1.60648	Intermediate	0	0.0219091	0	0.158768	0	0.297827	0	0.107255	0.133696	0	0.0345139	0	0	0.250044	0.117647	0.206328	0.0733979	0	0.0892662	0.0999385	0	0.0158914
colon075	0	0.752806	0.715033	1.03675	sporadic-like	0	0.0395598	0.00179148	0.1083	0	0.189021	0	0.0839193	0.098381	0	0.124294	0	0.000962816	0.0144927	0.0497179	0.0906965	0.0572767	0	0	0.15234	0.00647636	0.0195198
colon076	0	0.640111	0.782363	1.03412	sporadic-like	0.00401449	0.0132173	0	0.114534	0	0.222207	0.0176412	0.0565927	0.139967	0	0.126007	0	0.0303019	0.0358843	0.00329602	0.0835156	0.0668414	0.000605609	0	0.116126	0	0.00336275
colon077	0	0.795232	0.682294	1.37575	Intermediate	0	0.0258868	0.0351987	0.272364	0	0.0768077	0	0.115608	0.0994145	0.0542528	0.055078	0	0	0.281228	0.0236372	0.131546	0	0	0.0348301	0.153327	0.0165763	0
colon078	0	0.653855	0.782555	1.37282	Intermediate	0	0.0176849	0	0.0945605	0	0.146553	0	0.141485	0.0282674	0	0.0549715	0.0073718	0	0.171797	0.0791566	0.222433	0.0348756	0.0939242	0	0.20056	0.0352287	0.043955
colon079	0	0.773602	0.713853	1.05492	sporadic-like	0	0.0525356	0.0159429	0.084797	0	0.160876	0	0.049376	0.182772	0	0.0819313	0	0.0123791	0.133784	0.00361661	0.0810421	0.0105426	0.0393248	0.0506865	0.0850273	0	0.010289
colon080	0	0.769001	0.73011	1.69241	Intermediate	0.000248052	0.0169669	0.0859847	0.23409	0	0.201009	0	0.0236959	0.119462	0	0.176405	0	0.0693903	0.0781274	0.0163772	0.161372	0.0170346	0.091933	0.0724694	0.129458	0.0622573	0.13613
colon081	0	0.821746	0.687928	1.58579	Intermediate	0.0121404	0.0301148	0.13703	0.155175	0	0.355842	0.027735	0.158662	0.0932394	0	0.130821	0	0.0201961	0.032057	0.0319875	0.111895	0.0637357	0.0646419	0	0.143967	0	0.0165533
colon082	0	0.765025	0.70248	2.01257	colitis-like	0	0	0.00483671	0.18326	0	0.208798	0.062291	0.108927	0	0	0.111112	0.00217837	0.0467048	0.357087	0.017044	0.313425	0.136957	0	0	0.126634	0.0625887	0.270722
colon083	0	0.722996	0.748626	1.08828	Intermediate	0	0.0174121	0.00194524	0.122805	0	0.172141	0	0.0912175	0.0907771	0	0.0975832	0	0.0186069	0.0373556	0.0370946	0.155366	0.153762	0	0.000156583	0.092056	0	0
colon084	0	0.878802	0.583261	2.14916	colitis-like	0.0135207	0.0071764	0.223399	0.285868	0.0478683	0	0.0437825	0.0662641	0	0	0.0126142	0.00194875	0	0.727081	0.0474925	0.404116	0	0	0	0.128057	0	0.139968
colon085	0	0.546328	0.844175	1.85688	colitis-like	0	0.000296712	0.121038	0.526326	0	0.0784341	0	0.121079	0.0780694	0	0.0799286	0	0.0415311	0	0.156219	0.181945	0.269746	0	0.00688566	0.185711	0	0.00967038
colon086	0	0.567039	0.830099	0.929038	sporadic-like	0	0.0228092	0.0327252	0.0512161	0.00466879	0.261039	0.000368479	0.0137876	0.035543	0	0.121298	0	0.018819	0.10456	0.00932749	0.0674915	0.0657618	0.00961828	0	0.110004	0	0
colon087	0	0.825521	0.693059	1.69183	Intermediate	0.04137	0.0668803	0.0154117	0.16541	0	0.315185	0.00742726	0.11313	0.122967	0	0.0968322	0	0.0233685	0.123291	0.12704	0.175061	0.0839296	0	0.100885	0.106835	0	0.00681047
colon088	0	0.804311	0.711155	1.72103	Intermediate	0	0.0219478	0.168064	0.201387	0	0.281025	0.00722092	0.120237	0.100864	0	0.112022	0	0.0145217	0.185438	0.0782275	0.17989	0.0467293	0.100783	0.000433882	0.085693	0	0.0165465
colon089	0	0.802328	0.673555	1.3305	sporadic-like	0.00261364	0.0154895	0	0.141522	0	0.100268	0	0.152665	0	0	0.0592321	0	0	0.255017	0.0732738	0.104023	0.0338982	0.0389654	0	0.244886	0	0.108647
colon091	0	0.834238	0.680802	1.30716	Intermediate	0	0.0200495	0.0602712	0.113683	0	0.0995554	0.0577006	0.0604768	0.0401944	0	0.117067	0	0.0178364	0.175825	0.0432491	0.0809831	0.0311659	0.035803	0.204557	0.136301	0	0.0124465
colon092	0	0.764553	0.717161	1.29237	sporadic-like	0.00069051	0.0217556	0.0339674	0.128923	0	0.256292	0	0.0366468	0.130248	0	0.121789	0	0	0.116168	0.0202437	0.131883	0.0705008	0.0124993	0	0.165322	0.0338195	0.0116225
colon093	0	0.668964	0.762311	1.6253	sporadic-like	0.045196	0.0132705	0.068921	0.476278	0	0.228342	0	0.0212801	0.280597	0	0.00767404	0	0.0278869	0.0647241	0.062773	0.0528709	0.0626041	0.0136557	0.0335628	0.165664	0	0
colon094	0	0.735387	0.725352	1.22849	sporadic-like	0.0223519	0	0.0368468	0.227032	0	0.105648	0	0.115703	0.158207	0	0.115219	0	0.0255218	0.0188549	0.0289205	0.0497266	0.0803815	0.0217158	0.0246155	0.189331	0.00841366	0
colon095	0	0.732935	0.751487	2.33431	colitis-like	0.00238724	0	0	0.429986	0	0.208764	0.10379	0.191104	0.0260168	0	0.108402	0	0.0613733	0.0358496	0.162382	0.320411	0.20186	0.0835783	0.103166	0.0991963	0.0317034	0.164337
colon096	0	0.689883	0.759277	1.07215	Intermediate	0.0206664	0.00778905	0	0.148161	0	0.246183	0	0.0284401	0.163867	0	0.00685607	0.00694932	0.0420628	0.00211073	0	0.0707255	0.052461	0.0549454	0.120158	0.0796528	0	0.0211239
colon097	0	0.804089	0.674421	1.04281	sporadic-like	0.0122159	0	0.00677464	0.129585	0	0.155997	0	0.0978453	0.127039	0	0.0980833	0	0.00609963	0.167132	0.0274057	0.0747196	0.0249686	0	0	0.114941	0	0
colon098	0	0.644969	0.794719	1.52948	colitis-like	0.0084352	0.0807428	0.0903781	0.12576	0	0.305008	0	0.145829	0.0751232	0	0.116775	0	0.0387323	0	0.0281728	0.136116	0.126268	0.00600048	0.0387281	0.20741	0	0
colon099	0	0.715579	0.755379	1.13245	sporadic-like	0	0	0.0597276	0.141922	0	0.218255	0	0.110385	0.110975	0	0.0484949	0	0.0120647	0.0250297	0.0460911	0.111456	0.116497	0.00552948	0.0394829	0.0569557	0	0.029581
colon100	0	0.835263	0.685702	2.03973	colitis-like	0.0137041	0.018141	0	0.353069	0	0.260607	0	0.152025	0.109622	0	0	0.0788213	0.0764364	0.0133671	0.188477	0.402707	0.15205	0	0.211673	0	0	0.00903355
colon101	0	0.619621	0.806046	2.28715	Intermediate	0	0.104907	0	0.373534	0	0.0982966	0.214484	0.346351	0.0500164	0	0.0930293	0	0	0.162289	0.23367	0.31723	0.136201	0.0454454	0.017376	0.0638214	0	0.0304966
colon102	0	0.836059	0.681591	1.17841	sporadic-like	0.00272677	0.0144913	0.0413769	0.166895	0	0.134577	0.0166202	0.0964164	0.0560386	0	0.103398	0	0.0207838	0.0495608	0.0563286	0.0983537	0.0880352	0.0106386	0	0.168043	0.010313	0.043812
colon103	0	0.844911	0.69299	2.08884	colitis-like	0.0155819	0	0.285945	0.208035	0	0.263162	0.148003	0.0349476	0	0	0.0426494	0	0	0.331586	0.0249254	0.2998	0.0318856	0	0.0566627	0.154324	0.0380185	0.153319
colon104	0	0.730634	0.709148	1.31828	sporadic-like	0	0	0.0136464	0.302409	0	0.370197	0.00464972	0.0879704	0.0779774	0	0.0849843	0	0.0482454	0.0097783	0.0133661	0.0696049	0.0630248	0	0	0.171267	0.00115927	0
colon105	0	0.624478	0.798499	1.10415	Intermediate	0.0357497	0	0	0.177025	0	0	0	0.149142	0.132159	0.000607678	0.139914	0	0	0.0218495	0.028486	0.10994	0.107496	0	0	0.148938	0.021117	0.0317257
colon106	0	0.79636	0.696271	1.10259	Intermediate	0.00479628	0.00200443	0	0.10127	0	0.227969	0	0.0885835	0.0129579	0	0.127057	0	0.0185819	0.0411805	0.0710827	0.0694107	0.138441	0.00534828	0.0148432	0.158635	0	0.0204282
colon107	0	0.761554	0.72401	1.93191	colitis-like	0.0269053	0.106102	0.0133811	0.22622	0	0.209828	0	0.148636	0.152942	0	0	0.0963185	0.0591247	0.235677	0.114241	0.269824	0.00675385	0.0423023	0	0.163017	0.0197107	0.0409279
colon108	0	0.788484	0.713731	1.04971	Intermediate	0.00406449	0.00227705	0.0225874	0.108859	0	0.191498	0	0.0180379	0.0814348	0	0.047067	0.0215826	0.0337936	0.138462	0.0340899	0.155637	0.0777468	0	0.0696299	0.0337471	0	0.00919544
colon109	0	0.840052	0.656485	1.35012	Intermediate	0	0.0147124	0.0886268	0.117583	0	0.162239	0	0.0746116	0.115439	0	0.034167	0.0171457	0	0.320988	0.058765	0.249426	0	0	0.0168529	0.074731	0.00138202	0.00344516
colon110	0	0.762571	0.719012	1.29	sporadic-like	0	0.0274267	0.125018	0.186977	0	0.236521	0	0.105461	0.133601	0	0.0784896	0	0.0121903	0.00755709	0.0393737	0.112515	0.039782	0	0	0.157796	0	0.0272956
colon111	0	0.802699	0.686973	1.55213	Intermediate	0.00843852	0	0	0	0	0.270243	0.0642948	0.0651022	0.0728631	0	0.0575196	0.0233813	0.0791033	0.2034	0.0867319	0.110885	0.018294	0.021634	0	0.205999	0.0749254	0.189319
colon112	0	0.44156	0.895451	1.15969	sporadic-like	0	0.0387617	0.0185184	0.129941	0	0.0716333	0	0.148549	0.103571	0	0.0932339	0.031513	0	0.118981	0.0335091	0.100327	0.122973	0.0376636	0	0.11051	0	0
colon113	0	0.667486	0.770657	1.30107	sporadic-like	0	0.031911	0	0.211826	0	0.248636	0.0183726	0.126171	0.0615435	0	0.105374	0	0.0128387	0.0297026	0.0814841	0.101437	0.126446	0.00924703	0	0.131329	0	0.00475491
colon114	0	0.579707	0.824433	1.09248	sporadic-like	0.0137731	0.0256904	0	0.138438	0	0.0991489	0	0.128054	0.140828	0	0.0644992	0	0.0238021	0.00104332	0.0105171	0.0609128	0.103384	0.0244244	0.0488836	0.159882	0	0.0491951
colon115	0	0.658033	0.775205	1.28871	sporadic-like	0	0.0310901	0.0500417	0.236661	0	0.266417	0	0.0809598	0.104796	0.0195488	0.0670699	0	0	0.0323364	0.0494712	0.182834	0.0272719	0.031543	0	0.10163	0	0.00703834
colon116	0	0.854378	0.672168	1.26346	sporadic-like	0	0.0109688	0.0360502	0.0654698	0.0348578	0.205471	0.00997857	0.0264418	0.0533325	0	0.0666528	0	0.0588458	0.147432	0.03117	0.116298	0.0700325	0.0776196	0	0.183437	0	0.0694058
colon117	0	0.797598	0.694494	1.56349	sporadic-like	0	0	0.0221663	0.228003	0	0.221518	0.0903296	0.205341	0.0197978	0	0.0394448	0	0.0441042	0.132026	0.140656	0.172161	0.0560917	0	0	0.191852	0	0
colon118	0	0.543527	0.846122	1.12167	sporadic-like	0	0.0265235	0.000382289	0.103671	0	0.110336	0	0.14342	0.10157	0	0.097978	0	0.005634	0.0548162	0.0333285	0.139529	0.127081	0	0.0404952	0.118983	0.0111185	0.00680523
colon119	0	0.687814	0.764901	1.47613	Intermediate	0.0233514	0	0	0.046326	0	0.263588	0	0.0916941	0.0525747	0	0.204079	0	0.00663897	0.10043	0.0289857	0.0831085	0.107327	0.150869	0	0.238512	0	0.0786416
colon120	0	0.518843	0.858714	1.66006	colitis-like	0.0299772	0.0744423	0.010617	0.198392	0	0.267469	0	0.206883	0.103215	0	0.106379	0	0.00720813	0	0.0293673	0.162932	0.148948	0.0460533	0.118182	0.0888544	0	0.0611404
colon121	0	0.76646	0.699334	1.20132	sporadic-like	0.00176606	0.0296062	0	0.0587392	0	0.101894	0	0.144684	0.139549	0	0.0664793	0	0	0.339547	0.0973884	0.0759027	0.0231337	0	0.02751	0.0727417	0	0.022378
colon122	0	0.783559	0.721843	1.90659	colitis-like	0.0407451	0.0922766	0.00268511	0.127659	0	0.317785	0	0.15988	0.148959	0	0.0690031	0	0	0.211286	0.0637553	0.177803	0.204226	0	0.13505	0.155472	0	0
colon123	0	0.80542	0.689105	2.29974	Intermediate	0.0325715	0.154171	0	0.222122	0	0.303958	0	0.0884011	0.160059	0	0.17847	0	0.0217456	0.324838	0.289811	0.22774	0.116777	0	0	0.165872	0	0.0132005
colon124	0	0.799168	0.682114	1.63009	sporadic-like	0	0.0670397	0	0.304862	0	0.139125	0.00115576	0.303018	0.0491878	0	0.0824854	0.0327999	0.0277949	0.083751	0.182304	0.142822	0.0769702	0.0347367	0	0.0993548	0	0.00267971
colon125	0	0.675933	0.759357	1.7188	Intermediate	0	0.0264868	0	0.119499	0	0.189426	0	0.0890731	0.174872	0	0	0.0594	0	0.39632	0.157185	0.251127	0	0.0992322	0.0146645	0.105235	0	0.0362764
colon126	0	0.572285	0.829786	1.06962	sporadic-like	0	0.00677099	0.00491319	0.10693	0	0.14162	0	0.125732	0.073351	0	0.104131	0	0.0131384	0.115167	0.0104513	0.0768083	0.12845	0.017148	0.0391247	0.0943149	0	0.0115717
colon127	0	0.69226	0.75942	1.4605	sporadic-like	0.0109352	0	0.112566	0.292637	0	0.194722	0.0961672	0.0543053	0.0464678	0	0.090997	0	0.0216171	0.0488604	0.0746652	0.0661963	0.0499655	0.0538202	0.00435588	0.239466	0	0.00275322
colon129	0	0.72859	0.732262	1.33982	Intermediate	0	0.00172685	0	0.150334	0	0.201609	0	0.163918	0.106554	0	0.1162	0	0.034772	0.0980639	0.139845	0.0913446	0.0825918	0	0	0.146801	0	0.0060623
colon130	0	0.868534	0.624603	2.00153	colitis-like	0.00220297	0.0382298	0.00864715	0.166397	0	0.197704	0	0.0834565	0.17352	0	0.173681	0	0.0330564	0.506726	0.0562771	0.17127	0.0235935	0.0395321	0	0.246819	0.00906886	0.0713457
colon131	0	0.661021	0.787027	2.19269	Intermediate	0.018265	0.00757424	0	0.264088	0	0.161762	0.0847147	0.187225	0.194559	0	0.132606	0.011753	0.042081	0.115698	0.092236	0.150647	0.191637	0.298087	0	0.216699	0	0.0230546
colon132	0	0.474162	0.87887	1.49319	sporadic-like	0.00820837	0.0273731	0.100387	0.186477	0	0.370161	0	0.0916371	0.141276	0	0.117177	0	0.014493	0.0432873	0.0433042	0.084453	0.0660117	0.031403	0	0.118366	0	0.0491737
colon133	0	0.664091	0.7849	1.2597	Intermediate	0	0.0538142	0	0.0900478	0	0.0872066	0	0.149551	0.0945413	0	0.0107305	0.0345447	0.00229856	0.146521	0.115285	0.0975796	0.0949079	0.0766128	0.087364	0.0860659	0	0.0326245
colon134	0	0.705804	0.758363	1.74426	Intermediate	0.00663427	0.0245524	0.051277	0.19253	0	0.248734	0.0945425	0.168319	0.113424	0	0.1862	0	0.0331417	0.0602251	0.0695718	0.0761451	0.198812	0.0402275	0	0.179927	0	0
colon135	0	0.729461	0.735003	1.22174	sporadic-like	0	0.0285864	0	0.0649658	0	0.264306	0	0.153212	0.0988019	0	0.0621559	0	0	0.142535	0.0387732	0.172665	0	0.0182385	0	0.126665	0.00346291	0.0473716
colon136	0	0.65706	0.776466	0.864086	sporadic-like	0	0.033548	0	0.104184	0	0.126501	0	0.128024	0.0872191	0	0.0862497	0	0.0223837	0.0309849	0.0226842	0.0549412	0.0655243	0.0138751	0	0.0879675	0	0
colon137	0	0.465465	0.883348	1.19877	Intermediate	0	0.038958	0	0.132013	0	0.285243	0.0110341	0.0957789	0.0422344	0	0.123944	0	0.0327887	0.109708	0	0.0347777	0.0166668	0.066324	0	0.170185	0	0.0391166
colon138	0	0.775588	0.723268	1.18006	sporadic-like	0.0110686	0.0511556	0.0886986	0.108019	0	0.165575	0	0.104762	0.155298	0	0.0962589	0	0.0163027	0.0149993	0.0335887	0.092421	0.100682	0	0	0.137507	0	0.0037284
colon139	0	0.610229	0.80181	2.27663	Intermediate	0	0.03603	0.0399959	0.65707	0	0.0743942	0.12267	0.259352	0.118203	0	0.177861	0	0	0.0145397	0.213952	0.267774	0.175923	0.0244778	0	0.0839215	0	0.0104623
colon140	0	0.7642	0.719376	1.61602	Intermediate	0	0.00198064	0.0156552	0.224707	0	0.23731	0.0783535	0.130844	0.0746367	0	0.155597	0	0.0125051	0.163236	0.0651788	0.166938	0.0616177	0	0.0993392	0.11019	0	0.0179297
colon141	0	0.616162	0.803878	1.40553	Intermediate	0.0047734	0.0562327	0	0.198978	0	0.125457	0	0.190061	0.20416	0	0.00565785	0.0526655	0	0.0708449	0.124982	0.160161	0.112109	0	0.0659087	0.0314436	0	0.0020922
colon142	0	0.843778	0.628227	1.43554	Intermediate	0.000746605	0.00171731	0	0.122874	0	0.103009	0	0.0566905	0.0799476	0	0.153291	0	0	0.31418	0.0450613	0.129026	0	0.0609056	0	0.291763	0	0.0763288
colon143	0	0.703337	0.742039	1.12099	sporadic-like	0	0.0274961	0	0.149007	0	0.174815	0	0.0790139	0.109541	0	0.105264	0	0.00476962	0.125959	0.0145116	0.140871	0	0.00187535	0	0.179665	0.00466782	0.00353544
colon144	0	0.735993	0.734713	1.18787	Intermediate	0.00652273	0.00466086	0	0.157981	0	0.0207249	0	0.0784493	0.178232	0	0.0774138	0	0.00924948	0.168381	0.0345259	0.192931	0.102864	0	0	0.126632	0.00723003	0.0220698
colon146	0	0.571294	0.835726	1.75156	colitis-like	0	0.0551507	0	0.117188	0	0.085609	0	0.124846	0.120045	0.0173902	0.0919637	0	0.0166566	0.0864257	0.0627191	0.452127	0.0901093	0.1349	0.104362	0.091051	0	0.101018
colon147	0	0.743577	0.730835	1.39672	sporadic-like	0	0.0167099	0.11713	0.183323	0	0.225131	0	0.133138	0.0939487	0	0.147593	0	0.0115436	0.0594638	0.0495485	0.128366	0.049154	0	0.0141489	0.16752	0	0
colon148	0	0.551009	0.842447	2.9843	colitis-like	0.147272	0.502819	0.00320934	0.366705	0	0.585036	0	0	0.213113	0	0.0945147	0	0.060598	0	0.0463281	0.288868	0.125093	0.00415162	0.424033	0.122563	0	0
colon149	0	0.788816	0.727545	1.38499	Intermediate	0	0.0585086	0.0318319	0.149449	0	0.31608	0	0.00243443	0.108317	0	0.0491079	0.00812954	0.0263801	0.0572568	0	0.113977	0.233145	0.0561785	0.112468	0.0567938	0	0.00493422
colon150	0	0.783259	0.702214	1.22556	sporadic-like	0.0333768	0	0.00524211	0.206665	0	0.092996	0	0.111783	0.0937851	0	0.140948	0	0.0265158	0	0.0176997	0.089132	0.105846	0.0235013	0.148963	0.128393	0	0.00071598
colon151	0	0.798366	0.683022	1.49075	sporadic-like	0	0.0151562	0.0164963	0.0870196	0.0768908	0.200029	0.127294	0.0456332	0	0	0.0600753	0.0235371	0.0292866	0.125406	0.042037	0.101338	0.0292855	0.0484754	0	0.326536	0	0.13625
colon152	0	0.758984	0.737595	1.57987	sporadic-like	0	0.0194016	0.233906	0.0882343	0	0.411082	0.15929	0.0598544	0.0189818	0	0.176845	0	0.0233227	0.0514788	0.0312506	0.122515	0.0171833	0.0180335	0	0.140256	0	0.00823511
colon153	0	0.873865	0.566584	2.14333	colitis-like	0	0.00992141	0.0189522	0.0200213	0	0.303914	0	0.0102009	0.057205	0	0.210105	0	0.0256857	0.793977	0.0553009	0.0892562	0	0.0185749	0	0.310129	0	0.220088
colon154	0	0.684614	0.749054	1.28623	sporadic-like	0.0232977	0	0	0.106637	0	0.217504	0.00514971	0.0690509	0.11114	0	0.0156057	0	0.0586022	0.2232	0.0214581	0.0255484	0	0.0374851	0	0.319216	0.00525178	0.0470819
colon155	0	0.781482	0.692576	3.39721	colitis-like	0.00833684	0	0.342548	1.36548	0	0.0585087	0.155961	0.187281	0	0	0.261611	0	0.140932	0.0590329	0.212276	0.338545	0	0	0.0797748	0.186925	0	0
colon156	0	0.713768	0.744478	1.03774	sporadic-like	0	0.0228353	0.0140316	0.0916511	0.00863408	0.154624	0	0.0193443	0.101285	0	0.112591	0	0.00885354	0.0794291	0.0297013	0.106136	0.0421378	0.0171436	0	0.188681	0.00024439	0.0404182
colon157	0	0.720556	0.756612	1.53975	sporadic-like	0	0.0802192	0.21039	0.130216	0	0.313374	0	0.095361	0.168965	0	0.098095	0	0.0146575	0.0450086	0.0320337	0.129937	0.0394073	0.0110559	0	0.171032	0	0
colon158	0	0.524358	0.856443	2.43665	colitis-like	0.00641511	0	0.066818	0.21465	0	0.359421	0	0.0649171	0	0.00919975	0.0554437	0.0233561	0.17426	0	0.0288735	0.440223	0.399814	0.0779601	0	0.278001	0	0.237295
colon159	0	0.718272	0.750468	1.81604	Intermediate	0.0018453	0.0418473	0.050366	0.164999	0	0.342364	0	0.208053	0.134317	0	0.0811652	0	0.0320149	0.072648	0.0517212	0.128669	0.0904538	0.0836384	0.122582	0.20936	0	0
colon161	0	0.77622	0.69061	1.58414	colitis-like	0	0.0049246	0	0.155463	0	0.133804	0	0.134095	0.169692	0	0.0352694	0.0578112	0.0494092	0.347652	0.204062	0.175443	0	0	0.0297517	0.0867623	0	0
colon162	0	0.715647	0.754873	1.28012	colitis-like	0	0.0131915	0.0469615	0.253051	0	0.195827	0.00189744	0.0624867	0.0560959	0	0.0608757	0	0.0271285	0	0.0150034	0.205824	0.10905	0.003043	0.120728	0.0977642	0	0.0111885
colon163	0	0.718494	0.739608	1.42099	sporadic-like	0	0.0296633	0	0.260581	0	0.0770095	0	0.150416	0.0730079	0	0.126038	0	0.0160698	0.160571	0.063296	0.118738	0	0.0836273	0	0.211688	0	0.0502849
colon164	0	0.443113	0.897311	3.65843	Intermediate	1.02198	0.600914	0	0.2595	0	0.526138	0	0.32045	0.249223	0	0	0.130239	0.0122817	0.0789088	0.0144588	0.146847	0	0.0489594	0.221781	0.0267495	0	0
colon165	0	0.72332	0.741824	1.28976	sporadic-like	0	0.00348321	0	0.178229	0	0.180301	0.0537134	0.103772	0.0999055	0	0.0777127	0	0.0284499	0.175945	0.101821	0.125144	0.10849	0	0.00131895	0.0400876	0	0.0113813
colon166	0	0.702388	0.747403	1.41479	Intermediate	0	0.0673938	0.0262856	0.177406	0	0.181186	0	0.222493	0.0101594	0	0.0409464	0.0369484	0	0.252328	0.177254	0.117028	0	0	0.0572274	0.0481306	0	0
colon167	0	0.803648	0.718418	1.43492	sporadic-like	0	0.0240936	0.113518	0.15049	0	0.214106	0	0.102604	0.13485	0	0.0976962	0	0.0227953	0.0436095	0.0336848	0.145927	0.102293	0.0418368	0.0863642	0.118047	0	0.00300544
colon168	0	0.831198	0.676897	1.47531	Intermediate	0	0.024308	0.0193368	0.0714043	0	0.376332	0	0.177153	0.105058	0	0.0920837	0	0.0210014	0.121427	0.047961	0.0686465	0.170619	0	0.0222798	0.149583	0	0.0081157
colon169	0	0.789546	0.706908	1.67978	Intermediate	0	0.0525779	0	0.0288106	0	0.327017	0	0.0740033	0.128785	0	0.118323	0	0.0281803	0.239718	0.081247	0.208111	0.114491	0.0308069	0	0.206415	0.0158664	0.0254227
colon170	0	0.47321	0.881669	1.52705	sporadic-like	0.0046112	0.0356484	0.151727	0.160393	0	0.214369	0.0496671	0.115644	0.108481	0	0.174861	0	0.0335347	0.0756467	0.0241506	0.0307645	0.0905782	0.103801	0	0.130338	0	0.0228313
colon171	0	0.804839	0.711743	1.47524	colitis-like	0.0293799	0.00226657	0	0.205058	0	0.106399	0	0.163403	0.120434	0	0.0644078	0.0126373	0.0608099	0.0354938	0.085466	0.197273	0.219043	0	0	0.118722	0.00113424	0.0533134
colon172	0	0.650743	0.777587	0.93622	sporadic-like	0	0.0444872	0	0.207071	0	0.11719	0	0.0800955	0.129269	0	0.0461172	0.00685133	0.0311835	0.0111095	0.0378634	0.0569784	0.0819836	0	0	0.0808535	0.00516695	0
colon173	0	0.580277	0.83247	1.25776	Intermediate	0	0.00388329	0.0180993	0.163901	0	0.147125	0.0356385	0.109176	0.0386936	0	0.0314938	0.00822024	0.0148524	0.0177632	0.0302399	0.114463	0.163084	0.0553986	0.184353	0.086634	0	0.0347447
colon174	0	0.781154	0.688522	1.30419	Intermediate	0	0.0256088	0	0.134618	0	0.211882	0	0.0892794	0.0766625	0	0.228446	0	0.0174645	0.163043	0.0376829	0.110643	0	0	0.000176402	0.158681	0	0.0499989
colon175	0	0.77954	0.702318	1.31107	colitis-like	0.0115124	0.0117168	0	0.254097	0	0.160164	0.0335491	0.138137	0.113909	0	0	0.0353945	0.0214983	0.0620805	0.0869521	0.230712	0.0305812	0	0.00900048	0.0994965	0	0.0122662
colon176	0	0.784264	0.727538	1.73747	Intermediate	0	0.046522	0.15988	0.151181	0	0.193613	0	0.192349	0.168766	0.00105587	0.0494159	0	0.00451125	0.213262	0.104379	0.214714	0.0695122	0	0.0507757	0.0999541	0.0175746	0
colon177	0	0.672018	0.776715	1.13672	Intermediate	0	0.0221204	0.0103039	0.169463	0	0.170131	0	0.0724138	0.0626925	0	0.0932058	0	0.0262543	0.0571189	0.0499774	0.163973	0.0327219	0	0.140521	0.0658202	0	0
colon178	0	0.804405	0.691787	2.02421	Intermediate	0	0.0333556	0.0808544	0.138174	0	0.483437	0.0276584	0.204307	0.115341	0	0.177079	0	0.0321768	0.105936	0.118648	0.1888	0.0809992	0	0	0.233303	0	0.00414063
colon179	0	0.775647	0.7167	1.38316	Intermediate	0	0.0535257	0	0.215348	0	0.115065	0	0.167413	0.1518	0	0.0763646	0	0.0067741	0.0401917	0.0903412	0.141381	0.180765	0	0.00786676	0.136328	0	0
colon180	0	0.761021	0.675127	2.95573	colitis-like	0.0112449	0.00799658	0	0.0980168	0	0.300816	0	0.01779	0.0609371	0	0.0353893	0	0	0.523499	0.055382	1.27363	0.366331	0.00578299	0.0242751	0.0494162	0.0146655	0.110554
colon181	0	0.57302	0.828523	2.3856	Intermediate	0	0.0267904	0.0248962	0.646846	0	0	0.0396147	0.18932	0.173216	0	0	0.145143	0.0194083	0.0637786	0.160387	0.383139	0.161973	0.149168	0.106142	0.0799777	0	0.0157957
colon182	0	0.782735	0.700842	1.23719	Intermediate	0	0.021074	0	0.222868	0	0.123522	0	0.0814282	0.0563187	0	0.0618174	0	0.0214994	0.136096	0.0675176	0.153937	0.0448972	0	0	0.192677	0	0.0535378
colon183	0	0.765449	0.70847	1.25759	sporadic-like	0	0.0632887	0	0.261395	0	0.153814	0	0.134146	0.117024	0	0.0840738	0	0.0368697	0.0156884	0.063224	0.0812481	0.101265	0	0.0175758	0.126312	0.001663	0
colon184	0	0.670919	0.773365	3.38138	colitis-like	0	0.252733	0.124264	0.527056	0	0.501852	0	0.171343	0	0	0.168116	0	0.0729891	0	0.0429127	0.190672	0.274823	0	0.808585	0.246038	0	0
colon185	0	0.787551	0.69241	1.61496	Intermediate	0.00280123	0.0164012	0	0	0	0.190775	0	0.133227	0.120645	0	0.0490556	0.00190954	0	0.334065	0.0861803	0.119629	0.0855058	0.100403	0.0156926	0.194607	0	0.164061
colon186	0	0.831971	0.676441	1.39696	Intermediate	0	0.0489981	0	0.160155	0	0.0418865	0	0.206218	0.131982	0	0.058684	0	0.0299002	0.197804	0.0734956	0.218401	0	0.064741	0	0.151783	0	0.0129115
colon187	0	0.773244	0.703354	1.31835	sporadic-like	0.0317096	0	0.0806115	0.25972	0	0.196731	0	0.0980442	0.109672	0	0.106927	0	0.0215376	0.0282152	0.0338725	0.0447693	0.0995374	0.0167213	0	0.190283	0	0
colon188	0	0.733678	0.754167	2.15852	colitis-like	0	0.047904	0.364398	0.366962	0	0.24505	0.0201075	0.271702	0.0981909	0.00809735	0.0659211	0	0.00605258	0.0927639	0.089048	0.207167	0.051902	0.00453575	0	0.19578	0	0.0229393
colon189	0	0.625414	0.785514	5.01886	colitis-like	0	0	0	1.42977	0	0	0.447756	0.512882	0.174101	0.0519386	0.853995	0	0	0.132276	0.465384	0.352713	0.163901	0.219814	0	0	0	0.214327
colon190	0	0.738071	0.750669	1.93755	Intermediate	0.00290133	0	0.257573	0.137805	0	0.469851	0	0.176588	0.0335357	0	0.136933	0.00634944	0.0485654	0.0928038	0.0703717	0.200238	0.0978207	0.00666125	0	0.199555	0	0
colon192	0	0.72636	0.74191	1.66521	Intermediate	0.0127743	0.0541805	0.0250571	0.139292	0	0.379079	0	0.173872	0.165161	0	0.0583554	0	0.0128801	0.0267952	0.130462	0.0751621	0.213272	0	0	0.177201	0	0.0216649
colon193	0	0.769269	0.698631	1.41178	sporadic-like	0.0353018	0.0806299	0	0.105514	0	0.39637	0	0.16637	0.110444	0	0.105608	0	0.0168347	0.0448975	0.0368687	0.0819166	0.0604083	0.00464686	0	0.165971	0	0
colon194	0	0.706869	0.74174	1.1877	sporadic-like	0.0116407	0.00982128	0.02124	0.150517	0	0.355361	0.00394015	0.0921429	0.0225492	0	0.143682	0	0.0300287	0.018997	0.0180029	0.093166	0.0883048	0.0288731	0.0212601	0.0651896	0.00310658	0.00987704
colon195	0	0.674612	0.785134	2.04418	colitis-like	0	0.041	0	0.14514	0	0.0807834	0	0.143351	0.100315	0	0.0675653	0	0	0.124525	0.0264565	0.308735	0.332238	0.177683	0.23228	0.18664	0	0.0774695
colon196	0	0.728746	0.754404	1.14501	Intermediate	0	0.0306684	0	0.194386	0	0.0836346	0	0.13227	0.0700226	0	0.0489635	0.00228156	0.0210326	0.0638608	0.0316484	0.138902	0.142027	0.0414793	0.0715411	0.0722962	0	0
colon197	0	0.802673	0.691865	1.49475	Intermediate	0.0217531	0.00989345	0	0.0778693	0	0.331029	0	0.176055	0.184764	0	0.105375	0	0.00528368	0.0616177	0.0954226	0.122461	0.145835	0	0	0.127701	0.00256738	0.0271237
colon198	0.02	0.231014	0.991463	1.27553	Intermediate	0	0.154385	0	0.0828256	0	0.0603708	0	0.072412	0.126395	0	0.178927	0	0.033803	0.0426117	0.00957711	0.0899614	0.0682648	0.0428406	0	0.205912	0.000681142	0.106558
colon199	0	0.766012	0.730921	1.21946	sporadic-like	0.00353024	0.00881927	0.0380938	0.126015	0	0.182479	0	0.0776907	0.116194	0	0.0294037	0.0347008	0.0178171	0	0.0701411	0.147383	0.113797	0	0.18934	0.064056	0	0
colon200	0	0.835387	0.638082	1.7588	colitis-like	0	0.0437801	0	0.00405715	0	0.265222	0	0.0851092	0.0886466	0	0.122183	0	0	0.41201	0.0186211	0.195529	0.0631932	0.0548918	0	0.350415	0	0.0551439
colon201	0	0.770512	0.715387	1.20147	sporadic-like	0.0232786	0.0397707	0	0.132919	0.0160887	0.171993	0.00997202	0.0644891	0.111779	0	0.147914	0	0.0400964	0.0570887	0.0397392	0.106757	0.0646121	0.0317327	0	0.132736	0	0.0105029
colon202	0	0.786701	0.725897	1.92634	colitis-like	0	0.104615	0.145161	0.20935	0	0.266133	0	0.231895	0.1025	0	0.139483	0	0.0437721	0.0789773	0.126656	0.116994	0.199121	0	0	0.140869	0.020809	0
colon203	0	0.735409	0.742075	1.31235	Intermediate	0	0.0374915	0.0240903	0.23258	0	0.174654	0	0.0732886	0.0731335	0	0.09043	0	0.0327533	0.043323	0.012002	0.156848	0.0619161	0.0471244	0.135884	0.112017	0	0.00481874
colon204	0	0.566535	0.831685	3.01126	colitis-like	0.275956	0.311302	0.00737848	0.311657	0	0.724111	0	0.173839	0.143316	0	0.0187936	0	0.0420467	0.0832205	0.0941352	0.070631	0.138492	0.0213867	0.453409	0.141585	0	0
colon205	0	0.768894	0.705967	1.11663	sporadic-like	0	0	0	0.154741	0	0.231173	0	0.138841	0.0622002	0	0.0928041	0	0.0326777	0.0368994	0.0184664	0.0725842	0.122829	0.0295078	0	0.12391	0	0
colon206	0	0.60819	0.804642	1.19912	sporadic-like	0	0.018427	0.0478434	0.14942	0	0.257529	0	0.0283247	0.118944	0	0.158118	0	0.0226822	0.0498982	0.0308691	0.103215	0.0657706	0	0	0.148078	0	0
colon207	0	0.796723	0.699349	1.07973	sporadic-like	0	0.00589801	0.0141273	0.0957968	0	0.176744	0	0.0908685	0.0929046	0	0.118728	0	0.0239957	0.0740348	0.0211711	0.123156	0.0757029	0.0305491	0	0.129455	0	0.0065932
colon208	0	0.648049	0.793849	1.24857	sporadic-like	0	0.0509867	0.0580995	0.0650418	0	0.294893	0	0.071471	0.0990759	0	0.0879464	0	0.00875781	0.0628651	0.0147485	0.10283	0.0747006	0.0632974	0.0103248	0.155976	0	0.0275595
colon209	0	0.668478	0.743257	2.9148	colitis-like	0	0.015999	0	0	0.0595614	0.315062	0	0	0	0	0.140836	0	0	0.994104	0	0.149159	0	0.0389592	0	0.725993	0	0.475129
colon210	0	0.804672	0.710944	2.42995	colitis-like	0	0.0473579	0	0.484048	0	0.152795	0	0.154514	0.0664662	0	0	0.00236544	0.277981	0.0939423	0.294005	0.239175	0.293903	0	0.290567	0.0328286	0	0
colon211	0	0.726183	0.728554	4.86291	colitis-like	0	0	0	0.753137	0	0.216268	0.0174839	0.0909815	0.0262102	0	0.362898	0	1.02934	0.0581013	0.0661354	0.48471	0.198099	0.185804	0.111106	0.609144	0	0.653496
colon212	0	0.588583	0.825715	1.96596	colitis-like	0.111582	0.215986	0	0.172786	0.0900203	0.287599	0	0.0338933	0.125932	0.00408376	0.078567	0	0.00895469	0.17203	0.0663172	0.256847	0.182153	0	0	0.157521	0	0.0016858
colon213	0	0.753658	0.715436	1.26566	sporadic-like	0.0285957	0	0.00775748	0.116687	0	0.265011	0	0.121346	0.095724	0	0.0991529	0	0	0.144617	0.0646496	0.129172	0	0.0204602	0.00203723	0.153727	0	0.0167253
colon214	0	0.789605	0.655835	2.25923	colitis-like	0.031728	0	0.00188502	0.0266977	0	0.231344	0.0172765	0.0422801	0	0	0.0705779	0.0162155	0.0289368	0.343561	0	0.244948	0.131463	0.144364	0	0.238991	0.0940562	0.594906
colon215	0	0.735487	0.731832	1.07412	sporadic-like	0	0.0373922	0	0.103973	0	0.232273	0	0.176496	0.0655085	0	0.0276136	0.0232005	0.0163199	0.0575736	0.0712145	0.0750382	0.0950247	0	0.0355239	0.0566979	0.000270439	0
colon216	0	0.703021	0.759156	1.24722	Intermediate	0	0.0127905	0.0436126	0.0811743	0	0.2557	0	0.113538	0.108142	0	0.10895	0	0.031779	0.0589359	0.0320571	0.112396	0.127305	0	0	0.160842	0	0
colon217	0	0.77132	0.686714	1.72232	colitis-like	0	0.0355194	0	0.1311	0	0.17387	0	0	0.154248	0	0	0.0564886	0	0.416232	0.013633	0.14866	0.0369013	0.153098	0	0.311892	0	0.0906812
colon218	0	0.809563	0.689385	1.53508	Intermediate	0.0122257	0.0285032	0.000865015	0.195911	0	0.304567	0	0.164817	0.108087	0	0.0781106	0	0.00609295	0.123424	0.0648211	0.159967	0.113129	0	0.078327	0.0962337	0	0
colon219	0	0.754239	0.708354	4.61014	colitis-like	0.00542899	0	0.108887	0.63262	0	0.239293	0.317618	0.08228	0	0	0.143791	0.0410081	0.204733	0.0436353	0.324253	0.409795	0	0.412273	0	0.692314	0	0.952208
colon220	0	0.646785	0.798077	2.92568	colitis-like	0.0477637	0	0.0392145	0.607352	0	0	0.155534	0.437291	0.0193358	0	0.0332931	0.0766283	0.0101464	0	0.216932	0.532812	0.42293	0	0.0765634	0.124149	0	0.125731
colon221	0	0.705432	0.754416	1.41457	Intermediate	0	0.0227739	3.3632e-05	0.119088	0	0.303707	0	0.105385	0.0104214	0	0.0614975	0.0446169	0.0179187	0.133561	0.136477	0.161791	0.136725	0	0	0.1066	0.0123534	0.0416163
colon222	0	0.812708	0.693486	1.26568	Intermediate	0.00122631	0.0192549	0.0171911	0.0888319	0	0.175495	0	0.122577	0.0966304	0	0.0605716	0	0	0.0978811	0.0273771	0.113704	0.0894412	0.0285584	0.150397	0.158573	0	0.0179681
colon223	0	0.642515	0.795109	1.81337	Intermediate	0	0.0221542	0	0.298067	0	0.224534	0.0439939	0.0835626	0.154345	0	0.117891	0	0.0503875	0.0625144	0.127862	0.247405	0.275876	0	0	0.0968083	0.00796698	0
colon224	0	0.769308	0.722942	1.29998	Intermediate	0.0167058	0.00114093	0	0.235932	0	0.0149675	0	0.168128	0.124726	0	0.044483	0.0146493	0.0318897	0.0714068	0.103369	0.176899	0.147682	0.0024521	0	0.121125	0.0244258	0
colon225	0	0.69192	0.76096	2.41702	Intermediate	0	0	0.00934989	0.229569	0	0.247441	0.195059	0.35729	0	0.00478437	0.0681916	0.189161	0.0545512	0.263979	0.13252	0.107677	0.172725	0.339508	0	0	0	0.0452118
colon226	0	0.703294	0.764117	2.01567	colitis-like	0	0.0397599	0	0.157536	0	0.232033	0.00735048	0.19089	0.188941	0	0.131761	0	0.0169677	0.170994	0.168282	0.317261	0.136595	0.0540912	0.107734	0.0859878	0	0.00948594
colon227	0	0.534877	0.847671	2.45987	colitis-like	0.249732	0.166263	0.149066	0.408661	0	0.492349	0	0.250175	0	0	0.162206	0	0.0294726	0	0.0462087	0.12407	0.152882	0	0.0495916	0.179193	0	0
colon228	0	0.786634	0.702494	1.12771	sporadic-like	0	0.0355409	0	0.113801	0	0.116999	0	0.11374	0.0492971	0	0.0787433	0	0.0101381	0.166402	0.0942805	0.0754942	0.112293	0	0	0.154972	0	0.00600874
colon229	0	0.560438	0.839749	3.42861	colitis-like	0	0.0257956	0.265916	0.663688	0	0.054362	0	0.0420985	0.0306193	0.0334134	0.192718	0	0.480652	0	0.0583471	0.341809	0.271128	0.0157225	0.44829	0.404713	0.0993409	0
colon230	0	0.860913	0.613068	1.41026	Intermediate	0	0.0245196	0	0.0626249	0	0.219176	0	0.0274622	0.0503738	0	0.0926276	0	0.100197	0.417104	0.0078475	0.185575	0	0	0.0332892	0.125834	0	0.0636326
colon231	0	0.760579	0.704134	1.7042	colitis-like	0.00364927	0	0.0117839	0.0960657	0	0.253376	0.0165799	0.0693796	0	0	0.0164988	0.0263388	0.0585284	0.325093	0	0.134332	0.0762675	0.15573	0	0.324105	0.0463773	0.0900904
colon232	0	0.623926	0.81576	1.30109	Intermediate	0	0.0786759	0	0.108258	0	0.0512606	0	0.136619	0.0798463	0	0.0301829	0.0122471	0.0232618	0	0.00374327	0.102364	0.144189	0.194679	0.211464	0.0904856	0	0.0338172
colon233	0	0.790625	0.710346	1.44994	Intermediate	0	0.0306609	0.0938897	0.259066	0	0.159533	0	0.0853245	0.103362	0	0.161789	0	0.0312825	0.0623259	0.0555014	0.141905	0.142134	0	0	0.123165	0	0
colon234	0	0.730734	0.741457	0.94438	sporadic-like	0	0.0202227	0	0.0963147	0	0.143769	0	0.134985	0.121214	0	0.0297637	0.00210628	0.0114044	0.0131246	0.0449234	0.10563	0.125758	0	0.0166223	0.0785424	0	0
colon235	0	0.691354	0.766639	1.26089	sporadic-like	0.0235125	0	0.0803882	0.111173	0	0.251789	0.0217765	0.0316622	0.0828422	0	0.183385	0	0.00716793	0.00951431	0	0.128837	0.0418872	0.0955149	0.0327459	0.12597	0.0149507	0.0177749
colon236	0	0.635912	0.79864	1.1935	Intermediate	0	0.00416316	0	0.10783	0	0.100709	0	0.143026	0.107554	0	0.0823325	0	0.00178173	0.0793951	0.095035	0.159045	0.150612	0	0	0.117243	0.00802006	0.0367555
colon237	0	0.553157	0.833581	1.05746	sporadic-like	0	0.0111914	0	0.102523	0	0.250924	0	0.126075	0.0956453	0	0.0769232	0	0	0.0807141	0.0169957	0.100746	0	0.0340294	0	0.157157	0	0.00453475
colon238	0	0.815197	0.701683	1.77388	colitis-like	0	0.0858378	0	0.214916	0	0.286261	0.039859	0.180072	0.0233697	0	0	0.0345126	0	0.131474	0.0859196	0.270507	0.067419	0.0392754	0.150865	0.114295	0	0.0492995
colon239	0	0.679459	0.784094	1.31909	Intermediate	0	0.0480506	0	0.149522	0	0.0697422	0.0480745	0.0932607	0.0756909	0	0.0138767	0.0453222	0.0263289	0.105718	0.03784	0.198935	0.188654	0.00690315	0.0460312	0.0878002	0.0493094	0.0280317
colon240	0	0.600333	0.814086	1.21154	sporadic-like	0.0114194	0.00204095	0.0161596	0.104203	0.0461096	0.128408	0.00117166	0.0591739	0.112461	0	0.150035	0	0.0123603	0.101079	0.0285568	0.148653	0.0877601	0.0328069	0	0.152144	0	0.0169981
colon241	0	0.80636	0.689938	2.31111	colitis-like	0.0745623	0.082867	0	0.273846	0	0.141172	0	0.165175	0.0693019	0	0.0553521	0	0.0446892	0.322333	0.312289	0.384652	0.121677	0	0.107772	0.155419	0	0
colon242	0	0.736528	0.768133	1.35299	sporadic-like	0	0.0838899	0.0739683	0.10124	0	0.176629	0	0.108176	0.0649648	0	0.0631495	0	0.00228672	0.0687895	0.00880454	0.187967	0.181898	0.0274885	0.129363	0.0565549	0.017826	0
colon243	0	0.739413	0.723185	1.39689	sporadic-like	0	0.0194734	0	0.244378	0	0.304013	0	0.107078	0.148699	0	0.0121132	0	0.0355758	0.0904569	0.0226717	0.135464	0.0949324	0.0212346	0	0.158034	0	0.00276333
colon244	0	0.617588	0.797393	1.00914	sporadic-like	0.00498278	0	0	0.190945	0	0.118097	0	0.150801	0.117171	0	0.0598716	0	0.0408742	0.0450135	0.0140282	0.108871	0.0425043	0.0239756	0	0.092005	0	0
colon245	0	0.839126	0.66443	1.53841	Intermediate	0.0124592	0.0309071	0	0.140839	0.0275064	0.204859	0	0.164401	0.157024	0	0.0886794	0	0	0.254679	0.122059	0.116462	0.0501448	0	0.0545593	0.105533	0	0.00829561
colon246	0	0.602134	0.817083	1.50607	sporadic-like	0	0.0446781	0.0137661	0.1163	0	0.389562	0.0374728	0.10521	0.0637127	0	0.0355521	0	0.0332142	0.0647295	0.0238196	0.157741	0.0899153	0.0976213	0	0.155627	0.0643057	0.0128391
colon247	0	0.813774	0.66758	1.5391	Intermediate	0.0076865	0	0	0.491017	0	0	0	0.117072	0.146538	0	0.0880449	0	0.0269308	0.0691562	0.183596	0.216573	0.0754477	0	0.0264132	0.0906284	0	0
colon248	0	0.853219	0.629065	1.59026	Intermediate	0	0.046457	0.00413078	0.0717562	0	0.203277	0	0.0503495	0.0827773	0	0.139798	0	0.034269	0.379805	0.0506907	0.135943	0	0	0	0.226575	0	0.164435
colon249	0	0.834268	0.675542	2.93227	colitis-like	0	0	0.241347	0.816725	0	0.0234403	0.0810478	0.140307	0.100042	0	0.0588224	0	0.0336186	0.580119	0.178853	0.374922	0	0	0.183079	0.119951	0	0
colon250	0	0.465442	0.883596	2.1383	Intermediate	0	0.0409574	0	0.491716	0	0	0.211519	0.305032	0	0	0	0.19268	0.0459905	0.00996649	0.121389	0.31873	0.294519	0.0269752	0	0.0627057	0	0.0161212
colon251	0	0.769219	0.708032	1.6448	Intermediate	0.0105481	0.105795	0	0.181161	0	0.3141	0	0.176391	0.136157	0	0.128418	0	0.0347036	0.0378732	0.0566138	0.103738	0.0997177	0.0222625	0	0.237321	0	0
colon252	0	0.719744	0.773059	1.71248	Intermediate	0	0.123984	0.0554936	0.097361	0	0.258321	0	0.105168	0.15455	0	0.0638551	0	0.00936829	0.0953476	0.0670055	0.227853	0.156297	0.0468198	0.138196	0.079061	0.0148453	0.0189479
colon253	0	0.67225	0.766791	1.61767	sporadic-like	0	0.0529181	0	0.163915	0	0.322626	0	0.158052	0.179308	0	0.0769913	0	0.039075	0.0910477	0.109006	0.0706913	0.0828601	0.0239602	0	0.247223	0	0
colon254	0	0.722431	0.727606	1.04084	sporadic-like	0	0.0631821	0	0.0808029	0	0.0491356	0	0.0591737	0.131334	0	0.122653	0	0.012637	0.17549	0	0.0981054	0	0.0200744	0	0.217359	0	0.0108889
colon255	0	0.862404	0.628462	1.6983	colitis-like	0	0.017304	0.00561431	0.105647	0	0.200874	0.00825447	0.0393334	0.0710034	0	0.158462	0	0.0759037	0.340772	0.0320077	0.206619	0.0846597	0.00851904	0	0.298612	0	0.0447129
colon256	0	0.68087	0.758673	1.41146	sporadic-like	0	0.00863527	0.0093798	0.228849	0	0.323362	0.0232689	0.126239	0.0669914	0	0.126589	0	0.029542	0.102355	0.061569	0.103734	0.0935184	0.00901404	0	0.095395	0.00301352	0
colon257	0	0.693507	0.76094	2.09254	Intermediate	0	0.0634005	0	0.283129	0	0.133783	0.0422634	0.259333	0.136965	0	0.16522	0	0.0154793	0	0.223731	0.124926	0.210122	0	0	0.176791	0	0.257393
colon258	0	0.814589	0.66248	3.48467	colitis-like	0.0144969	0.155751	0.124927	1.32659	0	0	0.0173338	0.376201	0.284665	0.0731704	0	0	0.0478558	0.0958938	0.344004	0.327324	0.0467042	0	0.203418	0.0463296	0	0
colon259	0	0.593861	0.809847	1.01365	sporadic-like	0	0.0184886	0	0.197528	0	0.0371899	0	0.106843	0.205463	0	0.0422633	0.0480004	0.0376707	0.0613388	0.0113416	0.0258413	0.0173629	0.0501832	0	0.0972554	0.00681856	0.0500649
colon260	0	0.657488	0.773043	1.29768	Intermediate	0	0	0	0.126129	0.0718843	0.337719	0	0.0103605	0.139593	0	0.0364846	0.0183564	0.0453912	0.144894	0.0533623	0.163704	0.021694	0	0	0.128104	0	0
colon261	0	0.729889	0.731784	1.35641	sporadic-like	0.00363808	0.00873374	0.0161101	0.203071	0	0.260125	0	0.0395499	0.182402	0	0.0250395	0	0.0242388	0.0513424	0.00740943	0.100154	0.0559625	0.0572185	0.137656	0.183754	0	0
colon262	0	0.657729	0.773144	1.86701	sporadic-like	0.0630949	0.273009	0.0126942	0.346067	0	0.249457	0	0.120959	0.234503	0	0.118464	0	0.0121654	0.00535853	0.0493967	0.0943447	0.0854127	0	0	0.202082	0	0
colon263	0	0.72696	0.730683	1.59489	Intermediate	0.0119143	0.201854	0	0.229094	0	0.251541	0	0.0697443	0.180845	0	0.153284	0	0.0211134	0.0115522	0.0121919	0.0814049	0	0.0533024	0.150711	0.166342	0	0
colon264	0	0.516838	0.855015	1.01642	Intermediate	0.010514	0.0104466	0	0.149149	0	0.0293193	0	0.127619	0.17331	0	0.0285812	0.0257786	0	0.189153	0.00665696	0.0951944	0.0291875	0.0213548	0	0.12016	0	0
colon265	0	0.71946	0.725246	1.32388	sporadic-like	0	0.0391598	0	0.297265	0	0.247909	0	0.136451	0.141066	0	0.0387933	0	0.00408086	0.0449277	0.0484969	0.104551	0.0383418	0.0219364	0	0.160903	0	0
colon266	0	0.582287	0.831016	1.57915	Intermediate	0	0.0970988	0	0.181383	0	0.136648	0	0.193223	0.164134	0	0.091865	0	0.0283471	0.0176386	0.0963049	0.17289	0.229777	0	0.0770048	0.0797669	0.0130694	0
colon267	0	0.725063	0.734858	1.74306	Intermediate	0	0.0577663	0	0.19364	0	0.0470244	0	0.365112	0.0292576	0	0.199415	0	0	0.199472	0.124056	0.0972088	0.0232873	0.0342101	0	0.261972	0	0.110635
colon268	0	0.300298	0.961598	1.53546	Intermediate	0	0.0355277	0.0318742	0.149048	0	0.35282	0	0.129377	0.163603	0	0.0978473	0	0.0402136	0	0.0263175	0.163842	0.171583	0	0.114911	0.0584956	0	0
colon269	0	0.81594	0.682228	1.80373	Intermediate	0	0.0297525	0	0.258737	0	0.237261	0	0.103547	0.186786	0	0.0760696	0	0.0185458	0.28404	0.151635	0.195152	0.0778303	0	0.076872	0.107498	0	0
colon270	0	0.743771	0.736194	1.2499	Intermediate	0.0250047	0	0.0223997	0.189896	0	0.252414	0	0.0497058	0.114088	0.0129971	0	0	0.0882798	0.0446131	0.0342629	0.147227	0.0784307	0	0.0163811	0.130839	0	0.0433577
colon271	0	0.680429	0.773162	1.33878	sporadic-like	0.0195471	0	0.0946262	0.157392	0	0.144969	0	0.0589294	0.133668	0	0.122527	0	0.0337341	0.0864731	0.0105064	0.0951185	0.0939735	0.0471785	0	0.234048	0	0.00609247
colon272	0	0.385192	0.926922	2.25172	colitis-like	0	0.00484672	0	0.186212	0	0.231931	0.0447509	0.05163	0	0	0.205198	0	0	0.187795	0.102791	0.294494	0.0665468	0.146351	0	0.448643	0.00115738	0.279378
colon273	0	0.733098	0.745382	1.30457	Intermediate	0	0.0660094	0	0.145109	0	0.142328	0	0.0583431	0.105683	0	0.00225431	0.0105498	0.0063748	0.12891	0.0539496	0.196149	0.035206	0.0208242	0.223505	0.0864349	0	0.0229436
colon274	0	0.828158	0.66484	1.51458	Intermediate	0	0	0	0.121223	0	0.258792	0	0.129867	0.12105	0	0.168964	0	0.0417823	0.185191	0.150485	0.216914	0.0119857	0	0	0.108323	0	0
colon275	0	0.598406	0.811587	1.16995	sporadic-like	0	0.0416205	0	0.112372	0	0.322653	0	0.00264588	0.0889616	0	0.107466	0	0.0493782	0.0722161	0.0168596	0.0538873	0.103615	0.0146959	0	0.175102	0	0.00847707
colon276	0	0.757983	0.704054	1.00028	Intermediate	0	0.0572553	0	0.0800603	0	0.176814	0	0.0459675	0.133033	0	0.0789105	0	0	0.0799116	0.0176752	0.0747683	0.0165665	0	0	0.222265	0.00483209	0.0122164
colon277	0	0.859944	0.642855	1.43899	sporadic-like	0	0.0421895	0.0457362	0.267986	0	0.321091	0	0.132206	0.10223	0	0.0564702	0	0.0374096	0.0233978	0.050715	0.1644	0.0888459	0.00294358	0	0.103371	0	0
colon278	0	0.759813	0.687431	2.27058	colitis-like	0	0.0241623	0	0.279601	0	0.132871	0	0.0205417	0.103297	0	0.150382	0	0	0.533229	0.0167054	0.476252	0	0.0384401	0	0.404715	0	0.0903883
colon279	0	0.745837	0.758478	1.48259	sporadic-like	0	0.0923396	0.256039	0.0860529	0	0.187163	0	0.169214	0.156068	0	0.0839972	0	0.00618831	0.0701497	0.0400797	0.106469	0.00920597	0.0557465	0	0.138223	0	0.0256574
colon280	0	0.71339	0.766612	1.84932	colitis-like	0.0280625	0.114929	0.00265895	0.262358	0	0.192989	0	0.11144	0.131048	0	0.0600275	0	0.0288559	0.0233196	0.0689262	0.310526	0.186416	0	0.152502	0.148303	0.008576	0.0183826
colon281	0	0.67464	0.774593	1.27447	sporadic-like	0	0.0774533	0.0138228	0.113599	0	0.226769	0	0.0380493	0.139088	0	0.0798297	0	0.0279784	0.185551	0.0577466	0.112605	0.0645414	0	0.0165661	0.120871	0	0
colon282	0	0.83164	0.662989	1.61072	sporadic-like	0	0	0.12152	0.179215	0	0.428844	0	0.119502	0.142138	0	0.126738	0	0.0055566	0.0776507	0.0587106	0.138279	0.0363657	0	0	0.164049	0	0.0121486
colon283	0	0.70163	0.7348	1.90026	Intermediate	0.0309649	0	0	0.125208	0.0210664	0.172609	0.0464878	0.139076	0	0	0	0.279841	0.0282916	0.189764	0.0592083	0.107433	0	0.0543503	0	0.273917	0.0862322	0.285812
colon284	0	0.529536	0.847531	1.0726	sporadic-like	0	0.0339734	0.0311085	0.138872	0	0.264161	0	0.0196068	0.156627	0	0.0951699	0	0.0187205	0.0626745	0.00869074	0.0981065	0	0.00355064	0	0.141335	0	0
colon285	0	0.871846	0.640835	1.67163	Intermediate	0.0599359	0.0201358	0.0230556	0.355473	0	0	0.0993701	0.0426503	0.136722	0	0.0616019	0	0.00997008	0.316049	0.111839	0.230792	0.0169352	0	0	0.175991	0	0.0111147
colon286	0	0.849643	0.681823	2.14546	colitis-like	0.00794792	0.00745946	0	0.363861	0	0.29593	0	0.0666336	0.159717	0	0	0.0481639	0.0347068	0.141865	0.169058	0.304822	0.250648	0	0.195825	0.0492782	0.0289194	0.020623
colon287	0	0.900182	0.616124	3.04662	colitis-like	0	0.0823137	0.217828	0.577996	0	0.306462	0.0183828	0.183714	0.00208698	0	0.0538283	0	0	0.492263	0.158546	0.280119	0	0	0	0.555163	0	0.117914
colon288	0	0.773893	0.729437	1.26867	sporadic-like	0.00745832	0.0100462	0.114819	0.127898	0	0.182677	0	0.0938166	0.124861	0	0.0513226	0	0.019845	0.00454983	0.0115237	0.105654	0.0886483	0.0227286	0.213761	0.0890617	0	0
colon289	0	0.776147	0.707101	2.41398	colitis-like	0	0.0248371	0	0.591364	0	0.083941	0	0.13351	0.350698	0	0	0.0994822	0.140951	0.0657338	0.221996	0.394787	0.19891	0	0	0.0656073	0	0.0421605
colon290	0	0.564896	0.827529	1.05534	sporadic-like	0.021292	0.0321221	0.001163	0.0836825	0	0.107125	0	0.118828	0.195397	0	0.0661966	0	0.0171951	0.196744	0.0046708	0.0407539	0	0.0180023	0	0.152169	0	0
colon291	0	0.560789	0.833878	1.44563	sporadic-like	0	0	0	0.205147	0	0.176769	0	0.118221	0.164181	0	0.069822	0	0.0240631	0.114244	0.0614885	0.110807	0.0835295	0.0835929	0	0.207627	0	0.0261367
colon292	0	0.723726	0.729947	1.0497	sporadic-like	0	0.0345369	0	0.0648209	0	0.141712	0	0.0373974	0.147674	0	0.136281	0	0.0161985	0.172618	0.0198516	0.107558	0.00294126	0	0	0.164946	0	0.00316288
colon293	0	0.811423	0.685911	1.39453	sporadic-like	0	0	0	0.154136	0	0.132809	0	0.169061	0.176384	0	0.0769773	0	0.00164471	0.143849	0.127759	0.183048	0.0781368	0	0	0.105596	0	0.0451266
colon294	0	0.79849	0.672491	1.16702	sporadic-like	0	0.034859	0.000749092	0.179494	0	0.247168	0	0.143958	0.153579	0	0.0515327	0	0.00626131	0.0736217	0.0428876	0.0842178	0.0574748	0	0	0.0912133	0	0
colon295	0	0.588559	0.816578	1.18911	sporadic-like	0	0.0429119	0.00765466	0.123618	0	0.351545	0	0.0384849	0.147662	0	0.0408599	0.0201232	0.0188079	0.0286284	0.042785	0.14457	0.0672823	0.00449721	0.0539072	0.0557703	0	0
colon296	0	0.763533	0.712135	2.49887	colitis-like	0	0	0.0270646	0.450342	0	0.374022	0.0247067	0.0904006	0	0	0.202078	0	0.106806	0.120662	0.218761	0.349572	0	0.031937	0	0.314899	0	0.187614
colon297	0	0.729349	0.741113	1.58621	Intermediate	0	0.017393	0	0.285973	0	0.154317	0.0366101	0.142021	0.0162235	0	0.119399	0	0.0127726	0.140229	0.0789106	0.219077	0.0979033	0.071533	0.014248	0.167946	0	0.0116519
colon298	0	0.76264	0.714394	1.29929	sporadic-like	0	0.0238374	0	0.153918	0	0.167049	0	0.0943072	0.171862	0	0.0478026	0.0114892	0.0131757	0.188143	0.0766582	0.16862	0.0263558	0	0.0123218	0.12464	0.0150417	0.00406715
colon299	0	0.649305	0.792977	1.50518	sporadic-like	0	0.0511848	0	0.252043	0	0.0846975	0.0496402	0.163215	0.0760402	0	0.0925512	0	0.026179	0.0855158	0.0756085	0.158372	0.162399	0	0	0.170419	0.00978003	0.0475359
colon300	0	0.679002	0.784401	1.47327	Intermediate	0	0.0534447	0.149627	0.102954	0	0.195219	0	0.121258	0.134025	0	0.122486	0	0.00834939	0	0.025425	0.159979	0.114282	0.0274305	0.0312366	0.207353	0	0.0202046
colon301	0	0.749477	0.691297	1.65164	sporadic-like	0.0112852	0.000683043	0	0.0772766	0	0.236757	0	0.0722992	0.0926474	0	0	0.0232109	0	0.443148	0.0145144	0.14551	0	0.0193986	0	0.275562	0	0.239351
colon302	0	0.624058	0.801011	1.61871	Intermediate	0	0.0178904	0.0432687	0.146846	0	0.394736	0	0.122135	0.139781	0	0.013175	0.0590681	0.0114459	0.058187	0.0795529	0.236984	0.0840458	0	0.0456303	0.118786	0.0471754	0
colon303	0	0.718491	0.740416	1.34794	Intermediate	0.00134334	0.00604837	0	0.0791035	0	0.20658	0	0.0945342	0.0738581	0	0.127567	0	0	0.218167	0.0598634	0.135631	0.0496276	0.0102775	0	0.160366	0.00852596	0.116451
colon304	0	0.607443	0.80455	1.18805	sporadic-like	0	0.0450176	0.0333201	0.127697	0	0.188889	0	0.104801	0.174178	0	0.0886408	0	0.00664361	0.0234785	0.0119642	0.109716	0	0.0584074	0	0.199767	0	0.0155341
colon305	0	0.75799	0.725827	1.17199	Intermediate	0	0.0113856	0	0.0613428	0	0.169306	0	0.0841547	0.144506	0	0.106969	0	0.0194456	0.105739	0.0249947	0.119969	0.0369566	0.0255235	0.118268	0.118359	0	0.0250665
colon306	0	0.457612	0.888714	1.92675	sporadic-like	0	0.140131	0.0592954	0.288082	0	0.0636868	0.157046	0.295865	0.0103731	0.0509026	0	0.0693367	0	0.052415	0.107725	0.131559	0.15205	0.0791818	0	0.181484	0	0.0876149
colon307	0	0.848036	0.666308	1.66435	Intermediate	0	0.11671	0	0.176241	0	0.249371	0	0.16488	0.114335	0	0.0938776	0	0.0154935	0.137392	0.0872301	0.181801	0.00176895	0.066513	0	0.226182	0	0.0325569
colon308	0	0.641625	0.793436	1.46741	sporadic-like	0.0159771	0.0182021	0.0712686	0.141953	0	0.293164	0	0.140351	0.133297	0	0.0592496	0.00434464	0.0319378	0.0775183	0.100026	0.128155	0.07641	0	0.0267538	0.148807	0	0
colon309	0	0.578816	0.823298	1.25277	Intermediate	0.0246369	0	0	0.0725819	0	0.105044	0	0.0624315	0.129627	0	0.0617309	0	0.0206706	0.187311	0.00884475	0.194602	0.127333	0.0329419	0	0.200083	0.0122808	0.0126518
colon310	0	0.651596	0.778493	1.11914	sporadic-like	0	0.0376177	0	0.135064	0	0.176577	0	0.159167	0.110316	0	0.101951	0	0	0	0.0860265	0.106917	0.0958391	0.000313466	0	0.109347	0	0
colon311	0	0.653683	0.778196	1.20499	sporadic-like	0	0	0	0.113276	0	0.378005	0	0.029726	0.0741384	0	0.0600021	0.0141168	0.0212316	0.0676657	0.0322609	0.238275	0.0261351	0	0.0471346	0.103017	0	0
colon312	0	0.460764	0.886947	1.66968	sporadic-like	0.00783858	0.00433885	0	0.276007	0	0	0.0844789	0.150679	0.00323744	0	0.127114	0	0	0.41054	0.0956596	0.379798	0	0	0	0.0880421	0	0.0419479
colon313	0	0.466606	0.883313	2.36121	Intermediate	0.0464195	0.240098	0.154617	0.187827	0	0.463738	0	0.200908	0.174049	0	0.219105	0	0.0453955	0.107638	0.136341	0.0231029	0.098383	0.0352849	0	0.228304	0	0
colon314	0	0.72872	0.724199	1.72571	sporadic-like	0	0.0156383	0	0.156213	0	0.471233	0	0.220772	0.156365	0	0.0768568	0	0.00243582	0.0959486	0.144369	0.141114	0.0396398	0.0224086	0	0.157577	0	0.0251342
colon315	0	0.766743	0.70963	1.05422	sporadic-like	0	0.0627558	0.0144586	0.15269	0	0.192811	0	0.0870387	0.104409	0	0	0.0794429	0	0.0186295	0.0216386	0.102286	0.0520168	0.0246022	0.0873964	0.0510377	0	0.00301226
colon316	0	0.692811	0.762225	1.61854	sporadic-like	0.00454221	0.0272525	0.0424807	0.150698	0	0.325219	0.00740584	0.0636064	0.104497	0	0.17025	0	0.0372342	0.0370731	0.0601037	0.0954043	0.0666603	0.0644833	0.210289	0.151343	0	0
colon317	0	0.731173	0.73139	1.28534	sporadic-like	0.0284659	0	0	0.171368	0	0.171593	0	0.191852	0.130656	0	0.058366	0	0	0.088506	0.111425	0.0859121	0.0835438	0	0.0255041	0.136204	0	0.00194802
colon318	0	0.725631	0.732799	1.26102	sporadic-like	0	0.0601081	0.00604226	0.12892	0	0.15172	0	0.0802296	0.12633	0	0.135105	0	0.0032328	0.208379	0.0293277	0.136654	0.0130193	0.00974091	0	0.172013	0	0.000200384
colon319	0	0.743689	0.740525	4.83417	colitis-like	0.0371096	0	0.213538	0.979344	0	0.264476	0.208322	0.454339	0.14062	0	0.302838	0	0.0575768	0.346526	0.320265	0.842973	0	0	0.357776	0.263063	0	0.0453985
colon320	0	0.807988	0.697026	1.37679	sporadic-like	0.0139608	0	0.0671248	0.156198	0	0.200526	0.00377774	0.170708	0.104292	0	0.138103	0	0.0286236	0.0541448	0.0639082	0.086661	0.156245	0	0	0.132512	0	0
colon321	0	0.659375	0.779824	2.21465	Intermediate	0.0505885	0	0	0.287857	0	0.193522	0	0.293416	0.138547	0	0.150964	0.0636698	0.0300327	0.186541	0.25119	0.212093	0.156298	0.0383124	0.08088	0.0318117	0	0.0489258
colon322	0	0.814291	0.670696	1.34101	sporadic-like	0	0	0.0441877	0.152894	0	0.445941	0	0.0760996	0.0908456	0	0.0942727	0	0.0229302	0.0662093	0.0260063	0.117662	0.0682729	0.0339628	0.0426538	0.0590731	0	0
gsm38055	0	0.726752	0.749685	1.31657	Intermediate	0.004764	0.000829249	0	0.153216	0	0.150962	0	0.126131	0.100592	0	0.0846977	0	0.0241767	0.0694453	0.0309855	0.166352	0.196296	0	0	0.155895	0.020616	0.0316082
gsm38061	0	0.779611	0.718406	2.90312	colitis-like	0.0345877	0.0340587	0	0.452354	0	0.384931	0	0.162484	0.168774	0.0601081	0.114616	0	0.0517819	0	0.239979	0.370115	0.464505	0	0.0607738	0.304048	0	0
gsm38074	0	0.756795	0.722057	1.92822	Intermediate	0	0.024965	0	0.310618	0	0.148029	0	0.196736	0.175439	0	0.150958	0	0.00757765	0.0586085	0.11987	0.306301	0.13101	0.0112725	0	0.255132	0	0.0317038
gsm38075	0	0.59398	0.819428	1.5932	Intermediate	0.0128056	0.0292313	0.0140816	0.201181	0	0.205206	0	0.109885	0.186794	0	0.101776	0	0.0256708	0.0327004	0.0375942	0.213928	0.17179	0	0.0563093	0.194243	0	0
gsm38077	0	0.752746	0.738044	1.55301	sporadic-like	0.00360518	0.0584246	0.0460194	0.221418	0	0.1679	0	0.180705	0.152383	0	0.0281138	0.0172591	0.0241865	0.0439807	0.0974515	0.214175	0.119463	0	0.0762207	0.101707	0	0
gsm38078	0	0.826408	0.655147	2.88741	colitis-like	0.0152794	0.0137474	0	0.752713	0	0.248127	0	0.313315	0.0853098	0	0.0162509	0	0.0569889	0	0.501453	0.308285	0.408331	0	0.0749347	0.0926765	0	0
gsm38089	0	0.659122	0.792663	1.74452	colitis-like	0.00912594	0.00502095	0	0.164749	0	0.0525701	0	0.1765	0.238082	0	0.13117	0	0.0511109	0.0187783	0.0812838	0.288268	0.339455	0.0303151	0.0138817	0.144213	0	0
gsm38098	0	0.700088	0.75964	2.14271	colitis-like	0.00969123	0	0	0.154127	0	0.25297	0	0.218004	0.0904782	0.0625661	0.107862	0	0.0124862	0.00919512	0.14618	0.182034	0.16192	0.246856	0	0.337572	0	0.150768
gsm38105	0	0.730115	0.730331	1.96447	sporadic-like	0.00992371	0.020082	0.0534662	0.279103	0	0.377793	0	0.202267	0.119839	0	0.129781	0	0.0247278	0	0.0630182	0.136141	0.131231	0.0373017	0	0.343144	0.0127776	0.0238716
gsm38107	0	0.727516	0.74782	1.97612	Intermediate	0.00359981	0.0247002	0.135323	0.293412	0	0.413601	0	0.127339	0.0835839	0	0.0819421	0	0.0245175	0	0.0222089	0.22116	0.13932	0.00789924	0.206602	0.168745	0.0221699	0
gsm437093	0	0.858285	0.648691	1.84806	Intermediate	0	0.138587	0.0826778	0.401813	0	0.133491	0	0.157747	0.190971	0	0.122874	0	0.00767852	0.10261	0.178085	0.192432	0.00885748	0	0	0.130233	0	0
gsm437094	0	0.67404	0.767236	1.14041	Intermediate	0	0.0436967	0.104093	0.116726	0	0.247527	0	0.0756397	0.112831	0	0.146168	0	0.00653872	0.0274402	0.0156817	0.0444827	0.0698271	0	0	0.128893	0	0.000865699
gsm437095	0	0.415306	0.909562	1.24403	sporadic-like	0	0.0350925	0.147038	0.131514	0.000358595	0.263005	0	0.0272835	0.0472393	0	0.229242	0	0.011626	0	0.00488269	0.0380341	0.0450169	0.00868029	0	0.181494	0	0.073524
gsm437096	0	0.675171	0.769147	1.08848	Intermediate	0	0.0572964	0	0.115505	0	0.207783	0	0.167621	0.0722779	0	0.0574078	0.0195914	0.0349123	0.0613618	0.0275146	0.110827	0.0345522	0.00928115	0.0606296	0.0519179	0	0
gsm437097	0	0.843572	0.649553	1.31142	sporadic-like	0	0.0501815	0.00293193	0.20435	0	0.168271	0	0.0843403	0.194489	0	0.0398543	0.0301329	0	0.201186	0.0508201	0.191945	0	0	0	0.0929222	0	0
gsm437098	0	0.826715	0.679111	1.63167	colitis-like	0	0.0957329	0.0497593	0.405008	0	0.149748	0.0245601	0.165446	0.0618161	0	0.0870324	0	0.00829792	0.0630689	0.126473	0.132977	0.0978869	0	0.091492	0.0692336	0	0.00313935
gsm437099	0	0.677039	0.774641	1.59926	sporadic-like	0	0.0543574	0.235915	0.206331	0	0.398386	0	0.0730686	0.142967	0	0.0645168	0	0.0129503	0	0.0289555	0.082502	0.056459	0.0705167	0	0.163842	0	0.00849196
gsm437100	0	0.77764	0.709073	1.99331	colitis-like	0	0.0655386	0.0957069	0.321884	0	0.485329	0	0.108964	0.0388335	0	0.148139	0	0.0351965	0.0612952	0.0971494	0.186481	0.104601	0	0	0.178073	0	0.0661193
gsm437101	0	0.610456	0.800359	1.18412	sporadic-like	0	0	0	0.220737	0	0.198862	0.0179483	0.0870594	0.12798	0	0.0950784	0	0.026045	0.0519945	0.0247371	0.0795557	0.0951309	0	0	0.158989	0	0
gsm437102	0	0.736771	0.741937	2.14507	colitis-like	0	0.0222723	0.0378036	0.0932126	0	0.48536	0.151949	0.0346075	0	0	0.0948098	0	0.10702	0.136241	0	0.621939	0	0.140157	0	0.120837	0	0.0988588
gsm437103	0	0.719144	0.744838	2.03582	Intermediate	0.0127961	0	0.00892825	0.379756	0	0.233912	0.047779	0.237832	0.0473646	0	0.129992	0	0.0552647	0.125474	0.142059	0.176973	0.158834	0.0341014	0	0.227129	0	0.0176293
gsm437104	0	0.558671	0.828744	1.19852	sporadic-like	0	0	0	0.314707	0	0.06915	0	0.180381	0.171127	0	0.0858052	0	0.0538638	0.03063	0.0194968	0.0379948	0.050468	0.00527835	0	0.159668	0.0199544	0
gsm437105	0	0.642957	0.793226	2.23141	Intermediate	0.120493	0.01467	0.203947	0.23312	0	0.442429	0	0.259067	0.106397	0	0.117158	0	0	0.0958745	0.166865	0.0747486	0.0950721	0	0.0309733	0.227812	0	0.0427871
gsm437106	0	0.838718	0.66711	1.63414	Intermediate	0.0214846	0.0312407	0.056494	0.104316	0	0.461746	0	0.135864	0.0926691	0	0.17715	0	0	0.023135	0.0396461	0.0768975	0.162878	0.0402403	0.0242604	0.160624	0	0.0254992
gsm437107	0	0.668834	0.777507	1.295	sporadic-like	0	0.0840157	0.0965691	0.114505	0	0.280175	0	0.0929889	0.165831	0	0.013088	0	0.0376449	0.0136069	0.0578893	0.138396	0.0155208	0	0	0.184767	0	0
gsm437108	0	0.72138	0.739005	1.47861	sporadic-like	0	0.0228667	0	0.0218994	0	0.32963	0	0.203536	0.174288	0	0.0946725	0	0.0252824	0.0912759	0.0892125	0.062905	0.0768746	0.0460478	0	0.219139	0	0.0209776
gsm437109	0	0.788828	0.710462	2.37029	Intermediate	0.00364404	0.0487017	0.0377863	0.146476	0	0.477196	0	0.129397	0.258795	0	0.188835	0	0.00930803	0.0497885	0.249714	0.188993	0.364013	0	0	0.177221	0	0.0404175
gsm437110	0	0.834095	0.6802	1.54247	Intermediate	0	0.0862371	0.111283	0.183034	0	0.345917	0	0.172371	0.110106	0	0.0421411	0	0.0311657	0.070048	0.0840081	0.0755601	0.0751819	0	0.0661015	0.0893181	0	0
gsm437111	0	0.728715	0.737322	1.92643	Intermediate	0	0.10817	0	0.199983	0	0.164701	0	0.0557538	0.17203	0	0.0515169	0.100086	0	0.213572	0.086973	0.2311	0.152144	0.0409423	0	0.30302	0	0.0464382
gsm437112	0	0.673591	0.779924	1.88367	sporadic-like	0.0452363	0	0.0290568	0.0312468	0	0.295106	0.213217	0.196615	0	0	0.0844167	0.00764814	0.0408646	0.0211139	0.179027	0.092671	0.13308	0.108895	0	0.261638	0.0373573	0.106485
gsm437113	0	0.82315	0.664779	1.36945	Intermediate	0.000545492	0.0134423	0	0.195179	0	0.130341	0.0100905	0.0595271	0.109471	0	0.119946	0	0.0167938	0.26983	0.0277052	0.218741	0.0491192	0	0.017387	0.129591	0	0.00173715
gsm437114	0	0.718391	0.753012	1.38069	sporadic-like	0	0.0124343	0.0733736	0.186232	0	0.225874	0	0.107918	0.125932	0	0.0714795	0	0.0314879	0.0443775	0.0817668	0.138468	0.0773868	0	0.0776111	0.12635	0	0
gsm437115	0	0.727024	0.735821	1.11884	sporadic-like	0	0.0316455	0.00660335	0.262148	0	0.0833211	0	0.109127	0.113142	0	0.0843571	0	0.0363352	0.0242235	0.0146753	0.16189	0.0750303	0	0	0.0948007	0.0215419	0
gsm437116	0	0.729301	0.744179	2.23897	Intermediate	0.0181827	0.0117279	0.136106	0.44228	0	0.13823	0.0321142	0.213001	0.147481	0.0439443	0.0324867	0	0.036581	0.149576	0.215039	0.267386	0.0644943	0	0	0.235955	0.0200812	0.0343024
gsm437117	0	0.762609	0.707055	1.37813	Intermediate	0.0133382	0.00266225	0	0.154161	0	0.180907	0	0.0878305	0.159551	0	0.0678697	0	0.0329539	0.262453	0.0853692	0.153577	0	0	0	0.171434	0	0.00602119
gsm437118	0	0.771342	0.698446	2.58467	colitis-like	0.00101658	0.00385176	0	0.456402	0	0.0376594	0	0.316697	0.11808	0.0237238	0.0705483	0.00273685	0	0.0371885	0.332792	0.243862	0.124729	0.477635	0	0.149554	0	0.188193
gsm437119	0	0.577119	0.822771	1.62204	colitis-like	0.00442298	0.0325321	0	0.0658749	0	0.204221	0	0.0441308	0.179167	0	0.122939	0	0	0.328836	0.0188791	0.273642	0.0278548	0.0143743	0.17344	0.131729	0	0
gsm437120	0	0.688878	0.76829	1.65674	Intermediate	0	0.01184	0.194997	0.136619	0	0.334572	0	0.100158	0.035865	0	0.174457	0	0.0703354	0	0.00105189	0.183226	0.0202819	0.0425741	0	0.297971	0.0527899	0
gsm437121	0	0.697589	0.753331	1.50124	Intermediate	0	0.0126414	0.0324895	0.2528	0	0.222972	0	0.156668	0.0911807	0	0.141859	0	0.0213635	0.0882965	0.121982	0.142125	0.101076	0.00235026	0	0.10682	0.00661709	0
gsm437122	0	0.639941	0.789907	1.10986	sporadic-like	0	0.00233864	0.031208	0.112954	0	0.217149	0	0.101174	0.0973417	0	0.0518572	0.0112667	0.0233814	0.105393	0.0270791	0.141432	0.0108965	0.0508043	0	0.125579	0	0
gsm437123	0	0.792504	0.717763	1.50498	Intermediate	0.00865646	0	0.0553205	0.142738	0	0.298953	0.00914401	0.0219016	0.0944449	0	0.141228	0	0.0386447	0.0460798	0.0411299	0.125816	0.134322	0.0953233	0.0947875	0.148392	0.00810269	0
gsm437124	0	0.635891	0.799656	1.26436	Intermediate	0	0.0757861	0	0.158183	0	0.0842271	0	0.144715	0.134761	0	0.051473	0.00447953	0.0104815	0.112443	0.105218	0.141855	0.147732	0	0	0.0800538	0.000569219	0.0123861
gsm437125	0	0.750144	0.73655	1.8075	colitis-like	0	0.00579308	0	0.162781	0	0.15701	0	0.114196	0.136711	0	0.0235329	0.0304003	0.0309297	0.194371	0.0169965	0.24563	0.202198	0.0684909	0.0730591	0.125858	0.0570979	0.162442
gsm437126	0	0.723936	0.725742	1.82624	Intermediate	0	0.00315617	0	0.563639	0	0.0211026	0.129409	0.28579	0	0	0.149112	0.0261962	0	0.0682995	0.146818	0.125412	0.0865534	0.0813293	0	0.0830648	0	0.0563586
gsm437127	0	0.686438	0.761433	1.32813	Intermediate	0.0161525	0.0451385	0.00979684	0.0921564	0	0.240538	0.00814029	0.0888899	0.0912632	0	0.194475	0	0	0.0572217	0.019765	0.0509345	0.149581	0.0439404	0	0.212182	0	0.00795021
gsm437128	0	0.360053	0.936015	1.22325	sporadic-like	0	0.0414558	0.0211733	0.197864	0	0.18878	0.00390854	0.0794397	0.12775	0	0.100427	0	0.0216734	0.0817774	0.026393	0.107014	0.0227461	0.0203136	0.0646075	0.117923	0	0
gsm437129	0	0.758199	0.71606	1.33356	sporadic-like	0	0.0646047	0.0114013	0.291169	0	0.130423	0.0108798	0.0865656	0.137932	0	0.110943	0	0.0408684	0.0464809	0.0748996	0.200318	0.0244364	0.00671066	0	0.0959294	0	0
gsm437130	0	0.712683	0.747629	1.35499	Intermediate	0.0147155	0	0	0.160615	0	0.117659	0	0.165012	0.204627	0	0.0543951	0.0180283	0.0209686	0.149914	0.0783522	0.119788	0.0973259	0	0	0.137989	0.00834455	0.00725077
gsm437131	0	0.719826	0.738394	1.33993	Intermediate	0.0248458	0.00988755	0.0210874	0.205553	0	0.14393	0	0.0937495	0.137486	0	0.0951814	0	0.0279964	0.0172804	0.066485	0.10672	0.0193675	0.0010828	0.25054	0.11874	0	0
gsm437132	0	0.583435	0.818536	0.975615	sporadic-like	0	0.0122956	0.00872836	0.0787854	0	0.167683	0	0.068109	0.0976375	0	0.13784	0	0.0136004	0.112009	0.0468232	0.0987451	0.0230221	0	0	0.110335	0	0
gsm437133	0	0.702333	0.751961	2.45621	colitis-like	0	0.0150844	0.0352702	0.414299	0	0.201117	0.0895906	0.223537	0.0129211	0.0339424	0.196222	0	0.00198675	0.0678084	0.26481	0.439903	0.102325	0.19561	0	0.161781	0	0
gsm437134	0	0.734799	0.739073	1.44975	Intermediate	0	0.148877	0	0.21743	0.00836591	0.0490229	0	0.0995757	0.149164	0	0.128504	0	0.0261513	0.130244	0.079531	0.117494	0.00734917	0	0	0.167203	0	0.120842
gsm437135	0	0.80718	0.666847	1.58847	colitis-like	0	0.0603943	0.00238145	0.150887	0	0.353348	0	0.0263901	0	0	0.161848	0	0.0238873	0.392067	0.0478767	0.192899	0	0	0.0247404	0.151754	0	0
gsm437136	0	0.755048	0.713614	1.23848	Intermediate	0.00133571	0.021383	0	0.22283	0	0.0424595	0	0.191427	0.119395	0.020272	0.0481113	0	0	0.215861	0.0425473	0.166396	0.0172496	0	0.0359151	0.0932935	0	0
gsm437137	0	0.841869	0.654133	1.21732	sporadic-like	0	0	0	0.199413	0	0.172944	0	0.0842454	0.0787934	0	0.10622	0	0	0.132916	0.0613081	0.193451	0.016224	0.0306598	0	0.135989	0	0.00515392
gsm437138	0	0.597095	0.81252	1.15826	Intermediate	0	0.0268752	0	0.0091527	0.0123245	0.299458	0	0.0520801	0.087387	0	0.176113	0	0.053762	0.115786	0.00249897	0.0656503	0.0340626	0.0326854	0.00506834	0.0904699	0	0.0948891
gsm437139	0	0.678533	0.758698	1.36538	sporadic-like	0	0.0301021	0	0.128679	0	0.328132	0	0.0151491	0.101274	0	0.132479	0	0.0235126	0.255899	0.0273799	0.229271	0	0.00417604	0	0.0881115	0	0.00120989
gsm437140	0	0.718294	0.73305	1.07228	sporadic-like	0	0.0395017	0	0.146629	0	0.189467	0	0.168949	0.0900239	0	0.0814167	0	0.0200637	0.0197407	0.0524039	0.0458886	0.0571884	0.00912184	0	0.131107	0	0.0207787
gsm437141	0	0.671135	0.75903	1.78165	sporadic-like	0	0.0338107	0	0.439129	0	0.267596	0	0.26412	0.128695	0	0.00158113	0	0.0308753	0.088479	0.204769	0.117443	0.133056	0	0	0.072101	0	0
gsm437142	0	0.716842	0.746322	1.60407	Intermediate	0	0.0170023	0	0.0681125	0	0.376881	0.0608254	0.0830311	0	0	0.148428	0	0.0307411	0.0259682	0.0317602	0.101781	0.0496235	0.0760038	0.152354	0.205131	0	0.17643
gsm437143	0	0.773623	0.694215	1.83216	Intermediate	0	0.0160445	0	0.494639	0	0	0.0176	0.348597	0.127677	0.0273816	0.0704601	0	0.00690607	0.0515517	0.201628	0.16449	0.127639	0	0	0.160091	0	0.0174547
gsm437144	0	0.749327	0.723166	1.31177	Intermediate	0	0.0213628	0.0324714	0.0879767	0	0.197289	0	0.155899	0.151508	0	0.0761031	0	0	0.156527	0.0399406	0.108727	0.01309	0.0617514	0	0.199731	0	0.0093936
gsm437145	0	0.796849	0.710522	2.36372	colitis-like	0.0265093	0.0152139	0.27344	0.237867	0	0.290024	0	0.287922	0.0781878	0	0.179962	0	0	0.211194	0.227729	0.149745	0.0637047	0	0	0.251789	0	0.0704317
gsm437146	0	0.800495	0.687915	1.64137	Intermediate	0	0.1061	0.114939	0.0986638	0	0.390856	0	0.111949	0.116722	0.137916	0.0677898	0	0	0.0528367	0.0479014	0.0444434	0.0339507	0.0482792	0	0.247634	0	0.0213918
gsm437147	0	0.71957	0.744682	1.74344	Intermediate	0.00889406	0	0.0713257	0.175636	0	0.411296	0.0266783	0.169055	0	0	0.0555576	0.115482	0.00919155	0.0230252	0.143953	0.186484	0.219756	0.00868982	0	0.102336	0	0.0160806
gsm437148	0	0.75655	0.717151	1.83564	Intermediate	0	0.0206049	0	0.442958	0	0.0122095	0.168865	0.230966	0	0	0.188399	0	0.00987265	0.0637363	0.155277	0.0974721	0.187826	0	0	0.205578	0.0154267	0.0364456
gsm437149	0	0.794097	0.699261	1.7358	colitis-like	0.000331231	0.0477069	0.0947485	0.186559	0	0.249631	0	0.0942029	0.105636	0	0.095221	0	0	0.310806	0.0706537	0.158074	0	0.00652337	0.056771	0.211976	0	0.0469538
gsm437151	0	0.619037	0.806135	1.33701	sporadic-like	0	0.0635096	0.0934232	0.182822	0	0.200152	0	0.136328	0.0973736	0	0.0818977	0	0.0203106	0.120427	0.0460154	0.077191	0.0503784	0	0.00228317	0.141636	0	0.0232606
gsm437152	0	0.743232	0.733368	1.96587	colitis-like	0	0.105451	0	0.361152	0	0.0404454	0	0.200117	0.12822	0	0.092643	0.0873594	0	0.0857375	0.180333	0.33788	0.168243	0	0.0134814	0.13218	0	0.0326313
gsm437154	0	0.757792	0.716193	1.22386	Intermediate	0	0.0110711	0.0558015	0.208275	0	0.0834732	0	0.114891	0.149433	0	0.152551	0	0.0181701	0.0512538	0.0264608	0.0791009	0.109414	0	0	0.163964	0	0
gsm437155	0	0.856653	0.657175	2.26181	colitis-like	0.0534674	0.0493837	0	0.374747	0	0.30902	0	0.143219	0.124893	0	0.165424	0	0.0100794	0.192092	0.225721	0.262807	0.137902	0	0.0112816	0.150154	0	0.051615
gsm437156	0	0.685028	0.767561	1.90132	colitis-like	0	0.0491911	0	0.309389	0	0.0455447	0	0.185617	0.0749947	0.014657	0.24117	0	0	0.017623	0.164798	0.191879	0.175008	0.188291	0.0125262	0.102426	0	0.128204
gsm437157	0	0.853514	0.637001	2.09601	colitis-like	0.0206709	0.0815706	0	0.167708	0	0.225149	0	0.0750133	0.185868	0	0.192116	0	0.0782047	0.561621	0.0726213	0.267694	0.0182674	0	0	0.149506	0	0
gsm437158	0	0.620976	0.799967	1.1615	Intermediate	0.000499467	0	0	0.0817986	0	0.327323	0	0.0498976	0.112338	0	0.0879002	0	0.0386352	0.00469304	0.00519407	0.146992	0.111184	0.0259278	0	0.150769	0.0183462	0
gsm437159	0	0.769025	0.720597	1.78529	Intermediate	0.0405842	0.0135218	0.00762705	0.181424	0	0.286166	0	0.177809	0.100598	0	0.0574083	0	0	0.209585	0.121647	0.195292	0.0890284	0	0.0491349	0.159653	0	0.0958089
gsm437160	0	0.610456	0.806404	1.38375	Intermediate	0	0.0319539	0	0.292085	0	0.0552279	0	0.15538	0.105194	0	0.0731066	0.0491304	0.00755373	0.11959	0.060005	0.0711761	0.10721	0.0702216	0	0.121442	0.014202	0.0502727
gsm437161	0	0.832169	0.692812	3.31016	colitis-like	0.0224314	0.0804175	0.0272048	0.176141	0	0.338467	0.127901	0.353241	0.0769788	0	0	0.0602136	0.0216229	0.101071	0.30144	0.488889	0.385665	0	0	0.430512	0.114315	0.203644
gsm437162	0	0.767812	0.728047	1.53126	Intermediate	0.00256479	0.0151013	0.145582	0.0970028	0	0.278097	0	0.139197	0.149059	0.0204707	0.0282187	0	0.0175002	0.0205921	0.0360954	0.141394	0.0650415	0.0606406	0.0684715	0.238156	0.00807504	0
gsm437163	0	0.772127	0.720472	2.08015	Intermediate	0	0.0504863	0	0.257692	0	0.294627	0	0.0495024	0.144233	0	0.0458103	0	0.0364364	0.0603538	0.0473595	0.329401	0.177775	0	0.446434	0.126411	0	0.0136255
gsm437164	0	0.753261	0.71515	1.07173	sporadic-like	0	0.00908735	0	0.161423	0	0.139876	0	0.0971197	0.0905279	0	0.106013	0	0.00869368	0.112262	0.0629969	0.0862179	0.0381553	0	0.0300717	0.125357	0	0.00393273
gsm437165	0	0.649898	0.787207	1.22096	sporadic-like	0.0314053	0.0286316	0.0374165	0.268939	0	0.0623985	0.0273722	0.101146	0.105289	0	0.121909	0	0.0226169	0.00985734	0.0701623	0.0912262	0.120609	0	0.0289529	0.0898789	0	0.00314808
gsm437166	0	0.653223	0.78774	1.89754	Intermediate	0.00501098	0.0178242	0.0511993	0.163793	0	0.257015	0	0.143702	0.0281446	0	0.110719	0	0.145553	0.108522	0.0644427	0.164693	0.0956729	0	0.0950978	0.292045	0.00945127	0.144656
gsm437167	0	0.750032	0.733484	2.04404	Intermediate	0.015984	0	0	0.368479	0	0.0386381	0	0.207383	0.179925	0	0	0.0740058	0	0.00345247	0.149813	0.282783	0.21852	0.0594875	0.036001	0.142308	0.0139622	0.253303
gsm437168	0	0.714795	0.745146	1.16666	sporadic-like	0.0213995	0	0	0.270649	0	0.00904146	0.0104997	0.141432	0.0907688	0	0.0492735	0	0.0407567	0.172919	0.0428822	0.161921	0	0.0558902	0	0.086584	0	0.0126471
gsm437169	0	0.675095	0.770744	1.18841	sporadic-like	0	0.0495414	0.0702945	0.165147	0	0.0898301	0.0162915	0.105155	0.0762045	0	0.0747675	0	0.020661	0.244044	0.0095506	0.174874	0	0	0.0158321	0.0694538	0	0.00675953
gsm437170	0	0.699547	0.757526	1.3449	Intermediate	0.00363727	0.00279872	0	0.050442	0	0.263462	0	0.0729397	0.126757	0	0.113287	0	0.0438106	0.168989	0.018135	0.166755	0.101658	0	0.0502684	0.1593	0.00265533	0
gsm437171	0	0.873487	0.663906	2.55259	colitis-like	0.0123295	0	0	0.297886	0	0.361121	0.0201423	0.251483	0.0734821	0	0.103784	0.0788936	0.167681	0.11542	0.18479	0.3303	0.185087	0.0211976	0.149675	0.170157	0	0.0291593
gsm437172	0	0.630798	0.804603	1.22321	sporadic-like	0.0147537	0	0.000938363	0.109716	0.0203797	0.164794	0.0284809	0.116044	0.0455355	0	0.0347521	0	0.0635186	0.0435389	0.0246542	0.156667	0.128959	0.0245675	0	0.169022	0.0499821	0.0269112
gsm437173	0	0.75271	0.744208	1.26979	colitis-like	0	0.02626	0	0.0761119	0	0.137611	0	0.180558	0.0948103	0	0	0.0621474	0.00845885	0	0.0100696	0.140796	0.279853	0.0395046	0.0865918	0.1038	0	0.0232207
gsm437174	0	0.487586	0.87339	1.24445	colitis-like	0	0.116408	0	0.147956	0	0.0942711	0.0176964	0.0602861	0.087921	0	0.182114	0	0	0.0970567	0.0450918	0.14161	0.106007	0.00129896	0.0221638	0.112466	0	0.0121047
gsm437175	0	0.727956	0.733758	2.21298	colitis-like	0	0	0	0.586526	0	0.0597592	0	0.252563	0.169922	0	0.0706626	0.0342722	0	0.0683624	0.18356	0.264842	0.121142	0.0212989	0	0.174473	0	0.205599
gsm437176	0	0.702057	0.756176	1.52152	Intermediate	0.0226189	0.224685	0	0.0565182	0.0428119	0.406474	0	0.0160254	0.0496157	0	0.0636105	0.0301615	0.0188759	0.122013	0.0656813	0.0320759	0	0.0743058	0	0.177867	0	0.118181
gsm437177	0	0.637986	0.784993	1.12345	sporadic-like	0.00727085	0.0186875	0.00727261	0.161104	0	0.148435	0	0.0865899	0.154828	0	0.0962983	0	0.0356383	0.0303968	0.0113648	0.0331525	0.0946481	0.0254739	0	0.210579	0	0.00171293
gsm437178	0	0.792144	0.710512	2.03364	colitis-like	0	0.0733476	0	0.343667	0	0.163314	0.093377	0.253197	0.095754	0	0	0.05436	0.000996192	0.0830587	0.12496	0.186951	0.20255	0.0757909	0.039461	0.205514	0	0.0373442
gsm437179	0	0.782652	0.70368	0.964786	sporadic-like	0.0105743	0.00451898	0.0298907	0.15679	0	0.116404	0.00476664	0.0925328	0.110902	0	0.0720262	0	0	0.0708586	0.0277969	0.0548835	0.081901	0.0144286	0	0.108037	0	0.00847464
gsm437180	0	0.76446	0.712331	1.48199	colitis-like	0	0.0264579	0.00996464	0.0574206	0	0.39146	0	0.0396973	0	0	0.178904	0	0.0569215	0.21941	0.00845368	0.153797	0	0.050272	0.0349855	0.160916	0	0.0933339
gsm437181	0	0.749154	0.729813	2.42355	colitis-like	0.0174413	0.135625	0	0.173394	0	0.628328	0	0.0314399	0.115973	0	0.0512238	0	0.0170019	0.205353	0.0421958	0.153547	0.124407	0.167298	0.101842	0.386201	0	0.0722741
gsm437182	0	0.69394	0.7561	1.28711	Intermediate	0.00990744	0.00108084	0	0.246081	0	0.0223448	0	0.153044	0.125114	0	0.104373	0	0.0262154	0.0752517	0.141195	0.157764	0.0307662	0	0	0.127757	0.0662204	0
gsm437183	0	0.779091	0.714499	1.36606	sporadic-like	0	0.00691149	0.0525427	0.164713	0	0.254995	0.0479297	0.0827107	0.0687915	0	0.12001	0	0.013335	0.107673	0.0572564	0.151808	0.0832871	0.0189869	0	0.122125	0.00178835	0.0111916
gsm437184	0	0.776702	0.70613	1.57164	Intermediate	0	0.100744	0	0.217429	0	0.151784	0	0.179575	0.0393494	0	0.123373	0	0.00535605	0.0307254	0.190917	0.146449	0.0682044	0.0642004	0	0.194289	0	0.0592448
gsm437185	0	0.616495	0.802769	1.1072	sporadic-like	0.00380941	0.0198554	0.036548	0.177885	0.00630431	0.139363	0	0.0570016	0.111104	0	0.133854	0	0.0157086	0.0968489	0.0248551	0.0831625	0.0675395	0	0.0363992	0.0969645	0	0
gsm437186	0	0.753445	0.719229	1.00735	Intermediate	0	0.0204954	0.00250943	0.174592	0	0.146153	0	0.0343083	0.111029	0	0.0839777	0	0.0408065	0.0896175	0.0569162	0.109189	0.0333524	0	0	0.104399	0	0
gsm437187	0	0.82415	0.656027	1.98719	Intermediate	0	0.0184601	0.0797775	0.278423	0	0.180673	0.0168902	0.0685238	0.0475942	0	0.084237	0	0	0.13534	0.0580369	0.161965	0.0406569	0	0.148973	0.458648	0.0349305	0.174065
gsm437188	0	0.717822	0.748403	1.3046	Intermediate	0.00249835	0.0268994	0	0.232773	0	0.128043	0	0.16506	0.12156	0	0.0481606	0.00739302	0.0152071	0.0771877	0.0923136	0.167655	0.124239	0.0140317	0.0325584	0.0423673	0	0.00665229
gsm437189	0	0.636038	0.786191	1.69855	colitis-like	0	0.0610437	0.0412164	0.132349	0	0.134088	0	0.0758762	0.186308	0	0.0859362	0	0	0.428946	0.023016	0.227075	0.0653044	0.00918252	0	0.139513	0	0.088696
gsm437190	0	0.83616	0.651011	1.73695	colitis-like	0.0137488	0.000738194	0	0.133039	0	0.152716	0.0932323	0.099174	0	0	0.0745398	0.00684433	0.0528047	0.285387	0	0.19585	0	0.131595	0	0.329105	0	0.168179
gsm437191	0	0.772305	0.704926	1.352	Intermediate	0	0.0581396	0.00842273	0.228344	0	0.199959	0	0.0869554	0.108279	0	0.136231	0	0.0237987	0	0.0435246	0.144002	0.0994899	0.0133862	0	0.201462	0	0
gsm437192	0	0.742646	0.741459	1.1858	Intermediate	0.00869103	0	0	0.0901425	0	0.151509	0	0.137918	0.117563	0	0.0467183	0.00281463	0.00953326	0.100685	0.0285186	0.148807	0.109694	0.0283536	0.0694798	0.110629	0	0.0247381
gsm437193	0	0.870533	0.640489	1.78389	Intermediate	0.0201639	0	0	0.232579	0	0.217707	0	0.175549	0	0	0.0293327	0.111578	0.0118685	0.182046	0.106573	0.246144	0	0.235208	0	0.160028	0	0.0551093
gsm437194	0	0.739974	0.740729	1.02847	sporadic-like	0	0.0394067	0.0194032	0.128374	0	0.145398	0	0.0940405	0.0935619	0	0.0692836	0	0.0275609	0.0539436	0.0173068	0.0814055	0.0619681	0.0147115	0.104006	0.0780948	0	0
gsm437195	0	0.751407	0.714533	1.46123	Intermediate	0	0.0695574	0.00050687	0.204501	0	0.173095	0	0.0581119	0.182519	0	0.130862	0	0.0180472	0.200398	0.0548565	0.101832	0.0314133	0	0	0.235529	0	0
gsm437196	0	0.781748	0.718859	1.61123	Intermediate	0	0.0938838	0	0.24211	0	0.226418	0.128735	0.152012	0	0	0.118508	0	0.0201645	0.152972	0.0745554	0.120108	0.0731187	0.0584987	0.0420528	0.0655681	0.0186149	0.0239122
gsm437197	0	0.522096	0.851557	1.38913	Intermediate	0	0.0539317	0	0.0686558	0.0909775	0.3299	0	0	0.0239249	0	0.167957	0	0.025841	0.283256	0.00885491	0.10656	0	0.0225912	0	0.206682	0	0
gsm437198	0	0.796795	0.684474	2.0517	colitis-like	0.00719653	0.0281955	0	0.237611	0	0.207658	0	0	0.186179	0	0.0117228	0	0.0275551	0.0442253	0.0837566	0.279476	0.0992106	0.139724	0.0903001	0.484415	0	0.124478
gsm437199	0	0.832874	0.682225	1.96157	colitis-like	0.038226	0	0	0.333128	0	0.332294	0	0.116476	0.112371	0	0.0454328	0	0.0780727	0.136164	0.15448	0.33538	0.1181	0	0.101127	0.0603184	0	0
gsm437200	0	0.750011	0.71836	1.48706	colitis-like	0	0.0907505	0	0.0884997	0	0.236186	0	0.0136722	0.147437	0	0.0814125	0	0.00717962	0.274483	0.00632694	0.147364	0.0522488	0.0453166	0	0.249984	0	0.0462029
gsm437201	0	0.660459	0.781274	2.34941	colitis-like	0	0.229597	0	0.0559882	0	0.461805	0	0.0564285	0.127174	0	0.128688	0	0.0574667	0.440481	0.0041073	0.307799	0.0538735	0.0741882	0.0492806	0.172114	0	0.13042
gsm437202	0	0.712299	0.776061	1.70086	Intermediate	0	0.0638467	0.0121073	0.146615	0	0.234669	0	0.0789479	0.138289	0	0.0254337	0.0123885	0.0247354	0	0.033111	0.214622	0.262661	0.14515	0.249629	0.0549203	0	0.00373558
gsm437203	0	0.789485	0.702098	3.63345	colitis-like	0	0	0.0380026	0.627275	0	0.379553	0.519061	0.14115	0.0679563	0.0661126	0	0.0139012	0.173026	0.476441	0.421109	0.423021	0.0907408	0.0423051	0.00237549	0.0639979	0.0406405	0.0467838
gsm437205	0	0.824098	0.677188	1.8217	Intermediate	0	0.0899213	0.029997	0.297064	0	0.22661	0	0.126838	0.180665	0	0.0424346	0	0.0069612	0.107213	0.0415625	0.129595	0.112287	0	0.126209	0.281196	0	0.023143
gsm437206	0	0.684518	0.762095	1.10009	sporadic-like	0	0.0422243	0.0512405	0.100947	0	0.149868	0	0.0457914	0.124748	0	0.114548	0	0.00392099	0.200359	0.0397136	0.102816	0	0	0	0.123916	0	0
gsm437207	0	0.783415	0.693972	1.40149	Intermediate	0	0	0	0.00890464	0	0.288621	0	0.133612	0.0646306	0	0	0.062859	0.0222649	0.251565	0.0392775	0.120329	0	0.110563	0	0.207435	0.0325533	0.0588791
gsm437208	0	0.499606	0.868085	1.15629	sporadic-like	0	0.062111	0	0.150541	0	0.190707	0	0.117967	0.093407	0	0.0493205	0.000642231	0.0308641	0.0284842	0.0305799	0.138865	0.165767	0.00148271	0.0261089	0.0694466	0	0
gsm437209	0	0.502161	0.863537	3.99656	colitis-like	0	0.0193883	0.0134459	1.24322	0	0	0.595738	0.366004	0.03853	0	0.414249	0.0258214	0.00153203	0.0374487	0.191554	0.332578	0.153834	0.254596	0.126204	0	0	0.182416
gsm437210	0	0.733034	0.735626	1.66176	colitis-like	0	0.0797085	0	0.0647107	0	0.312736	0	0.103489	0.0547915	0	0.164571	0	0.0041162	0.19807	0.0792022	0.142897	0.0522761	0.0429584	0	0.26915	0	0.093086
gsm437211	0	0.649909	0.784177	2.34415	colitis-like	0	0.11696	0	0.570396	0	0	0.134241	0.342681	0	0	0.174233	0.0210434	0.0117373	0.025082	0.190634	0.250228	0.0828615	0.219879	0	0.144295	0	0.0598761
gsm437212	0	0.629503	0.799874	2.36991	Intermediate	0	0.190237	0	0.267091	0	0	0.0425038	0.332703	0	0	0.101669	0.0852906	0	0	0.236751	0.162671	0.228318	0.414375	0	0.115645	0	0.19265
gsm437213	0	0.72589	0.77646	1.24154	Intermediate	0	0.0103526	0.154133	0.080888	0	0.194447	0	0.0564235	0.137983	0	0.0438448	0.0221498	0.0193389	0.0621464	0.0392582	0.0813475	0.141272	0.0304288	0.0964092	0.0538375	0.00381214	0.0134646
gsm437214	0	0.819773	0.675442	1.61816	Intermediate	0	0.0397047	0.012712	0.0933117	0	0.366654	0	0.07766	0.1433	0	0.0736196	0	0	0.0578871	0.0280769	0.112648	0.1223	0.0134214	0.245246	0.219161	0	0.0124601
gsm437215	0	0.854125	0.653833	1.87957	Intermediate	0	0.120186	0.0272698	0.366188	0	0.159021	0	0.0817085	0.0343044	0	0.0978455	0	0	0.132557	0.0362678	0.212231	0.0711549	0.0121035	0.0578341	0.360702	0.0249332	0.0852602
gsm437216	0	0.672791	0.793972	1.18019	sporadic-like	0	0.0406588	0.227387	0.113461	0	0.180359	0	0.0605463	0.0991653	0	0.0784743	0	0.0260323	0.000194598	0	0.0657974	0.0785857	0.0297475	0.0265353	0.153247	0	0
gsm437217	0	0.652133	0.784316	1.59308	sporadic-like	0.111998	0.114451	0.153381	0.0909207	0.0372968	0.324681	0.0152511	0.0350731	0.0728664	0	0.263262	0	0.0247467	0.0587193	0.0094902	0.0433194	0.0122768	0.0351163	0	0.190232	0	0
gsm437218	0	0.662054	0.783004	1.21922	Intermediate	0.0172737	0	0.0378825	0.0966947	0	0.263923	0	0.115734	0.100762	0	0	0.0374994	0.0337243	0.0322775	0.0130362	0.117662	0.0612545	0.0231119	0.107294	0.110036	0.0510568	0
gsm437219	0	0.790973	0.694819	1.46654	Intermediate	0.0236218	0	0.0372395	0.15457	0	0.377344	0	0.048916	0.119737	0	0.128299	0	0.0200807	0.0743562	0.00561366	0.132062	0.0877193	0.0246298	0	0.196313	0	0.0360332
gsm437220	0	0.816932	0.679643	1.84631	Intermediate	0	0.00752543	0.00449751	0.166569	0	0.209166	0	0.14185	0.231952	0	0.131258	0	0	0.242754	0.2204	0.174082	0.165733	0	0.0197396	0.115795	0	0.0149847
gsm437221	0	0.814942	0.673443	1.68425	sporadic-like	0.0231476	0	0.00912048	0.124557	0	0.438241	0	0.188279	0	0	0.116575	0	0.0161982	0.0975304	0.0770325	0.144142	0.076853	0	0	0.310639	0	0.0619363
gsm437222	0	0.807339	0.639465	2.78672	colitis-like	0.00422496	0.032843	0	0.0665231	0	0.461148	0	0.0200944	0.151101	0.00219318	0.0765118	0	0	0.860526	0.0581315	0.742073	0	0	0	0.190105	0.106062	0.0151822
gsm437223	0	0.825598	0.707407	2.40208	colitis-like	0.00946552	0.0597616	0.00554902	0.102546	0	0.417476	0.0832721	0.10154	0.0414404	0	0.0860907	0	0	0.232347	0.0392266	0.372023	0.118517	0.1447	0.397549	0.0640973	0.0369789	0.0894966
gsm437224	0	0.672227	0.780165	1.54315	Intermediate	0.00835648	0.0269593	0	0.0925729	0	0.270639	0	0.282022	0.0665167	0	0.049208	0	0.0392141	0.0338826	0.090283	0.0980951	0.169656	0.0615749	0.116014	0.135546	0	0.00261362
gsm437225	0	0.719251	0.757041	2.93579	colitis-like	0	0.133767	0	0.448821	0	0.314041	0.000591057	0.160453	0.117843	0	0	0.27145	0.111033	0.10927	0.182802	0.369233	0.155882	0.142098	0.395072	0	0	0.0234366
gsm437226	0.01	0.278824	0.972099	8.42097	colitis-like	2.90008	0.287799	0.632253	0.382516	0.0974237	1.04621	0.0530917	0	0.406475	0.579929	0	0	0.654124	0.340648	0.259719	0.419867	0.056671	0	0	0.304161	0	0
gsm437227	0	0.708763	0.726148	1.83319	Intermediate	0	0.0246004	0	0.172345	0	0.0451103	0	0.0759519	0.153633	0.0647584	0.0373527	0	0.0103133	0.564246	0.114348	0.363026	0	0	0	0.115797	0.056039	0.0356642
gsm437228	0	0.871139	0.613115	1.20031	sporadic-like	0	0.0281882	0	0.165175	0	0.037317	0.0350728	0.0641847	0.0450873	0	0.0405761	0	0	0.355215	0.0325936	0.213802	0.0968528	0	0.0700963	0.013934	0	0.00221483
gsm437229	0	0.754669	0.718142	2.35277	Intermediate	0.00279308	0.014941	0	0.603018	0	0	0.194173	0.327523	0	0	0.0122087	0	0.123563	0.322344	0.154778	0.179715	0	0.0747579	0	0.0520256	0.00868405	0.282248
gsm437230	0	0.718588	0.73115	0.937948	sporadic-like	0	0.0123515	0.0266056	0.240241	0	0.063008	0	0.0506394	0.144913	0	0.104383	0	0.0281234	0.0118979	0.0275304	0.0810284	0.0461698	0	0	0.0947993	0.00625734	0
gsm437231	0	0.600836	0.807457	1.23402	Intermediate	0.00338742	0.0145608	0	0.00162156	0	0.3299	0	0.0763514	0.142577	0	0.120364	0	0.0194307	0.155405	0.11418	0.083295	0	0	0	0.16405	0	0.00889485
gsm437232	0	0.693244	0.754223	1.16981	Intermediate	0	0.0360683	0.0623407	0.235799	0	0.185524	0	0.0888813	0.0737326	0	0.100843	0	0.0141294	0.0922236	0.044618	0.135061	0	0	0	0.100584	0	0
gsm437233	0	0.741412	0.743611	1.3654	Intermediate	0	0.03855	0.101341	0.19307	0	0.201438	0	0.070522	0.0914735	0	0.1073	0	0.0196598	0.0369292	0.0214465	0.173847	0.0548432	0.00760203	0.114963	0.130763	0	0.00165316
gsm437234	0	0.888537	0.573818	1.89122	Intermediate	0	0.0314603	0	0.082383	0	0.234556	0	0.0457525	0.0981581	0	0.0441503	0	0.150356	0.621021	0.0162776	0.228239	0.0431571	0.00655821	0.0276478	0.246615	0	0.0148908
gsm437235	0	0.706263	0.752415	1.68609	colitis-like	0	0.0445239	0.00519634	0.157362	0	0.390083	0	0.118335	0.0740804	0	0.0837574	0	0	0.195421	0.088637	0.252608	0.0288338	0.0418831	0.0335035	0.145989	0	0.0258749
gsm437236	0	0.764293	0.706934	1.0165	sporadic-like	0.00499121	0.00857838	0.0135382	0.141	0	0.0535807	0.0363324	0.0903933	0.0880248	0	0.171232	0	0.0224055	0.116497	0.0467874	0.0827595	0	0	0.037933	0.102451	0	0
gsm437237	0	0.699972	0.761423	1.13573	sporadic-like	0	0.0411519	0	0.0921888	0	0.160146	0	0.11221	0.136389	0	0.0872128	0	0.014845	0.0543974	0.0630564	0.11065	0.0614008	0.00824244	0.0783361	0.106576	0.000999725	0.00793312
gsm437238	0	0.788966	0.708186	1.24529	Intermediate	0.0102406	0.0354167	0	0.181851	0	0.157365	0	0.0862183	0.162818	0	0.0317338	0.0156234	0.0139281	0.0362341	0.0982393	0.0879337	0.1611	0	0.0317367	0.125071	0	0.00977933
gsm437239	0	0.636491	0.786816	1.3129	colitis-like	1.97025e-05	0.0036677	0.0040836	0.06614	0	0.207194	0	0.0159134	0.0776011	0	0.159752	0	0.0450974	0.177788	0.00926595	0.103357	0.0340695	0.0472275	0	0.252211	0.055922	0.0535884
gsm437240	0	0.721042	0.744409	1.17268	sporadic-like	0.0083642	0.086468	0.0292604	0.175589	0	0.0941465	0	0.104188	0.115631	0	0.126761	0	0.0119074	0.0314884	0.0293148	0.0879831	0.0470047	0.00151817	0.096514	0.12654	0	6.33583e-06
gsm437241	0	0.720068	0.737647	1.09135	Intermediate	0.00334787	0.00076568	0	0.196129	0	0.0871644	0	0.213258	0.134663	0	0	0.0157952	0.0423602	0.048005	0.0385057	0.141057	0.0386791	0.00133759	0.0468533	0.0834298	0	0
gsm437242	0	0.593103	0.81008	1.15685	Intermediate	0	0.0153643	0	0.0627213	0	0.243059	0	0.104379	0.186101	0	0	0.139559	0.0142099	0.0709126	0.00580811	0.0527802	0.0982452	0.03826	0.0291156	0.0794422	0.00308832	0.0138025
gsm437243	0	0.800275	0.69511	1.34243	Intermediate	0	0.0692663	0	0.0630061	0	0.117443	0	0.120004	0.119026	0	0.0988395	0	0	0.223203	0.0259431	0.244029	0	0.0643235	0	0.132873	0	0.0644756
gsm437244	0	0.717295	0.737328	0.985334	sporadic-like	0	0.0198278	0	0.097069	0	0.169314	0	0.0700616	0.14194	0	0.0348437	0.0274764	0	0.134507	0.0133469	0.0992642	0	0.0458616	0.0195952	0.108504	0	0.00372273
gsm437245	0	0.670676	0.769731	1.46088	Intermediate	0	0.0512616	0	0.124423	0	0.178902	0	0.108634	0.0906707	0	0.0105665	0.0325208	0.0174475	0.2937	0.0392127	0.150955	0.042271	0.0576962	0	0.158227	0.0136888	0.0907075
gsm437246	0	0.805086	0.686519	1.18486	sporadic-like	0	0.0161134	0.0242502	0.229135	0	0.127221	0	0.135549	0.142146	0	0	0.0471665	0.0241452	0.0480858	0.103263	0.135424	0.0883232	0	0.034595	0.029439	0	0
gsm437247	0	0.518112	0.858156	1.19178	Intermediate	0	0.0200995	0.00554212	0.0344272	0	0.189028	0	0.178682	0.123821	0	0.0544029	0	0	0.125395	0.00557968	0.162026	0.0808447	0.070363	0	0.0959323	0.00830527	0.0373333
gsm437248	0	0.500713	0.865307	1.08902	sporadic-like	0	0.108457	0	0.0785069	0	0.207643	0	0.138487	0.113995	0	0.0750308	0	0.00933718	0.0501591	0.0526015	0.0681732	0.0419002	0.0363606	0	0.108366	0	0
gsm437249	0	0.543729	0.843336	1.38762	Intermediate	0.0245604	0.0263413	0.0518846	0.136128	0	0.220577	0	0.0893027	0.0637488	0	0.177018	0	0.00423963	0.0237049	0.00904415	0.0879099	0.0991376	0.0477097	0.0920016	0.207546	0	0.0267661
gsm437250	0	0.700471	0.757579	1.83826	colitis-like	0	0.0957869	0.0438662	0.412094	0	0.249631	0	0.101528	0.102095	0	0.0688848	0	0.0299138	0.0727309	0.149907	0.19016	0.130574	0	0.00642404	0.165564	0	0.0191029
gsm437251	0	0.770033	0.721139	1.64485	colitis-like	0.0185397	0.0162929	0.0713119	0.140035	0	0.332305	0	0.0487304	0.161499	0	0.127066	0	0.0288748	0.1385	0.0352218	0.248832	0.0282421	0	0.0891567	0.160237	0	0
gsm437252	0	0.701973	0.743598	1.52269	sporadic-like	0	0.108388	0	0.176529	0	0.342251	0	0.115468	0.151179	0	0.190583	0	0.0646597	0	0.0500449	0.0382159	0.129043	0	0	0.156332	0	0
gsm437253	0	0.623645	0.796077	0.969219	Intermediate	0	0.0419959	0	0.127326	0	0.128089	0	0.163691	0.122085	0	0.0175277	0.022837	0.0183391	0.0341858	0.0104475	0.0748497	0.0832396	0.0252265	0	0.0993035	7.64474e-05	0
gsm437254	0	0.745201	0.75187	2.40214	colitis-like	0.0193601	0.0605714	0.118537	0.2623	0	0.250005	0.0388508	0.12841	0.0985344	0.00531548	0	0.0846989	0.0362282	0.208172	0.227204	0.181393	0.162169	0	0.47702	0	0	0.0433705
gsm437255	0	0.630008	0.792247	1.64662	sporadic-like	0.00678557	0.0373266	0.0565655	0.262986	0	0.39205	0	0.0688501	0.178978	0	0.101759	0	0.0249187	0	0.0636097	0.173102	0.0624966	0	0.0798934	0.127909	0	0.00939104
gsm437256	0	0.869349	0.639721	1.60347	Intermediate	0	0	0.0611889	0.214187	0	0.26893	0	0.0999258	0.133287	0	0.11319	0	0.0485766	0.223223	0.14319	0.152975	0	0	0	0.144795	0	0
gsm437258	0	0.722015	0.737988	1.53135	Intermediate	0.00836527	0	0.0308938	0.273322	0	0.289529	0.0378013	0.112817	0.0733985	0	0.130548	0	0.00495038	0.0577341	0.0524457	0.192188	0.0634704	0.0234069	0	0.134642	0	0.0458409
gsm437259	0	0.718277	0.740548	1.33295	Intermediate	0	0.00634469	0	0.105417	0	0.314797	0	0.0863548	0.14582	0	0.090641	0	0.0056698	0	0.0264193	0.143328	0.155354	0	0.0197008	0.216705	0.00542855	0.0109694
gsm437260	0	0.554641	0.839141	1.84197	Intermediate	0	0.0536712	0	0.146272	0	0.456853	0	0.197849	0.0952714	0	0.0110082	0.0264601	0.0428824	0.0100352	0.121516	0.0580237	0.253939	0.0048808	0.111571	0.187178	0.0398808	0.0246828
gsm437261	0	0.790612	0.695799	1.31984	sporadic-like	0	0.0456785	0.0291949	0.189329	0	0.257747	0.0170583	0.0394778	0.120691	0.00486783	0.0603354	0	0.0207293	0.123806	0.0492621	0.107903	0.0393306	0.0126734	0	0.199093	0	0.00265977
gsm437262	0	0.838525	0.644586	1.3468	Intermediate	0	0.019569	0.0650382	0.22318	0	0.0546041	0	0.0763272	0.104271	0	0.0509549	0	0.0037479	0.319562	0.0236497	0.14359	0	0	0	0.227945	0	0.0343628
gsm437263	0	0.777636	0.721742	1.49109	Intermediate	0	0.0518495	0.0384574	0.142701	0	0.220505	0.0225553	0.0519471	0.073085	0	0.0666909	0	0.0341785	0.197411	0.0126997	0.229638	0.0564188	0.0219491	0.0594135	0.11219	0.0158703	0.0835319
gsm437264	0	0.708473	0.752706	1.09898	sporadic-like	0.000125648	0	0.0484123	0.0829259	0	0.110363	0	0.0874362	0.165227	0.0121005	0.0419652	0	0.0205096	0.152144	0.0455762	0.135143	0.0395726	0	0	0.153505	0	0.00397317
gsm437265	0	0.850519	0.635012	1.71683	colitis-like	0	0.0220067	0.0128793	0.184072	0	0.246742	0	0.0756392	0.0682987	0	0.0909384	0	0.0481033	0.47078	0.079933	0.218244	0.02346	0	0.0243987	0.115702	0	0.0356342
gsm437266	0	0.822201	0.69573	2.30932	colitis-like	0.00233694	0.101124	0.266498	0.587955	0	0	0	0.205653	0.127948	0.0625367	0.12409	0	0.00608696	0.101825	0.183698	0.232931	0.0481604	0	0.124518	0.133955	0	0
gsm437267	0	0.815569	0.683232	1.43065	Intermediate	0.0108459	0	0	0.19248	0	0.126352	0	0.112755	0.117553	0	0.150254	0	0.0249437	0.000485166	0.0634499	0.195838	0.17816	0	0	0.250723	0.00214959	0.00466262
gsm437268	0	0.754152	0.711666	1.13989	sporadic-like	0.0232862	0	0.0195514	0.346629	0.0111109	0	0	0.0717365	0.109831	0	0.0605882	0	0.0415191	0	0.0153362	0.0832182	0.0398858	0.0180485	0.0643061	0.186702	0.0131001	0.0350424
gsm437269	0	0.526426	0.852896	0.87573	sporadic-like	0.0112667	0	0.0972435	0.052466	0	0.167195	0	0.0724879	0.0512438	0	0.112541	0	0.00735595	0.0337849	0.00226769	0.0550915	0.0477359	0.0117411	0	0.153309	0	0
gsm46832	0	0.542221	0.838664	1.10472	sporadic-like	0.0164989	0	0	0.0727657	0	0.487672	0	0.0882256	0.0777209	0	0.0521777	0	0.0277647	0.0249626	0	0.0284081	0.0440533	0.0481075	0	0.125988	0.0103794	0
gsm46841	0	0.721165	0.754725	1.37971	Intermediate	0	0.0426462	0	0.068429	0	0.236054	0	0.16337	0.0835151	0	0.0197068	0.0241545	0.0197976	0.161757	0.0451641	0.135031	0.233237	0.0138741	0.0222691	0.102879	0	0.00782393
gsm46845	0	0.614398	0.809538	1.50619	Intermediate	0	0.0103452	0.0125525	0.0641885	0	0.34034	0.0388918	0.0414132	0.0736457	0	0.166958	0	0.0557545	0.122845	0.0502101	0.105353	0.0964322	0.0448614	0.0495309	0.164035	0	0.0688325
gsm46857	0	0.772992	0.723856	1.84393	Intermediate	0	0.022177	0.00885546	0.180532	0	0.19917	0	0.176271	0.0898817	0	0.105035	0	0.03403	0.0615581	0.11715	0.144963	0.200168	0.114622	0.0787665	0.266709	0	0.044042
gsm46861	0	0.696065	0.780369	1.39025	Intermediate	0	0.0508809	0.129128	0.172846	0	0.151558	0	0.168796	0.096764	0	0.0523027	0	0.0190536	0.0871638	0.027328	0.102097	0.147269	0.0208691	0.0358518	0.105786	0.0102059	0.0123458
gsm46864	0	0.750048	0.74483	1.4913	sporadic-like	0	0.014517	0.108531	0.197224	0	0.167703	0	0.14178	0.130493	0	0.0506506	0	0.0164704	0.0776449	0.0214595	0.13408	0.225213	0.00247705	0	0.185244	0.0178127	0
gsm46865	0	0.832979	0.674452	1.51384	sporadic-like	0	0.101327	0.0307809	0.208223	0	0.153135	0	0.206063	0.179844	0	0.00676604	0.00771639	0.0387291	0.192185	0.123996	0.122731	0.041065	0	0	0.101279	0	0
gsm46877	0	0.844681	0.665092	2.36344	colitis-like	0	0	0	0.0801482	0	0.322182	0	0.211066	0.170653	0.10484	0.0711655	0	0.0033416	0.360182	0.0486448	0.225401	0.20616	0.110684	0.0785093	0.337496	0.0329634	0
gsm46878	0	0.776093	0.725248	2.20802	Intermediate	0	0.0855991	0	0.297166	0	0.417569	0	0.229362	0.034195	0	0.101093	0	0.064913	0.00775846	0.154733	0.137711	0.363991	0	0.081064	0.158613	0.0721763	0.00207972
gsm46887	0	0.71035	0.749535	2.75961	colitis-like	0.390941	0.310659	0.00659558	0.259902	0	0.151448	0	0.381536	0.271601	0	0.154808	0	0.0105127	0.301199	0.1205	0.0646899	0.00971849	0.0220078	0	0.303496	0	0
gsm46895	0	0.846953	0.682375	2.694	colitis-like	0.0134905	0.117956	0.244959	0.249237	0	0.266359	0	0.284335	0.157768	0.0780475	0.105781	0	0.0244103	0.415282	0.133957	0.331793	0	0	0	0.240719	0.0299092	0
gsm46899	0	0.595376	0.824698	2.09273	Intermediate	0.0137829	0.0518133	0.30544	0.106916	0	0.762972	0.0871839	0.130481	0	0	0	0	0.0320632	0.0728689	0.0648545	0.0798496	0.127713	0.0267596	0.0613623	0.0938721	0.074798	0
gsm46915	0	0.866492	0.629891	1.81762	Intermediate	0	0.065598	0	0.155791	0.0431114	0.103325	0	0.122421	0.166165	0	0.0857831	0	0.0305934	0.532799	0.127428	0.168443	0	0	0.110528	0.0712467	0.03439	0
gsm46921	0	0.795751	0.692083	2.65079	Intermediate	0.00793169	0.0584995	0	0.524694	0	0.0237706	0	0.42865	0.303682	0	0.096194	0	0.0723012	0.264121	0.305525	0.242794	0.115843	0.00214713	0.0621321	0.142504	0	0
gsm46924	0	0.626475	0.789851	1.12954	sporadic-like	0.0123144	0	0	0.155759	0	0.32047	0	0.0768745	0.0969838	0	0.0534624	0	0.0347881	0.0297966	0.00801906	0.0707308	0.0782446	0.0188357	0	0.163684	0.00957503	0
gsm46930	0	0.725397	0.74491	1.55648	Intermediate	0	0.0358754	0	0.243049	0	0.129051	0	0.193548	0.115159	0.000544693	0.00827566	0.00349334	0.0142515	0.0781772	0.129427	0.201039	0.104042	0	0.0828111	0.192682	0.000303354	0.0247535
gsm46931	0	0.350389	0.937369	1.42446	sporadic-like	0	0.0535254	0.099081	0.181133	0	0.226371	0	0.152192	0.139536	0	0.0132516	0.0295695	0.00774407	0.0989179	0.0237557	0.0568715	0.113504	0.0599447	0.0809777	0.0853284	0.00275263	0
gsm46940	0	0.795033	0.708761	1.44166	sporadic-like	0	0.00822397	0.049518	0.23116	0	0.148883	0	0.160104	0.0773841	0	0.100193	0	0	0.0692165	0.07652	0.133165	0.182729	0	0	0.164281	0.0349388	0.00534356
gsm46956	0	0.682606	0.756486	1.28229	sporadic-like	0	0.00733261	0	0.0979039	0.0216152	0.10966	0	0.13274	0.0987493	0	0.110667	0	0.0290049	0.282899	0.0218757	0.0865666	0.0282672	0.0143299	0	0.189586	0.026637	0.0244523
gsm523248	0	0.664078	0.777534	1.55223	Intermediate	0.0104452	0.0111774	0	0.0683259	0	0.271189	0	0.159243	0.0529158	0	0.117646	0.0315014	0.0423286	0.123801	0.174377	0.0684568	0.198688	0.0597057	0	0.162434	0	0
gsm523249	0	0.680718	0.772144	1.37468	Intermediate	0	0.0480989	0	0.138372	0	0.119914	0.0083784	0.193888	0.00955893	0	0.0557935	0.0431736	0.0138182	0.128432	0.132715	0.133945	0.183821	0.0190842	0	0.133647	0	0.0120431
gsm523250	0	0.702386	0.758489	1.39934	Intermediate	0	0.0746681	0	0.142248	0	0.131517	0.0120863	0.164587	0.00175	0	0.0649285	0.0382988	0.0146082	0.117721	0.180646	0.119	0.213246	0.0161097	0	0.0980316	0	0.00989141
gsm523253	0	0.731714	0.736892	1.55599	colitis-like	0	0.0777742	0	0.194845	0	0.139109	0.0229242	0.219233	0	0	0.0939423	0.0344227	0.0132524	0.108436	0.201831	0.111981	0.16842	0.0705549	0	0.0761016	0	0.0231588
gsm523257	0	0.67969	0.766221	1.16712	Intermediate	0.0137243	0.0642063	0	0.0264818	0	0.261483	0	0.135636	0.0570377	0	0.00903341	0.0496886	0.014979	0.135204	0.121794	0.0445994	0.0637875	0.0795999	0	0.0876306	0	0.00223257
gsm523258	0	0.549881	0.840656	1.06876	Intermediate	0	0.0726887	0	0.123808	0	0.0731439	0	0.165087	0.04921	0	0.0245651	0.0621389	0.0364738	0.0520909	0.113091	0.0561748	0.102765	0.0834641	0	0.0520607	0	0.00199729
gsm523262	0	0.553054	0.837845	1.09871	Intermediate	0.0115534	0.0357516	0	0.144255	0	0.0686028	0	0.156854	0.0816005	0	0.0128552	0.0751369	0.0407398	0.107364	0.0907892	0.0188051	0.068128	0.11341	0	0.0538379	0.019022	0
gsm523263	0	0.552647	0.837517	1.06919	Intermediate	0	0.0354367	0	0.173216	0	0.047651	0	0.134351	0.0420662	0	0.0858033	0.0268761	0.0367417	0.0787912	0.135539	0.0747492	0.107169	0.00478755	0	0.0860163	0	0
gsm523275	0	0.677614	0.765862	1.42259	Intermediate	0.00520204	0.019157	0	0.104052	0	0.177188	0	0.273192	0	0	0.0613527	0.0519774	0.0190592	0.0869533	0.178227	0.110982	0.124303	0.0910978	0	0.10692	0	0.0129312
gsm523278	0	0.584252	0.81951	1.15006	Intermediate	0	0.0427958	0	0.139105	0	0.161702	0	0.106186	0.0773778	0	0.0155669	0.0875969	0.0190417	0.0839838	0.120219	0.0929874	0.05074	0.0808319	0.0444405	0.0274847	0	0
gsm523283	0	0.765512	0.717456	1.63042	colitis-like	0.0157099	0	0.0793193	0.0721611	0	0.175626	0.00203932	0.127504	0.0812307	0	0.213655	0	0	0.200588	0.0505169	0.174618	0.0907849	0.00168979	0	0.261669	0	0.0833082
gsm523284	0	0.520197	0.855545	2.97725	colitis-like	0	0.208226	0	0.514168	0	0.0737374	0	0.320888	0.184442	0	0.186644	0	0.0644654	0.420922	0.276147	0.259926	0	0.0244824	0	0.356341	0	0.0868575
gsm523285	0	0.777424	0.688194	1.62776	colitis-like	0.0184216	0	0.000673819	0.0978273	0	0.0582268	0	0.106824	0.139766	0	0.173916	0	0.0695132	0.277135	0.0287629	0.196955	0	0.0283757	0	0.338394	0	0.0929652
gsm523287	0	0.759065	0.727806	1.23411	Intermediate	0	0.00796954	0.0513123	0.111976	0	0.268138	0	0.000848896	0.0991145	0	0.125449	0	0.0356507	0.131867	0.00966245	0.177738	0.0551653	0.0178076	0.0442148	0.0855218	0.00324895	0.00842514
gsm523288	0	0.791303	0.69187	1.4472	sporadic-like	0.0198441	0.00269343	0.04307	0.279059	0	0.165626	0.0262439	0.0637798	0.147207	0	0.168232	0	0.0218622	0.0708392	0.0837398	0.125583	0.0426147	0	0.0157453	0.147833	0	0.0232231
gsm523292	0	0.831227	0.675548	1.83036	Intermediate	0.00647948	0.0361239	0	0.23891	0	0.346965	0	0.173562	0.126572	0	0.104203	0.00499167	0.0316147	0.0445691	0.175957	0.173628	0.221968	0.00793229	0	0.0983127	0	0.0385713
gsm523293	0	0.718904	0.747768	1.68819	Intermediate	0.00558923	0.016476	0.0546049	0.16308	0	0.25519	0	0.105861	0.112184	0	0	0.0495693	0.0388527	0.110686	0.0287427	0.214452	0.0503372	0.0116158	0.31255	0.150046	0	0.00835288
gsm523294	0	0.726856	0.74879	1.2074	Intermediate	0	0.0617431	0.0553703	0.145596	0	0.184133	0	0.0728236	0.177767	0	0.0734387	0	0.0312198	0.0262645	0.0251494	0.0929369	0.0824454	0.0110648	0.0390317	0.112639	0	0.0157782
gsm523295	0	0.682171	0.763116	1.17769	sporadic-like	0.0132161	0	0	0.244997	0	0.0494623	0	0.210093	0.0634333	0	0.0769261	0	0.0367818	0.0814697	0.104517	0.0942166	0.0441052	0	0	0.104324	0.0364309	0.017718
gsm523296	0	0.828364	0.677491	1.46618	colitis-like	0.00784294	0	0	0.063989	0	0.0981634	0	0.233621	0.0564503	0	0.0887589	0	0	0.179472	0.0409418	0.247219	0.0293642	0.0593671	0	0.211922	0.103108	0.0459642
gsm523298	0	0.784359	0.700721	1.64136	Intermediate	0.0056914	0.0112081	0.0371768	0.183977	0	0.205933	0	0.315505	0.0468578	0	0.0825397	0	0.0372558	0.0896065	0.110826	0.105033	0.0668049	0.0526473	0	0.271178	0	0.0191219
gsm523300	0	0.711333	0.739561	1.23746	sporadic-like	0	0.0211086	0.0119544	0.0273496	0	0.360023	0.0279353	0.0208557	0.0577653	0	0.188438	0	0.0242247	0.183523	0.0253016	0.098113	0	0.00923975	0	0.152046	0	0.0295826
gsm523301	0	0.733098	0.742472	1.67554	Intermediate	0.00695276	0.02156	0.0434124	0.0519061	0	0.323102	0	0.152891	0.229769	0	0.112503	0	0.0218363	0.147811	0.0707394	0.139688	0.0370881	0	0.179486	0.123844	0	0.0129547
gsm523302	0	0.782325	0.713802	1.53152	sporadic-like	0	0.0235448	0.0814811	0.237289	0	0.141935	0	0.215179	0.0686262	0	0.0923283	0	0.00819876	0.072445	0.100014	0.18534	0.0693095	0.0205104	0	0.188528	0	0.026787
gsm523303	0	0.832046	0.680681	2.02181	colitis-like	0	0.0486138	0	0.177793	0	0.406417	0	0.23418	0	0.00760916	0	0.0173264	0.0229437	0.0232416	0.160787	0.258739	0.101214	0.0541638	0	0.290952	0.111444	0.106385
gsm523305	0	0.850857	0.672415	2.43387	colitis-like	0.0199522	0.0177576	0.0496905	0.379464	0	0.0547058	0.0465388	0.322947	0.128405	0	0.093758	0	0.00232168	0.16703	0.149874	0.250931	0.185556	0.122525	0	0.378418	0	0.0639993
gsm523306	0	0.707536	0.75143	1.5864	colitis-like	0.023816	0	0	0.112004	0	0.05907	0	0.169554	0.192347	0	0.116537	0	0.065248	0.102883	0.145882	0.0598331	0.0850891	0.0861711	0	0.270059	0	0.0979106
gsm523307	0	0.721903	0.742008	1.70599	sporadic-like	0	0.0888401	0.0727057	0.119527	0	0.19227	0.0320094	0.0372086	0.16339	0	0.242402	0	0	0.287688	0.0907158	0.138325	0	0	0	0.191877	0	0.0490325
gsm523308	0	0.73	0.731259	1.16698	sporadic-like	0	0.0165468	0.0023393	0.128057	0	0.174005	0	0.130287	0.116225	0	0.0905935	0	0.0165956	0.123724	0.0457188	0.093587	0.0576319	0	0	0.171665	0	0
gsm523309	0	0.780543	0.70706	1.42532	sporadic-like	0	0.0133152	0.153925	0.168375	0	0.204916	0	0.0440472	0.107308	0	0.13847	0	0.00967957	0.112111	0.0288	0.106756	0.0139937	0	0.020114	0.265454	0	0.038052
gsm523312	0	0.846221	0.679955	2.35287	colitis-like	0	0.0368166	0	0.272967	0	0.0851083	0.0307227	0.355275	0	0	0.0665067	0	0.0184911	0.0821656	0.144673	0.427824	0.174969	0.0892223	0	0.322659	0.0741182	0.171351
gsm523313	0	0.747241	0.718901	1.01676	sporadic-like	0	0.0330433	0	0.158027	0	0.0797245	0.00263198	0.0888621	0.0664879	0	0.101726	0	0.035854	0.173323	0.0436587	0.0998566	0	0	0	0.128614	0	0.00495294
gsm523315	0	0.809016	0.692134	1.37855	Intermediate	0	0.0321191	0.044039	0.0729321	0.0704917	0.114494	0.0629819	0.0127347	0.117279	0	0.16339	0	0.011659	0.219611	0.016169	0.169724	0	0.0365094	0.0122514	0.144813	0	0.0773531
gsm523316	0	0.831372	0.677841	1.99734	colitis-like	0.0392513	0.0572976	0	0.249958	0	0.285696	0.026099	0.252353	0.000638793	0	0.133653	0	0.0125466	0.0653298	0.190025	0.205323	0.0757571	0.00858059	0.00838185	0.249083	0.0738022	0.063564
gsm523317	0	0.750819	0.71623	1.71666	Intermediate	0.0128622	0.00366988	0	0.192167	0	0.0403397	0	0.168365	0.176394	0	0.149261	0	0.0567964	0.187001	0.202125	0.212114	0.00816091	0	0	0.260606	0	0.0468014
gsm523318	0	0.824892	0.640176	1.82877	colitis-like	0.0182241	0	0	0	0.00966314	0.23473	0	0.113881	0	0	0.119567	0.12153	0.0180157	0.347594	0.12664	0.185741	0	0	0	0.289336	0	0.243848
gsm523319	0	0.841911	0.649736	1.56627	sporadic-like	0	0.0214427	0.0161752	0.089735	0	0.210178	0	0.0775702	0.234445	0	0.201205	0	0.00369147	0.245581	0.0361642	0.142522	0	0.00745024	0	0.234728	0	0.045383
gsm523320	0	0.697889	0.753922	1.42894	Intermediate	0.00474424	0.0056201	0.0877787	0.110568	0	0.235519	0.0165657	0.0272977	0.13698	0	0.172862	0	0.00887676	0.0529144	0.0123711	0.136197	0.030694	0.0460719	0	0.288017	0	0.0558624
gsm523321	0	0.730442	0.741381	1.34802	sporadic-like	0	0.0166282	0.0313054	0.180162	0	0.218654	0	0.087742	0.143346	0	0.100839	0	0.0348658	0.0909604	0.0624454	0.157136	0.0710471	0	0.0019105	0.118176	0.0302602	0.00254397
gsm523322	0	0.807675	0.700984	1.25546	sporadic-like	0	0.0532911	0.0282728	0.075992	0	0.242677	0	0.0908115	0.131978	0	0.0998866	0	0.0143108	0.0895198	0.0619246	0.123102	0.0671967	0.0164654	0	0.12518	0	0.0348526
gsm523323	0	0.710504	0.74771	2.80147	colitis-like	0	0	0	0.343093	0	0.0697808	0.12816	0.32649	0	0	0	0.139355	0	0.292753	0.113949	0.357857	0.140154	0.143613	0	0.400325	0.0749682	0.270969
gsm523325	0	0.844601	0.593498	1.62536	colitis-like	0.000729421	0.000372383	0	0.0666569	0.0723756	0.0992177	0	0.00233696	0.0455577	0	0.186934	0	0.041725	0.621401	0.0496087	0.125858	0	0.00552129	0	0.22541	0	0.0816563
gsm523326	0	0.819269	0.676856	1.8384	Intermediate	0.0105179	0	0	0.283065	0	0.251302	0	0.231562	0.112577	0	0.134824	0	0.0130784	0.0996154	0.0731983	0.219067	0.0788157	0.0433105	0.000653124	0.232621	0.00553389	0.0486584
gsm523327	0	0.716994	0.735075	1.33944	Intermediate	0	0.0327955	0	0.250383	0	0.227966	0	0.0434972	0.173898	0	0.080761	0	0.0477065	0.0886222	0.0312794	0.121054	0.0197477	0.00175394	0.0259583	0.190836	0	0.00318255
gsm523328	0	0.725055	0.746961	1.18574	sporadic-like	0	0.0541242	0.0661481	0.0486822	0	0.186005	0	0.0349224	0.112515	0	0.134473	0	0.0207971	0.106366	0.00959677	0.117806	0.011473	0	0.150204	0.132626	0	0
gsm523329	0	0.805621	0.669225	1.25205	sporadic-like	0.00596992	0	0.0107692	0.0496761	0	0.318222	0	0.0515474	0.0685035	0	0.0902648	0	0	0.148926	0.0124675	0.116845	0.0229569	0.0575419	0	0.284104	0	0.0142532
gsm523331	0	0.838465	0.699468	2.4343	colitis-like	0	0.0732521	0.0118225	0.430934	0	0.248133	0.0697261	0.186499	0.0205979	0	0.0556221	0.0250158	0.0438213	0.106811	0.121601	0.310798	0.0796175	0.193354	0.289263	0.0548938	0.0570257	0.0555097
gsm523332	0	0.620014	0.810471	2.07768	colitis-like	0	0.132582	0	0.219465	0	0.00603255	0	0.258387	0.13641	0	0.2047	0	0.0116043	0.00685796	0.140198	0.184383	0.254039	0.0545904	0	0.180774	0.0310388	0.256615
gsm523333	0	0.812497	0.718804	1.30467	sporadic-like	0	0.0247712	0.113005	0.120247	0	0.164103	0	0.0317712	0.160975	0	0.0446684	0	0.0165069	0.0505866	0.0118386	0.170133	0.0983516	0.034224	0.0300214	0.167831	0.0209014	0.04473
gsm523334	0	0.716071	0.747342	1.23751	sporadic-like	0.00369223	0.00600259	0.00332704	0.12419	0	0.213126	0	0.072881	0.127737	0	0.108397	0	0.0120514	0.0644921	0.0170845	0.20489	0.0819101	0.0323983	0	0.15169	0.0021643	0.0114759
gsm523335	0	0.749489	0.72835	1.25524	sporadic-like	0	0.0397485	0.0219684	0.0876148	0	0.0850127	0	0.049342	0.173703	0	0.154949	0	0.00877245	0.0865368	0.0133578	0.177054	0.0656437	0.01499	0.0258384	0.202495	0.000998468	0.0472097
gsm523336	0	0.796421	0.707043	1.47214	sporadic-like	0	0.0139988	0.077235	0.185115	0	0.268374	0.0323662	0.0844826	0.145342	0	0.0752086	0	0.0189224	0.125546	0.0348245	0.155657	0.0783748	0.0145295	0.0430004	0.117505	0	0.00165604
gsm523337	0	0.764649	0.720814	2.24817	Intermediate	0	0.0656758	0.0177936	0.0817266	0	0.176965	0.0411581	0.327822	0.0190859	0.0352807	0.0876787	0	0.0562772	0.0942052	0.0817797	0.244941	0.179842	0.0586848	0.00545566	0.296284	0	0.377512
gsm523339	0	0.785703	0.67086	2.0843	colitis-like	0	0.0198786	0	0.167932	0	0.0779206	0	0.19951	0	0	0.0688805	0	0.0941844	0.326067	0.104945	0.341498	0	0	0	0.524443	0.0330273	0.126014
gsm523340	0	0.753071	0.714187	1.21759	sporadic-like	0	0.0150375	0.0244945	0.113975	0	0.263564	0	0.076884	0.158442	0	0.126351	0	0.0412477	0	0.00769234	0.119928	0.0773687	0.0104119	0	0.182192	0	0
gsm523341	0	0.748277	0.745599	1.3315	sporadic-like	0	0.0223872	0.0635649	0.218465	0	0.143517	0	0.082119	0.106458	0	0.047542	0.000374712	0.0287328	0.0864606	0.0232284	0.226606	0.119751	0.0156943	0.0466585	0.0740933	0	0.0258428
gsm523342	0	0.706347	0.751323	1.32461	sporadic-like	0.033978	0	0.0218175	0.180764	0	0.17481	0	0.0992314	0.209807	0	0.0477831	0	0.0302006	0.0480044	0.0434142	0.112875	0.111792	0	0	0.210134	0	0
gsm523344	0	0.822439	0.650616	2.52234	colitis-like	0.0329712	0	0	0	0.0951839	0.242052	0	0.260208	0	0	0.073729	0.061249	0.0232497	0.356019	0.168331	0.245428	0	0.116349	0	0.3309	0	0.516669
gsm523345	0	0.851875	0.659297	1.82494	Intermediate	0	0.118106	0	0.26722	0	0.161374	0	0.191218	0.0916655	0	0.154173	0	0	0.140594	0.176351	0.198418	0.045765	0	0	0.218518	0.0117375	0.0498023
gsm523346	0	0.780631	0.711826	1.32087	sporadic-like	0	0.0212807	0.0164962	0.0848241	0	0.313131	0	0.010575	0.176699	0	0.141878	0	0.0288716	0.047962	0.00663735	0.129771	0.170149	0.0199682	0	0.134905	0	0.0177228
gsm523347	0	0.709548	0.749622	1.24058	Intermediate	0.0266472	0	0.0748779	0.0812586	0	0.132846	0	0.0213418	0.226775	0	0.157333	0	0.0161783	0.104551	0.00030743	0.158984	0	0.0301965	0	0.196993	0	0.0122861
gsm523348	0	0.837767	0.680564	1.38963	sporadic-like	0	0.0549108	0.0418342	0.213224	0	0.149173	0	0.0539815	0.154324	0	0	0.0188071	0.0187059	0.0789734	0.0272591	0.310843	0.0662077	0	0.028489	0.162214	0.000148836	0.0105352
gsm523350	0	0.712905	0.718866	2.03309	colitis-like	0.013235	0.00240698	0	0.0457504	0	0.115784	0	0.176332	0.124285	0.00171265	0.0040278	0.00136715	0	0.508451	0.10427	0.275112	0	0.0318782	0	0.450558	0	0.177919
gsm523351	0	0.789202	0.712126	2.05105	colitis-like	0	0.053572	0.0618311	0.0712503	0	0.329008	0	0.214111	0	0	0.157357	0	0.05933	0.164575	0.151525	0.211743	0	0.101443	0.0431188	0.246385	0	0.1858
gsm523352	0	0.816244	0.676325	1.63918	Intermediate	0	0.0380142	0	0.116337	0	0.365821	0	0.105408	0.0954264	0	0.104214	0	0.0189728	0.144247	0.0803102	0.133617	0.0361411	0.00591188	0	0.292454	0.0208712	0.08143
gsm523353	0	0.742752	0.726425	1.2105	sporadic-like	0	0.00973565	0	0.150583	0	0.234682	0	0.0468922	0.144519	0	0.0751254	0	0.0220355	0.128068	0.0763815	0.1678	0.0541063	0	0	0.100574	0	0
gsm523354	0	0.544457	0.845579	1.56977	sporadic-like	0	0.0880042	0.0589588	0.0848069	0	0.249641	0	0.0396065	0.188111	0	0.133019	0	0.0163491	0.195786	0.0302381	0.163272	0	0.0113257	0.0947077	0.162194	0	0.0537545
gsm523355	0	0.778479	0.69303	1.18485	Intermediate	0	0	0	0.1992	0	0.195468	0	0.0457526	0.170578	0	0.113467	0	0.0568753	0.100019	0.022727	0.0960278	0.0430291	0	0	0.141706	0	0
gsm523356	0	0.659256	0.782387	1.12035	sporadic-like	0	0.0274402	0.0301675	0.22074	0	0.105148	0	0.0992633	0.112389	0	0.0693347	0	0.0283387	0.0797848	0.0259665	0.116115	0.094948	0	0	0.0922593	0.0101521	0.0082986
gsm523357	0	0.83024	0.679683	2.35604	colitis-like	0	0.045045	0.0132852	0.148894	0	0.109902	0	0.246479	0.145028	0	0.107563	0	0.0358497	0.293113	0.149622	0.338752	0.257821	0.0214644	0	0.351928	0	0.0912886
gsm523359	0	0.751468	0.70508	2.05996	colitis-like	0	0.0211405	0	0.0100806	0	0.145764	0.149178	0.247546	0.0493436	0	0.228355	0	0.0150827	0.180905	0.379199	0.183911	0.0189099	0	0	0.262362	0.0255019	0.142682
gsm523361	0	0.754414	0.731465	1.31096	Intermediate	0	0.000915828	0.0746818	0.0767668	0	0.251251	0	0.0405735	0.217911	0	0.0730787	0	0.0189398	0.0982594	0.030886	0.132243	0.0810455	0	0.0404754	0.166618	0.00731756	0
gsm523362	0	0.728245	0.730192	1.25085	sporadic-like	0	0	0.0161613	0.0913933	0	0.300951	0	0.0762281	0.170363	0	0.126905	0	0.0363354	0.064029	0.0214765	0.104285	0.0747226	0	0	0.167996	0	0
gsm523363	0	0.696067	0.767646	1.83781	sporadic-like	0	0.134936	0.0928853	0.123752	0.0814026	0.237972	0.00498228	0.0694987	0.154791	0	0.19141	0	0	0.193722	0.107195	0.144156	0	0.0933487	0	0.127171	0	0.0805905
gsm523366	0	0.859626	0.663008	2.4908	colitis-like	0.0856487	0.0321389	0	0.39031	0	0.171468	0	0.428626	0.0383038	0	0.0712482	0.0222388	0	0.1707	0.236196	0.320933	0.0965596	0	0.148828	0.216828	0.0145614	0.046214
gsm523367	0	0.827444	0.685741	1.45072	Intermediate	0	0.0165617	0.0925664	0.135282	0	0.241897	0	0.0136061	0.17357	0	0.160026	0	0.0153205	0.181016	0.0542231	0.150342	0.0437136	0	0.0311516	0.120763	0	0.0206779
gsm523368	0	0.754599	0.715987	1.95251	Intermediate	0	0.0257274	0.0491014	0.124241	0	0.262104	0.0608548	0.20057	0.102404	0	0.240866	0	0.000685128	0.300833	0.175346	0.157383	0	0.00722424	0	0.219132	0	0.0260356
gsm523370	0	0.725585	0.733534	1.93671	colitis-like	0.029331	0	0	0.237512	0	0.154011	0	0.214386	0.205399	0	0.00671975	0.0345624	0.0429598	0.241472	0.237834	0.220251	0	0	0	0.222397	0.00308917	0.0867809
gsm523371	0	0.691504	0.760864	1.80761	sporadic-like	0	0.0768612	0.00299845	0.107396	0.132819	0.212642	0.0618026	0.147711	0.145487	0	0.2076	0	0.0198254	0.153443	0.142807	0.149065	0.0383099	0.0410403	0	0.129798	0	0.0380022
gsm523372	0	0.803766	0.692909	1.5842	sporadic-like	0	0.0703689	0.0405292	0.27419	0	0.059612	0	0.190753	0.136692	0	0.164994	0	0	0.0853968	0.129096	0.123919	0.127776	0	0	0.176062	0	0.0048069
gsm523374	0	0.738687	0.730597	1.24256	sporadic-like	0	0.0880767	0.0209842	0.202536	0.0296222	0.139583	0.0073037	0.0217714	0.0755913	0	0.150295	0	0.0355077	0.102068	0.0169254	0.125844	0.0364923	0	0	0.169881	0.00365743	0.0164251
gsm523375	0	0.747397	0.716148	1.35235	sporadic-like	0	0.00527582	0.0203762	0.271277	0	0.213106	0	0.0901351	0.136626	0	0.0847489	0	0.0134583	0.117859	0.0903568	0.14507	0.0192927	0.00549229	0	0.125285	0.00295365	0.0110357
gsm523376	0	0.715393	0.751627	1.36393	sporadic-like	0	0.0318095	0.105249	0.173023	0	0.254389	0	0.0378796	0.123693	0	0.128876	0	0.0276246	0.0470094	0.0269117	0.129698	0.0347105	0	0.096794	0.144805	0	0.00145247
gsm523378	0	0.818566	0.679247	1.8391	colitis-like	0	0.0117369	0	0.119648	0	0.326693	0	0.169889	0.176407	0	0.0928249	0	0.0982454	0.299527	0.164935	0.156109	0.0478764	0	0.00140588	0.140237	0	0.0335676
gsm523379	0	0.530889	0.850562	1.43802	Intermediate	0	0.0206893	0	0.160485	0	0.141196	0.164148	0.208319	0.00287781	0	0.160606	0	0.0173206	0.0479673	0.0885705	0.0963692	0.124869	0	0	0.171605	0	0.0329972
gsm523380	0	0.796068	0.680233	1.70395	sporadic-like	0.0138632	0.00455462	0	0.0562404	0.00584547	0.0988319	0	0.207162	0.115599	0	0.137873	0	0.0263577	0.221056	0.103766	0.144943	0.0277027	0	0	0.344555	0	0.195599
gsm523381	0	0.778983	0.718894	1.62001	Intermediate	0.012354	0.0234963	0.204023	0.105647	0	0.217812	0	0.070846	0.16494	0	0.186641	0	0	0.215259	0.0222045	0.121443	0	0.030213	0	0.218769	0	0.026363
gsm523383	0	0.792787	0.689977	1.71849	Intermediate	0.0529479	0	0.0133742	0.302829	0	0.139773	0	0.15387	0.168748	0	0.182803	0	0.0110777	0.081095	0.181904	0.0868947	0.105145	0	0.052062	0.15974	0	0.0262295
gsm523384	0	0.805048	0.702466	1.45423	Intermediate	0.0118697	0	0.0757717	0.215958	0	0.125703	0	0.0287893	0.223585	0	0.0798359	0	0.0282518	0.143557	0.0143517	0.29185	0.107599	0.0180223	0.000161824	0.0805164	0	0.00840894
gsm523385	0	0.835566	0.681473	2.24828	Intermediate	0.00910108	0.0874835	0.100866	0.303818	0	0.337511	0.119148	0.0913871	0.153523	0	0	0.0687901	0.000773161	0.0747283	0.0607651	0.15418	0.14732	0.0657987	0	0.362278	0	0.110805
gsm53047	0	0.682732	0.75744	4.24506	colitis-like	0	0	0.0968592	1.37881	0	0	0.515435	0.502045	0	0	0.212149	0.0671909	0	0.225532	0.381244	0.295343	0.215611	0.191697	0.0180292	0.0113497	0.00112026	0.132647
gsm53051	0	0.67011	0.765547	2.41201	colitis-like	0	0.110796	0	0.587588	0	0.393786	0	0.146055	0.170649	0.00638075	0	0.0121854	0.00721776	0.0451922	0.318138	0.224364	0.276964	0	0.106357	0	0	0.00633091
gsm53055	0	0.711159	0.742511	1.22133	sporadic-like	0	0.0448585	0.0416891	0.192464	0	0.219179	0	0.0735263	0.172557	0	0.0881431	0	0	0.0245724	0.0289938	0.127667	0.0252267	0.0247162	0.0405262	0.117214	0	0
gsm53070	0	0.685799	0.755288	1.69213	colitis-like	0.00300493	0	0.0253788	0.497778	0	0	0.0254483	0.189782	0.150663	0	0.153917	0	0.0146026	0.0433377	0.124083	0.144063	0.0896918	0.0737795	0	0.126557	0.0174277	0.0126172
gsm53073	0	0.668243	0.780562	1.27876	colitis-like	0.00113152	0.00685408	0.0160978	0.207992	0	0.0664316	0.102265	0.125586	0.100745	0	0.103003	0	0.0254323	0.0423607	0.0587208	0.161723	0.0886702	0.0101179	0	0.129978	0.0017327	0.0299167
gsm53083	0	0.752691	0.738894	1.26723	Intermediate	0.0180208	0	0.0801359	0.120706	0	0.122665	0	0.118573	0.0983424	0	0.0838597	0.0260963	0.0333516	0.0599375	0.019563	0.136237	0.0824808	0.040339	0.0623032	0.164618	0	0
gsm53106	0	0.805139	0.684159	1.41567	Intermediate	0.0281915	0.00544064	0	0.21857	0	0.213245	0	0.112844	0.0742372	0	0.103279	0	0.0214948	0.168505	0.0651066	0.077213	0.0562353	0.0217289	0	0.198307	0.00355597	0.0477199
gsm53111	0	0.59454	0.811409	1.43944	Intermediate	0.0106002	0.00398482	0	0.263867	0	0.212165	0	0.15712	0.106877	0	0.055458	0.0203687	0.0218912	0.183858	0.0817433	0.177453	0	0.0421585	0	0.092703	0	0.00918995
gsm53113	0	0.793795	0.712321	1.2925	Intermediate	0	0.0454752	0.0238466	0.173999	0	0.191799	0	0.0400585	0.118421	0	0.0830204	0	0.0190318	0.0818538	0.0710534	0.104346	0.0769187	0.016366	0.131751	0.100936	0	0.0136248
gsm53126	0	0.688972	0.760109	2.45666	colitis-like	0.398144	0.0583526	0	0.399575	0	0.473758	0	0.0787254	0.268118	0	0	0.031898	0.0181869	0.22598	0.098655	0.127747	0.0269068	0.0140801	0.179209	0.0456429	0.0116834	0
gsm53135	0	0.767074	0.705667	1.32056	Intermediate	0	0.0635511	0	0.210889	0	0.117826	0	0.0513023	0.110614	0	0.164841	0	0.0473153	0.233196	0.0400382	0.102822	0.0294549	0	0	0.148715	0	0
gsm53142	0	0.660797	0.773678	1.24427	Intermediate	0.0188591	0	0	0.165443	0	0.174066	0.0350601	0.0151422	0.128086	0	0.202559	0	0.0517811	0.0971912	0.0247292	0.0964542	0.0934206	0	0	0.141477	0	0
gsm53146	0	0.730352	0.762426	1.69678	colitis-like	0	0.109009	0.134641	0.247952	0	0.211403	0	0.0941074	0.0714942	0	0.0754897	0	0.0474163	0	0.0217828	0.187421	0.137943	0	0.223245	0.118042	0	0.016831
gsm53148	0	0.690641	0.758583	1.19598	sporadic-like	0	0.0292486	0.00550196	0.145331	0	0.159882	0.096705	0.0891001	0.0188963	0	0.102807	0	0.0191109	0.10037	0.0145835	0.106814	0	0.0641048	0	0.21175	0.00115274	0.0306242
gsm53153	0	0.76404	0.70817	1.23742	Intermediate	0.00759372	0.0918678	0	0.295385	0	0.0366209	0	0.189043	0.151096	0	0.0519331	0.00690215	0.0175085	0.112772	0.0606894	0.0913814	0.0423043	0	0.0183308	0.0639925	0	0
gsm53156	0	0.723929	0.736572	1.26027	Intermediate	0	0.0384025	0	0.134894	0	0.273826	0.103802	0.125928	0.0817027	0	0.102904	0	0.0222378	0.069289	0.0514468	0.0765447	0.0479899	0.0194856	0.0188379	0.0929787	0	0
gsm53169	0	0.718355	0.735854	0.961892	sporadic-like	0.0113392	0.00134904	0	0.175711	0	0.12734	0	0.123258	0.0911318	0	0.0335071	0.033852	0.0346953	0.0415617	0.0672418	0.0957547	0.0351563	0.0216746	0.00873345	0.0595857	0	0
gsm53178	0	0.706859	0.760153	2.00498	colitis-like	0.0513357	0.133624	0	0.237193	0	0.347877	0	0.123178	0.127354	0	0.105946	0	0.0854782	0.160114	0.0728138	0.187743	0	0.0429338	0.111479	0.180632	0	0.0372807
gsm76490	0	0.458578	0.886945	1.27397	colitis-like	0.00408526	0.0165423	0	0.0686534	0	0.194191	0	0.244888	0	0.00318542	0	0.147493	0.0572227	0	0.0476049	0.0888028	0.160079	0.0159357	0	0.1788	0.00838365	0.0381038
gsm76501	0	0.664104	0.788704	1.43442	sporadic-like	0.0153963	0	0.111577	0.228131	0	0.185973	0	0.120172	0.0825526	0	0.0657598	0.00780895	0.00647588	0.0543174	0.0871636	0.0744786	0.146773	0.0188641	0.0544513	0.129075	0.0162255	0.0292288
gsm76512	0	0.68998	0.760205	1.46072	Intermediate	0	0.00171416	0	0.235803	0	0.317279	0	0.072754	0.062087	0	0.141969	0	0.0291478	0.0978671	0.0372462	0.116722	0.0959959	0.0133298	0.0738842	0.0638281	0.0266978	0.0743923
gsm76519	0	0.704614	0.744777	0.968462	sporadic-like	0.00682324	0	0	0.10286	0	0.150535	0.00208194	0.0906513	0.102092	0	0.123713	0	0.0169388	0.131529	0.0308175	0.0528675	0.0611677	0	0	0.0963844	0	0
gsm76520	0	0.58296	0.822159	2.5463	colitis-like	0	0.0895463	0.100596	0.647446	0	0.0641857	0.206462	0.230784	0.046491	0	0.170157	0	0.0246363	0.129184	0.291266	0.226799	0.110198	0.0766401	0.0387735	0.0471806	0	0.045951
gsm76522	0	0.760563	0.708675	1.42087	sporadic-like	0	0.0367554	0.0445958	0.182449	0	0.303437	0	0.139546	0.151812	0	0.104371	0	0.0150311	0.112042	0.0597719	0.10999	0.0339562	0	0	0.127117	0	0
gsm76524	0	0.806469	0.682449	1.55293	Intermediate	0.0143904	0	0.00103993	0.22694	0	0.21669	0	0.0994628	0.0877614	0	0.123184	0	0.0153717	0.165528	0.0528671	0.228396	0.0731581	0	0	0.232482	0	0.0156591
gsm76526	0	0.539425	0.841043	1.08374	sporadic-like	0.013506	0	0	0.137674	0	0.226967	0	0.0234644	0.185091	0	0.096329	0	0.04295	0.00632989	0.00859717	0.00107721	0.0903007	0.0119151	0	0.219337	0.00110273	0.0190986
gsm76529	0	0.58967	0.811338	0.928791	sporadic-like	0.00274401	0.00978082	0	0.18829	0	0.105782	0	0.0535844	0.202551	0	0.0279669	0.0300189	0.034633	0.0448483	0.0118077	0.0575885	0.0388633	0.02234	0	0.0979915	0	0
gsm76530	0	0.654573	0.779238	1.49751	Intermediate	0	0.0165679	0	0.264541	0	0.118848	0.118242	0.178864	0.0522237	0	0.148795	0	0.00397389	0.107642	0.106277	0.108373	0.0836443	0.0090244	0	0.159777	0	0.0207149
gsm76531	0	0.85473	0.664624	1.90936	colitis-like	0	0.00452086	0.100983	0.10432	0.0489933	0.440507	0.0139842	0	0	0	0.10524	0	0.217786	0.274052	0.0309302	0.179635	0	0.0809929	0	0.151907	0	0.155507
gsm76548	0	0.695906	0.763146	2.22646	colitis-like	0	0.0367576	0	0.520968	0	0.101772	0.188333	0.182091	0.016204	0	0.168364	0.00672508	0.00357035	0.193125	0.165364	0.264271	0.232221	0.0615235	0.0659002	0	0	0.0192736
gsm76555	0	0.801561	0.698133	1.22813	Intermediate	0	0.131327	0.00869853	0.162566	0	0.117585	0	0.147981	0.117571	0	0.0616581	0	0.00509887	0.0878332	0.026903	0.119209	0.0435577	0.00574346	0.0326005	0.155942	0	0.00385599
gsm76573	0	0.690686	0.75681	1.14919	Intermediate	0.0194427	0.0156689	0.0465598	0.180993	0	0.150457	0	0.108726	0.163004	0	0.0914751	0	0	0	0.0287659	0.110215	0.0563105	0.0275452	0.0200408	0.129763	0	0.000221198
gsm76576	0	0.78801	0.698347	1.42963	Intermediate	0	0.0635412	0	0.305994	0	0.042083	0	0.196524	0.0940314	0	0.0979587	0	0.0436642	0.0804133	0.157555	0.158163	0.0430603	0.0363603	0.0264423	0.0838407	0	0
gsm76583	0	0.594911	0.812681	1.57571	sporadic-like	0.00140939	0.020864	0	0.28993	0	0.162983	0	0.171927	0.115687	0	0.110283	0	0.010787	0.250558	0.116158	0.0679777	0.059513	0.0376058	0.0234455	0.0842028	0.0163873	0.0359862
gsm76598	0	0.771979	0.713638	1.6893	Intermediate	0.0426793	0.367717	0	0.162216	0.0372584	0.22298	0	0.0322385	0.151878	0	0.142933	0	0.0277605	0.0880136	0	0	0	0.0949664	0.0266511	0.130645	0	0.161361
gsm76605	0	0.703967	0.740085	1.09684	sporadic-like	0.030691	0	0	0.254621	0	0.11244	0	0.0995893	0.169264	0	0.0193819	0.043998	0.0289905	0.00535093	0.0299794	0.0588695	0.0746125	0.0219437	0.00275203	0.115662	0	0.0286952
gsm76607	0	0.749257	0.71941	1.15712	Intermediate	0.0258839	0	0.0206421	0.228125	0	0.13004	0	0.0892696	0.14735	0	0.111378	0	0.0237834	0.0333706	0.0675808	0.125347	0.0629976	0	0.0173672	0.0739823	0	0
gsm76608	0	0.786141	0.702963	1.58698	Intermediate	0	0.0272174	0	0.192238	0	0.30021	0	0.0788686	0.0232017	0	0.0857554	0	0.105732	0.209379	0.107468	0.0811497	0	0.140093	0	0.146801	0	0.0888702
gsm76610	0	0.638859	0.806864	2.58593	colitis-like	0	0.0545746	0.416556	0.381344	0	0.15385	0.16888	0.17846	0	0	0.207442	0	0	0.0384443	0.0750131	0.16383	0	0.160603	0.12317	0.0425055	0	0.421256
gsm76611	0	0.816842	0.665811	1.56236	colitis-like	0.000780028	0.0321451	0	0.0817488	0	0.174606	0	0.0747571	0.192847	0	0.130696	0	0	0.307086	0.181965	0.239495	0	0	0	0.128709	0	0.0175277
gsm76615	0	0.626251	0.790724	1.77284	colitis-like	0	0.0883985	0	0.112573	0	0.359238	0	0.188663	0.172398	0	0.0141248	0.101726	0.0541773	0.201452	0.282547	0	0.0436856	0	0.153854	0	0	0
gsm76617	0	0.728134	0.722417	1.97261	Intermediate	0	0.0264904	0	0.0340703	0.0986702	0.319479	0.0960826	0.03312	0	0	0.0954984	0	0.123134	0.283645	0.0975841	0.0606626	0	0.110973	0	0.181465	0	0.411731
gsm76618	0	0.657903	0.770284	1.04261	sporadic-like	0.0171066	0	0	0.0776452	0	0.0976269	0	0.0924868	0.140948	0	0.145975	0	0.0062037	0.154374	0.00776092	0.0689497	0	0.0192452	0	0.177589	0	0.0367042
gsm76629	0	0.750979	0.733715	1.42529	sporadic-like	0.00135501	0.0557568	0.168607	0.199593	0	0.232101	0	0.0748116	0.14974	0	0.136123	0	0.022127	0.0136886	0.0398686	0.0408216	0.0958371	0.0172299	0.0208202	0.139174	0	0.0176337
gsm76639	0	0.722617	0.755636	3.16587	colitis-like	0.22584	0.585586	0	0.498866	0	0.28177	0.00299578	0.198405	0.0837059	0.0277026	0.0909265	0	0.0366697	0.148077	0.134486	0.361871	0	0	0.396728	0.0922449	0	0
gsm877126	0	0.705657	0.752737	1.30332	sporadic-like	0	0.0475039	0	0.168632	0	0.193342	0	0.0881681	0.087709	0	0.0928781	0	0.021949	0.178615	0.0621124	0.119803	0.0319632	0.0386641	0	0.135449	0	0.0365292
gsm877127	0	0.728367	0.741837	1.56094	Intermediate	0.0168804	0.0155456	0.00404146	0.149125	0	0.258586	0.0273357	0.110632	0.131495	0	0.112775	0	0.00252622	0.16122	0.0736274	0.259251	0.0441575	0.00252187	0	0.116481	0.0132115	0.0615272
gsm877128	0	0.807797	0.686228	1.30498	Intermediate	0	0.0165002	0	0.163265	0	0.273491	0	0.0459546	0.125623	0	0.0811605	0	0.0216846	0.117748	0.0313584	0.16883	0.10744	0	0	0.151921	0	0
gsm877129	0	0.821388	0.666688	1.84313	Intermediate	0.0148087	0.0401708	0.101253	0.363342	0	0.278162	0	0.224757	0.198021	0	0.0761208	0	0.0248663	0.0262894	0.109783	0.109366	0.0823967	0	0.0167771	0.177019	0	0
gsm877130	0	0.808508	0.673165	2.04905	colitis-like	4.66949e-05	0	0	0.116403	0	0.40558	0	0.0322114	0.0421945	0	0.0510888	0.0095421	0	0.2225	0.116646	0.266754	0.07324	0.0983373	0.00444513	0.404357	0	0.205704
gsm877131	0	0.855021	0.681478	2.11865	colitis-like	0	0.063218	0.0050766	0.247436	0	0.216736	0.00832647	0.147378	0.0588201	0	0.114154	0.0200554	0.0755433	0.222789	0.214028	0.307986	0.164279	0	0.200484	0	0	0.0523377
gsm877132	0	0.800553	0.70723	1.44681	Intermediate	0	0.0730019	0	0.141582	0	0.216186	0	0.0988935	0.16309	0	0.0177329	0.0576551	0.041045	0.10988	0.0933401	0.120215	0.177331	0	0	0.102108	0.0163136	0.0184325
gsm877133	0	0.691092	0.761749	1.02616	sporadic-like	0	0.0240832	0.0275468	0.0909841	0	0.165624	0	0.0731865	0.108896	0	0.0903428	0	0.00184843	0.0985087	0.0358766	0.135446	0.0315423	0	0	0.128407	0	0.0138701
gsm877134	0	0.739793	0.724548	1.18076	sporadic-like	0	0.0269439	0	0.0922549	0	0.179668	0	0.057284	0.142146	0	0.122263	0	0.0318544	0.0900818	0.0932479	0.0766962	0.0563426	0	0	0.209241	0	0.00274091
gsm877135	0	0.874517	0.623714	1.4123	sporadic-like	0	0.0123138	0	0.314694	0	0.0367901	0	0.110503	0.110269	0	0	0.0977025	0.0339365	0.239238	0.13866	0.186765	0.0655383	0	0	0.0557127	0.0047943	0.00538487
gsm877136	0	0.377116	0.930023	0.922418	sporadic-like	0.0208839	0	0.0247432	0.101229	0	0.168021	0.0395752	0.0986461	0.110278	0	0.0983774	0	0.0404463	0.0433161	0.0032626	0.0223451	0.0188069	0.0337225	0	0.0987643	0	0
gsm877137	0	0.791293	0.721835	1.29558	sporadic-like	0	0.0303508	0.122826	0.146636	0	0.207598	0	0.139213	0.0823075	0	0.0326803	0	0.0080113	0.0690589	0.0396176	0.155547	0.0231825	0.0100459	0.0479819	0.125468	0.0218712	0.0331869
gsm877138	0	0.764222	0.727499	1.64196	Intermediate	0	0.0017827	0.0335608	0.377293	0	0.00672642	0.049149	0.169589	0.0919838	0	0.138004	0	0.00507759	0.044273	0.0936671	0.229422	0.180122	0	0.0949416	0.116319	0	0.0100456
gsm877139	0	0.77499	0.70966	1.27779	sporadic-like	0	0.0385112	0.00597951	0.12739	0	0.287162	0	0.0629092	0.190622	0	0.0421545	0	0.0232381	0.101791	0.0371721	0.123112	0.101669	0.0117684	0	0.124315	0	0
gsm877140	0	0.837616	0.667311	2.21971	Intermediate	0	0.010852	0	0.322591	0	0.00730816	0.0751244	0.274994	0.0515394	0	0.0542893	0.102854	0	0.29371	0.18167	0.262678	0.242349	0.0632161	0	0.240014	0	0.0365228
gsm877141	0	0.797555	0.700511	1.82238	Intermediate	0	0.0833037	0	0.312459	0	0.131533	0	0.165497	0.236141	0	0.110871	0	0.0140603	0.0566411	0.0979163	0.169757	0.150673	0.0464221	0.0418408	0.205267	0	0
gsm877142	0	0.591631	0.823041	4.38689	colitis-like	0.162059	0.560896	0.061983	0.81848	0	0.353657	0.0692753	0.0204299	0.168282	0.00611286	0.327497	0	0.355876	0.00571455	0.0365953	0.343221	0	0.11935	0.649757	0.297926	0	0.0297792
gsm877143	0	0.84394	0.679195	2.10496	Intermediate	0.0271327	0.0609147	0.0174952	0.283894	0	0.254006	0.0180858	0.143133	0.119813	0	0.013343	0.0580966	0.0212171	0.270796	0.185161	0.208916	0.256768	0	0.0544484	0.0966547	0	0.0150823
gsm877144	0	0.712108	0.743355	1.50898	Intermediate	0.0242657	0	0	0.406467	0.00787303	0	0	0.128057	0	0	0.0691254	0.0690266	0	0	0.100931	0.289611	0.0178887	0.157427	0	0.157659	0	0.0806499
gsm877145	0	0.815499	0.687439	1.3319	Intermediate	0.00884898	0.0024912	0	0.099714	0	0.289432	0	0.0522795	0.12184	0	0.0978486	0	0.0152725	0.170293	0.0622455	0.124536	0.137769	0	0.0254182	0.123908	0	0
gsm877146	0	0.840698	0.684538	2.15743	Intermediate	0.00140723	0.0682887	0.00908385	0.286788	0	0.217824	0.0617615	0.137358	0.139673	0	0.0748343	0.0230932	0.0248885	0.282538	0.169507	0.190414	0.301343	0	0.0453792	0.109709	0	0.0135374
gsm877147	0	0.724888	0.753459	2.01092	colitis-like	0	0.0689725	0.00776569	0.343222	0	0.120311	0.155173	0.148845	0	0	0.0990084	0.0578554	0.0686982	0	0.0531028	0.461233	0	0.217016	0	0.136976	0.00281881	0.069925
gsm877148	0	0.786107	0.71502	1.74528	Intermediate	0	0.032612	0.127849	0.2144	0	0.236238	0	0.152212	0.0562294	0	0.170907	0	0	0.155202	0.0542877	0.21343	0.00213394	0.0383927	0.0262602	0.186943	0.0469326	0.0312517
gsm877149	0	0.605587	0.81043	0.941005	sporadic-like	0.00192248	0.0417469	0	0.14634	0	0.0545203	0	0.065299	0.0988954	0	0.0939721	0	0.010856	0.112998	0.0289518	0.0752882	0.046386	0.0280755	0	0.112985	0.0129592	0.00980926
gsm877150	0	0.604248	0.807581	0.916507	sporadic-like	0	0.055489	0	0.116518	0	0.12574	0	0.092712	0.12488	0	0.0796655	0	0.0195636	0.0174565	0.0309475	0.0746822	0.0277377	0.00340279	0.0497927	0.0979194	0	0
gsm877151	0	0.868752	0.65433	2.34607	colitis-like	0	0.0871839	0	0.244269	0	0.2027	0	0.2298	0.129963	0.0497065	0.0631429	0.00285145	0.0845397	0.25343	0.316059	0.254644	0.256753	0	0.00357159	0.123795	0.0155263	0.0281357
gsm877152	0	0.76601	0.721054	1.78499	Intermediate	0	0.0266165	0.0581808	0.160719	0	0.525155	0.0191325	0.079252	0.108639	0.00139792	0.0522341	0	0.057059	0.0968217	0.0434417	0.163365	0.08317	0.0136688	0.0416285	0.132558	0	0.121949
gsm877153	0	0.7628	0.707189	2.25862	Intermediate	0	0.0162275	0	0.649943	0	0	0.37409	0.289223	0	0	0.170523	0	0	0.0396695	0.176452	0.139709	0.155297	0.0829543	0	0.152301	0.00700911	0.00521982
gsm877154	0	0.826985	0.661156	1.81103	Intermediate	0.0147264	0.0138076	0.0276299	0.167894	0	0.128277	0	0.0843845	0.184512	0	0.0831443	0	0.0218365	0.394437	0.00925475	0.242385	0.0407148	0.0601402	0	0.25254	0	0.0853492
gsm877155	0	0.772463	0.724011	2.37452	colitis-like	0.049695	0.223519	0.00944346	0.278689	0	0.307499	0	0.147046	0.203762	0	0.148041	0	0.0618239	0.066868	0.115656	0.194447	0.0690842	0.123912	0	0.307718	0	0.0673195
gsm877156	0	0.706667	0.745507	1.30866	colitis-like	0	0.0432899	0	0.0931053	0	0.168027	0	0.0701633	0.196005	0	0.0708488	0	0	0.314915	0.025302	0.0753394	0.0222409	0.029821	0.0718093	0.104621	0	0.0231735
gsm877157	0	0.790671	0.656397	1.14432	sporadic-like	0.0198822	0.0134985	0.00627098	0.0734644	0	0.0226111	0	0.0153662	0.173137	0	0.11163	0	0	0.381227	0.0044228	0.150633	0	0	0	0.162987	0.00918848	0
gsm877158	0	0.70158	0.766255	2.71117	colitis-like	0.455322	0.172357	0.127149	0.279208	0	0.387533	0	0.103391	0.182856	0	0.138262	0	0.0328738	0	0.0391595	0.147676	0.117824	0.0283672	0.237139	0.224481	0	0.0375675
gsm877159	0	0.658339	0.779066	2.49107	colitis-like	0	0.174566	0	0.454753	0	0	0.0380154	0.404891	0	0	0.180064	0.122272	0	0.0209447	0.218014	0.329265	0.0379778	0.265803	0.0787317	0.129002	0	0.0367726
gsm877160	0	0.625146	0.79835	1.31349	sporadic-like	0.00404005	0	0.0661444	0.126564	0	0.398182	0.0258265	0.0659994	0.055607	0	0.0892404	0	0.00611394	0.0587692	0.0453924	0.17655	0.033011	0.0236724	0	0.11264	0	0.0257402
gsm877161	0	0.641722	0.780312	0.931491	sporadic-like	0.00927737	0.015513	0	0.0746305	0	0.13964	0	0.0417038	0.198829	0	0.080653	0	0	0.0172622	0.0202393	0.106261	0.0126384	0	0	0.187161	0	0.0276829
gsm877162	0	0.767774	0.722058	2.42019	colitis-like	0	0.00853749	0.00116548	0.498395	0	0	0.167836	0.312705	0	0	0.145327	0.0419012	0.0214132	0.0445347	0.16772	0.22838	0.192654	0.380795	0.0420456	0.0532014	0	0.113579
gsm877163	0	0.644301	0.792557	1.07131	sporadic-like	0	0.066865	0	0.0843026	0	0.225532	0	0.0946598	0.141934	0	0.0361301	0	0.0145511	0.0347517	0.0398892	0.0767459	0.122687	0	0.0572874	0.0759735	0	0
gsm877164	0	0.609925	0.795351	1.12201	sporadic-like	0	0.0436186	0	0.183367	0	0.285169	0	0.144694	0.10857	0	0.0793299	0	0.0338475	0.0044422	0.00856725	0.0363951	0.0591027	0.018925	0	0.115977	0	0
gsm877165	0	0.782986	0.710385	1.73395	colitis-like	0.000649461	0.0161217	0	0.0765357	0	0.457277	0	0.0944495	0	0	0.115219	0	0.0249832	0.137698	0.0547923	0.217075	0.0755055	0.0140364	0.183042	0.183829	0.00964563	0.0730858
gsm877166	0	0.54586	0.838592	0.970477	sporadic-like	0.000217915	0	0.0136301	0.0772321	0	0.296341	0	0.00232379	0.118386	0	0.101978	0	0	0.000971865	0.00845191	0.0397253	0.143987	0	0	0.159108	0	0.00812482
gsm877167	0	0.822485	0.682753	1.4281	Intermediate	0	0.0310855	0	0.10523	0	0.206716	0	0.0819391	0.100311	0	0.115869	0	0.00847454	0.234334	0.120027	0.152172	0.0650678	0	0.0733746	0.102415	0	0.0310873
gsm877168	0	0.89288	0.644016	1.98141	Intermediate	0	0	0.286495	0.188948	0	0.257787	0.00411173	0.0517336	0.0999795	0.0155475	0.0247811	0	0.00576564	0.3619	0.0364033	0.344703	0	0	0	0.180794	0	0.122459
gsm877169	0	0.584508	0.816377	1.43949	sporadic-like	0	0	0	0.214874	0	0.309511	0.0103287	0.134941	0.144965	0	0.0778313	0	0.0343174	0.0960321	0.0462551	0.0721726	0.0833722	0.0354713	0	0.179422	0	0
gsm877170	0	0.58582	0.817354	1.2923	Intermediate	0.0092264	0.0179213	0	0.0661726	0	0.253251	0	0.102577	0.194206	0	0.167959	0	0.0162129	0.0575562	0.0285157	0.101021	0.0732676	0.0208928	3.50048e-05	0.166873	0.00685242	0.00976061
gsm877171	0	0.664523	0.767999	1.21869	sporadic-like	0	0	0.0583517	0.11374	0	0.434298	0	0.0240091	0.178981	0.00253123	0	0	0.0241288	0.0213227	0.0170105	0.0345091	0.109629	0.0395631	0	0.160615	0	0
gsm877173	0	0.830643	0.682465	1.43714	colitis-like	0.017595	0.0651183	0	0.245307	0	0.0906005	0	0.137845	0.191531	0	0.0731133	0	0.0251241	0.0282645	0.127038	0.0784819	0.128299	0	0.126838	0.0925891	0.0093893	0
gsm877174	0	0.626948	0.786108	1.17553	sporadic-like	0.024875	0.00332848	0.0410724	0.130467	0	0.32254	0	0.0446135	0.197655	0	0.103212	0	0.0233569	0	0	0.00439786	0.0625923	0.038527	0	0.173392	0.00454725	0.000955311
gsm877175	0	0.835153	0.661938	1.24633	sporadic-like	0	0.0162259	0	0.350036	0	0.0431554	0.11831	0.111209	0.0877586	0	0.057409	0.00428287	0.0279383	0.0520138	0.0787521	0.0896761	0.0827495	0.00673761	0	0.117707	0	0.00236991
gsm877176	0	0.786977	0.71356	1.54311	colitis-like	0.0154205	0	0	0.179253	0	0.150002	0	0.098304	0.0658666	0	0.0860838	0	0.0550407	0.10871	0.0630326	0.152462	0.15917	0.0274942	0.129716	0.209753	0	0.0428001
gsm877177	0	0.703107	0.750759	1.22299	sporadic-like	0	0.0339916	0.0257685	0.0653709	0.0417414	0.282853	0.0306173	0.0368136	0.0101114	0	0.10339	0	0.0271787	0.177172	0.02656	0.0859861	0.0144403	0.021142	0	0.193201	0.0104492	0.0362011
gsm877178	0	0.740874	0.73225	1.7651	sporadic-like	0	0.0351528	0.049413	0.500967	0	0.0901176	0.0527811	0.199838	0.0896841	0	0	0.0484633	0.0231663	0.00335657	0.0410754	0.152603	0.121795	0.167224	0	0.135195	0.021303	0.0329673
gsm877179	0	0.744083	0.743515	1.86826	colitis-like	0.00715605	0.107526	0.127591	0.32937	0	0.209068	0	0.219698	0.0970493	0	0.042113	0	0.0196503	0	0	0.175353	0.112441	0.0297692	0.195674	0.14213	0.0536719	0
gsm877180	0	0.847368	0.67874	1.63463	Intermediate	0	0.0601489	0.171169	0.135192	0	0.287742	0	0.023674	0.116456	0	0.0739821	0	0.0555979	0.321973	0.0571705	0.16029	0	0	0.00654531	0.132991	0	0.0316975
gsm877181	0	0.769583	0.737168	1.54766	colitis-like	0	0.0809642	0	0.197054	0	0.152322	0.0183479	0.16063	0.0512599	0	0.0928622	0	0	0.0412779	0.0968346	0.164056	0.214411	0	0.152091	0.101255	0	0.0242959
gsm877182	0	0.673531	0.784387	1.12963	Intermediate	0	0.0127964	0.121189	0.167259	0	0	0	0.102692	0.104992	0	0.0773082	0.0118493	0.0125756	0	0.137403	0.128492	0.149248	0	0	0.0799049	0.00370025	0.02022
gsm877183	0	0.836546	0.644606	2.00434	Intermediate	0	0.0307494	0	0.138644	0	0.157047	0	0.0868128	0.138172	0.00138923	0.0865716	0	0	0.420748	0.103959	0.287203	0.0681216	0	0	0.211522	0	0.273404
gsm877184	0	0.787255	0.726692	1.56	Intermediate	0	0.0196029	0.0450399	0.125011	0	0.270779	0.0778635	0.134005	0.00543289	0	0.0192306	0.0654358	0.0197566	0.123397	0.129004	0.168654	0.178126	0.00385384	0.0928831	0.0343514	0	0.0475708
gsm877185	0	0.710238	0.751468	1.62646	colitis-like	0	0.0290163	0	0.175965	0	0.256301	0	0.147742	0.156225	0	0.0443905	0	0.0405747	0.14059	0.0594842	0.146861	0.0476081	0.00887693	0.224773	0.145996	0	0.00206189
gsm877186	0	0.618685	0.808733	1.02073	Intermediate	0.00763895	0.00039955	0.0189485	0.151069	0	0.10573	0.0276104	0.135307	0.058672	0	0.00108423	0.0163077	0.0133308	0.0455592	0.0158533	0.110818	0.121266	0.0250481	0.0508858	0.109326	0.000619364	0.00525292
gsm877187	0	0.834595	0.654888	1.54724	Intermediate	0.0128897	0	0	0.190928	0	0.198229	0	0.112494	0.123681	0	0.040953	0.00153041	0.0159205	0.305611	0.183013	0.212556	0	0	0.0475907	0.087909	0	0.0139316
gsm877188	0	0.673692	0.767269	1.03315	sporadic-like	0	0	0	0.0830363	0	0.28994	0	0.117215	0.0735471	0	0.051081	0.00782447	0.00403974	0.0179097	0.0550118	0.121236	0.112466	0	0	0.0854437	0.0141451	0.000255214
gsm88945	0	0.580741	0.817215	0.904138	sporadic-like	0	0.0141902	0	0.12858	0	0.155353	0	0.0761809	0.203531	0	0.00910936	0.0139217	0.0264	0.0363811	0.0091106	0.0422827	0.061527	0.0151742	0	0.11005	0	0.00234621
gsm88963	0	0.853206	0.67547	1.43651	Intermediate	0.0105307	0.0707461	0.0197534	0.117487	0	0.252645	0	0.0919818	0.102052	0	0.0557394	0	0.00937453	0.145888	0.0585851	0.173926	0.0503179	0.0635837	0	0.16144	0	0.0524568
gsm88965	0	0.399726	0.916251	1.23528	colitis-like	0.0204291	0	0.0202746	0.168159	0	0.269147	0	0.0409748	0.133237	0	0.0930594	0.00920338	0.0612263	0.0955996	0.0718199	0.12066	0.0829249	0	0.00864328	0.0399219	0	0
gsm88968	0	0.751285	0.73738	1.49318	Intermediate	0.0163779	0	0.0332083	0.106697	0	0.234948	0	0.110063	0.0722336	0	0.163371	0	0.0254786	0.0550545	0.0409803	0.204297	0.109004	0.024426	0.162748	0.134291	0	0
gsm88994	0	0.761321	0.700881	1.08791	Intermediate	0	0.0346093	0	0.0799319	0	0.151913	0	0.024464	0.159193	0	0.12555	0	0.00903735	0.184804	0.0123783	0.0540359	0	0.0371308	0	0.205319	0	0.00954883
gsm88999	0	0.540526	0.840485	1.07698	sporadic-like	0	0	0	0.181299	0	0.122096	0	0.122555	0.104406	0	0.148066	0	0.0416644	0.0276473	0	0.0623102	0.0721536	0	0	0.181421	0.0133591	0
gsm89002	0	0.709673	0.758202	2.06246	colitis-like	0.0381545	0.0249072	0.0114851	0.319477	0.1596	0.290067	0.0767945	0.0157956	0.124897	0	0.136671	0	0.129527	0.02187	0.0910183	0.170783	0.188978	0	0.141627	0.120809	0	0
gsm89004	0	0.762713	0.718256	1.53449	sporadic-like	0.00763061	0.023816	0	0.138721	0	0.115126	0.033224	0.259116	0.0689083	0	0.121608	0	0	0.158266	0.102217	0.115858	0.0923124	0.0175247	0	0.230187	0.0181279	0.0318436
gsm89007	0	0.575087	0.81836	0.847366	sporadic-like	0.017123	0	0	0.207055	0	0.0863619	0	0.064899	0.133079	0	0.0992861	0	0.0277107	0	0.00623546	0.0629624	0.0379199	0.0110637	0	0.0936697	0	0
gsm89026	0	0.665786	0.772422	1.03865	sporadic-like	0.00684044	0.012894	0	0.143724	0	0.179689	0	0.039272	0.141073	0	0.111241	0	0.0420458	0.0373815	0.0376188	0.0657937	0.100023	0.00284753	0	0.118209	0	0
gsm89037	0	0.727074	0.747004	1.15757	sporadic-like	0	0.0135039	0	0.142999	0	0.0989537	0	0.144071	0.0971086	0	0.0676049	0	0.0139808	0.105818	0.0810976	0.14974	0.154876	0	0	0.0856838	0.00213222	0
gsm89040	0	0.779971	0.713195	1.5409	Intermediate	0.00011604	0.0697848	0.031238	0.187539	0	0.159191	0	0.164911	0.0986773	0	0.13968	0	0.0308097	0.181758	0.0838539	0.193762	0.023518	0	0.0425214	0.13354	0	0
gsm89044	0	0.770326	0.724349	1.55769	Intermediate	0	0.0508029	0.0527727	0.137064	0	0.196529	0	0.226421	0.0615671	0	0.085515	0	0.0447013	0.161931	0.070957	0.23071	0.0491665	0	0.0271887	0.162361	0	0
gsm89047	0	0.622569	0.801396	1.10631	sporadic-like	0	0.0252538	0	0.0845052	0	0.193146	0	0.0446004	0.15675	0	0.104986	0	0.0161158	0.019145	0.0139376	0.116056	0.104291	0.0205189	0.0280258	0.159122	0.010662	0.00919058
gsm89049	0	0.823427	0.654659	1.35048	Intermediate	0	0.0833229	0.0178	0.105059	0.00462004	0.119329	0	0.0468688	0.12513	0	0.132503	0	0	0.349051	0.0176567	0.117792	0	0.0262875	0	0.205059	0	0
gsm89052	0	0.766274	0.698221	1.1788	sporadic-like	0	0.0217846	0	0.101133	0	0.307476	0	0.0778037	0.0711537	0	0.101995	0	0.0108762	0.223787	0.0519721	0.0799291	0	0	0	0.123546	0	0.00734659
gsm89053	0	0.750883	0.732407	1.54777	Intermediate	0	0.033036	0	0.191295	0	0.247741	0.0112717	0.112025	0	0	0.152186	0.0186973	0.0259402	0.098611	0.0889155	0.301656	0.00419793	0.0209567	0.107651	0.0347084	0	0.0988827
gsm89061	0	0.797557	0.683812	1.22001	sporadic-like	0	0.0306168	0	0.114856	0	0.162086	0	0.128236	0.157703	0	0.0725444	0	0.0128928	0.223628	0.0432038	0.144541	1.9966e-06	0	0	0.12676	0.00293645	0
gsm89062	0	0.764507	0.718712	1.38162	sporadic-like	0.0105392	0.0752716	0	0.23339	0	0.197766	0	0.0744154	0.100557	0	0.0917737	0	0.0308054	0.0546278	0.0723215	0.129473	0.0201259	0.0133122	0.171261	0.105978	0	0
gsm89069	0	0.622876	0.799136	1.20721	sporadic-like	0.0166606	0.0037166	0	0.200424	0	0.139927	0	0.114953	0.190124	0	0.0405724	0	0	0.0418616	0.0793762	0.16504	0.111827	0.00847862	0	0.0899634	0	0.00428483
gsm89090	0	0.690786	0.767286	1.39977	sporadic-like	0	0.0300059	0.106389	0.164618	0	0.142954	0	0.0642599	0.199191	0	0.133144	0	0.0362873	0.111904	0.0458679	0.142832	0.038552	0	0	0.183765	0	0
gsm89098	0	0.854143	0.684518	1.54556	Intermediate	0.00240932	0.00845182	0.0969717	0.126401	0	0.121335	0	0.207451	0.108963	0	0	0.0423568	0.00030574	0.195228	0.0662789	0.182441	0.166412	0.00858392	0	0.112457	0.0695551	0.0299626
gsm89103	0	0.736714	0.681572	1.678	Intermediate	0.00941404	0	0	0.084647	0.023117	0.0629571	0	0.0784375	0.0436898	0	0	0.0692335	0.0376527	0.0862817	0.0867161	0.190669	0.0395699	0	0	0.711176	0.0323932	0.122048
gsm929494	0	0.670784	0.774708	1.04049	sporadic-like	0	0.0634325	0.0246656	0.143327	0	0.137662	0	0.0733954	0.133815	0	0.0740713	9.3844e-05	0	0.106394	0.034517	0.0776252	0.0678093	0.0113404	0	0.0913694	0	0.000970718
gsm929495	0	0.787526	0.698477	1.89914	sporadic-like	0.0164772	0.0932313	0.0468404	0.155127	0	0.5002	0	0.212534	0.190983	0	0.0646641	0	0.0125846	0.0508707	0.110887	0.0864042	0.142119	0	0.0203511	0.148633	0.00490165	0.0423315
gsm929496	0	0.649594	0.787426	1.34331	Intermediate	0	0.0232126	0.0168378	0.0707811	0	0.258432	0	0.138584	0.0983868	0	0.0681082	0.029568	0.00150968	0.143873	0.0412078	0.117157	0.0492359	0.134719	0	0.135981	0	0.0157179
gsm929497	0	0.712272	0.75008	1.43404	sporadic-like	0	0.104383	0.0296257	0.146426	0	0.222956	0	0.149242	0.160874	0	0.109976	0	0.0231643	0.0603705	0.0766889	0.0868286	0.0625374	0.0238679	0	0.164528	0	0.0125748
gsm929498	0	0.735189	0.74373	1.43777	Intermediate	0.0130067	0.0177106	0.0911492	0.185067	0	0.243787	0.00118519	0.109196	0.0904321	0	0.103297	0	0.0383953	0.0818645	0.0481045	0.134946	0.0827666	0.0178488	0	0.175671	0	0.00334271
gsm929499	0	0.789306	0.709015	2.25232	Intermediate	0.0104287	0.00657324	0.0764859	0.352537	0	0.153948	0	0.195419	0.0843308	0	0.0955064	0	0.017728	0.210929	0.14791	0.321927	0.081717	0.08698	0	0.299331	0	0.110567
gsm929500	0	0.695638	0.761425	1.49722	Intermediate	0	0.0638623	0	0.163951	0	0.114224	0	0.124722	0.116546	0	0.107392	0	0	0.147901	0.0491208	0.128774	0.175454	0.00118503	0	0.256556	0	0.0475333
gsm929501	0	0.52603	0.860423	4.81842	colitis-like	0	1.1579	0	0.857323	0	0.0664245	0.0925083	0.138251	0.227906	0.0338194	0.160526	0	0.36138	0	0.163238	0.532305	0.0977384	0.2088	0.35553	0.220602	0	0.144168
gsm929502	0	0.768641	0.682539	2.31181	Intermediate	0	0	0	0.902763	0	0	0.0733887	0.251502	0.104943	0	0.228058	0.032151	0.0161493	0.0554334	0.161472	0.222423	0.184037	0.0165952	0	0.0601889	0	0.0027069
gsm929503	0	0.806616	0.683366	1.88448	colitis-like	0.00970043	0.0748999	0	0.108112	0	0.298242	0	0.0389247	0.12225	0	0.179225	0	0.0543924	0.261867	0.0410711	0.310831	0	0	0.0648599	0.290614	0	0.0294866
gsm929504	0	0.786878	0.726428	1.61826	colitis-like	0.014839	0.0709777	0	0.159705	0	0.224186	0	0.161337	0.111455	0	0.00930083	0	0.020471	0.111339	0.0941369	0.225826	0.156795	0	0.17	0.0730495	0.0142033	0.000641467
gsm929505	0	0.71069	0.736397	3.23417	Intermediate	0.382813	0.334509	0.00411332	0.628576	0	0.637114	0	0.292118	0.154953	0	0.0763343	0	0	0.210067	0.165919	0.0820441	0.0960303	0	0	0.169575	0	0
gsm929506	0	0.708946	0.756164	1.19118	sporadic-like	0	0.0435761	0.00620363	0.135656	0	0.129229	0.0309633	0.0941485	0.079244	0	0.190845	0	0.0226084	0.0816714	0.0435535	0.0889746	0.164565	0	0.0288782	0.0510666	0	0
gsm929507	0	0.806612	0.685329	1.58741	Intermediate	0	0.0715071	0	0.2643	0	0.205788	0	0.0930133	0.204971	0	0.0934635	0	0.0438404	0.114086	0.0884551	0.227444	0	0	0.00698686	0.172049	0	0.00151211
gsm929508	0	0.810175	0.713878	1.74556	colitis-like	0	0.041743	0.040385	0.181845	0	0.251672	0	0.0615236	0.0649027	0	0.0629245	0	0.0389656	0.0941356	0.0370695	0.33692	0.0898339	0.0287748	0.256149	0.0874536	0.0429025	0.0283578
gsm929509	0	0.814428	0.700071	1.78982	Intermediate	0	0.0545249	0.0656088	0.239686	0	0.206972	0	0.0846331	0.154561	0	0.0945102	0	0.000654982	0.0946232	0.065173	0.269832	0.0577974	0	0.274834	0.126408	0	0
gsm929510	0	0.717488	0.760355	1.91531	Intermediate	0	0.0562755	0.082656	0.278092	0	0.241134	0	0.207463	0.0630863	0	0.0449732	0.0325628	0.0226381	0.0995177	0.150536	0.153404	0.189845	0	0.0949609	0.146771	0.0231939	0.0281996
gsm929511	0	0.748972	0.717867	2.10555	colitis-like	0.01755	0.0294612	0	0.603141	0	0	0.0876949	0.296208	0.164492	0	0.0929378	0	0.00315161	0.0575219	0.22644	0.245163	0.119206	0	0.0966279	0.0569733	0	0.00897828
gsm929513	0	0.838427	0.678402	2.34168	colitis-like	0	0.0155992	0.0826183	0.183103	0	0.425793	0	0.0709751	0.119061	0	0.153541	0	0.0291241	0.0792737	0.0800177	0.168974	0.214567	0	0.452742	0.21994	0	0.0463474
gsm929514	0	0.709221	0.743058	1.18963	sporadic-like	0	0.05662	0	0.211284	0	0.178972	0	0.115678	0.125668	0	0.0853745	0	0.0502802	0.0829611	0.0408247	0.0286796	0.0494702	0.0471235	0	0.116692	0	0
gsm929515	0	0.649392	0.784621	0.964697	sporadic-like	0	0.0514504	0.015981	0.221015	0	0.0114753	0	0.0711648	0.149917	0	0.0165553	0.0445681	0.0232886	0.0704817	0.0711703	0.100757	0.0640718	0	0.00118938	0.0516105	0	0
gsm929516	0	0.634713	0.793342	1.0529	sporadic-like	0	0.0239308	0	0.116157	0	0.0828049	0	0.113626	0.181856	0	0.0657359	0	0.0234118	0.0973193	0.0959156	0.0814528	0.0753111	0	0	0.0953809	0	0
gsm929517	0	0.598224	0.809839	1.29787	sporadic-like	0	0.0386424	0	0.0805889	0	0.424293	0	0.0724946	0.124936	0	0.0448835	0.0552234	0.0199445	0.0593455	0.0127055	0.103607	0.0495027	0.0329564	0.130551	0.0481932	0	0
gsm929518	0	0.607061	0.800042	1.03921	Intermediate	0	0	0	0.202849	0	0.170289	0	0.160404	0.135365	0	0.0364792	0	0.031881	0.0176733	0.00545616	0.123545	0.0189835	0.0343254	0.0239994	0.0779566	0	0
gsm929519	0	0.586121	0.823307	1.07705	Intermediate	0.0142803	0	0.0235602	0.124737	0	0.26585	0.0820295	0.0257576	0.0879533	0	0.0356515	0	0.0259794	0.0350307	0	0.13065	0.0347703	0.049833	0.0555641	0.0797258	0	0.00567407
gsm929520	0	0.626689	0.789316	1.60343	sporadic-like	0.0135736	0.00417239	0	0.173767	0	0.0547356	0	0.0962483	0.128269	0	0.318162	0	0	0.239083	0.0477631	0.198098	0	0.0399623	0	0.226089	0	0.0635061
gsm929521	0	0.73797	0.735923	2.1516	colitis-like	0.0350865	0.0035958	0	0.38668	0	0.0795048	0.0197772	0.306641	0	0	0.133504	0	0.0362363	0.207227	0.21021	0.253017	0.121999	0.118952	0.0328743	0.173094	0	0.0331974
gsm929522	0	0.801984	0.685208	1.41853	Intermediate	0	0.0713525	0.0446561	0.199019	0	0.292754	0	0.0896786	0.103919	0	0.113989	0	0.0233785	0.122752	0.0324991	0.156431	0	0	0	0.168097	0	0
gsm929523	0	0.722799	0.731454	1.09184	Intermediate	0	0.0187938	0	0.286754	0	0.0529052	0	0.144751	0.133742	0	0.0335621	0.0340349	0.0177656	0.0328364	0.0414413	0.099052	0.120441	0	0	0.0712077	0	0.00455406
gsm929524	0	0.675394	0.764979	0.893021	sporadic-like	0	0.0305347	0.00597999	0.145168	0	0.0938691	0	0.04581	0.100734	0	0.0873773	0	0.0378924	0.0376959	0.0093229	0.0741207	0.0269207	0.0359196	0	0.161675	0	0
gsm929525	0	0.676802	0.758762	0.821782	sporadic-like	0.0172833	0	0	0.153251	0	0.107501	0.00297759	0.0977056	0.0977372	0	0.0720159	0	0.0408138	0.0187498	0.00651746	0.0437312	0.0483618	0.0162115	0	0.0989242	0	0
gsm929526	0	0.691088	0.748469	0.987949	sporadic-like	0.0115262	0	0	0.171583	0	0.138544	0	0.102613	0.148654	0	0.0564008	0	0.0391383	0	0.0160484	0.0758944	0.0636177	0	0	0.163929	0	0
gsm929527	0	0.35653	0.936748	1.39819	Intermediate	0	0.0548336	0.0241744	0.164522	0	0.143727	0.0618711	0.0585033	0.112844	0	0.143277	0	0.000145956	0.14587	0.0247208	0.153033	0.0516241	0.0207982	0	0.21463	0	0.0236152
gsm929528	0	0.843268	0.672519	1.56098	Intermediate	0.0193996	0	0.0753787	0.224441	0	0.310965	0.112804	0.151687	0.0469522	0	0.0364691	0.00484286	0.0144096	0.165504	0.101531	0.109446	0.0620849	0.00938407	0.0176901	0.0605274	0	0.0374666
gsm929529	0	0.759862	0.712301	0.91847	sporadic-like	0.0259774	0.00484522	0	0.207189	0	0.0275398	0	0.0662085	0.168635	0	0.0772369	0.00405317	0.0173325	0.0593444	0.0422454	0.0664301	0.07624	0	0.00507453	0.0701169	0	0
gsm929530	0	0.579972	0.821799	1.5485	Intermediate	0	0.0465212	0.0482799	0.179137	0	0.205344	0	0.221948	0.20131	0.0132692	0.0984564	0.0396126	0.0248329	0.0243003	0.0777316	0.137284	0.120346	0	0.00637754	0.101845	0	0.00190041
gsm929531	0	0.808248	0.707855	2.07961	colitis-like	0.012493	0	0.0720335	0.264334	0	0.367384	0.0901091	0.152799	0	0	0.0926891	0.00089527	0.085065	0.0967378	0.148169	0.189702	0.18831	0.157348	0	0.157657	0	0.00388751
gsm929532	0	0.824691	0.678191	1.58632	Intermediate	0.0203843	0.0203095	0.0048587	0.278643	0	0.224975	0	0.18046	0.00914158	0	0.047249	0.0353844	0.0137464	0.0679509	0.170949	0.130774	0.142872	0	0.0469684	0.138733	0.0306595	0.0222594
gsm929533	0	0.602948	0.812468	1.3834	sporadic-like	0.000265582	0	0.0616075	0.0831837	0	0.359128	0.0162492	0.101775	0.0297373	0	0.0968834	0	0.0145449	0.167885	0.0194929	0.134458	0.0589015	0.0457729	0	0.167436	0	0.0260824
gsm929534	0	0.865058	0.696661	1.80335	colitis-like	0	0.0540017	0.06231	0.112608	0	0.325868	0	0.0821165	0.142627	0	0.0503394	0.0195021	0.0229693	0.0842361	0.110466	0.111873	0.310573	0.00240683	0.182441	0.0850081	0.0125961	0.0314117
gsm929535	0	0.773936	0.722683	1.19604	sporadic-like	0.00510488	0	0.0437525	0.0351815	0.0399176	0.249888	0.0213228	0.0218504	0.0649103	0	0.137828	0	0.0187731	0.0776726	0	0.0918019	0.147542	0.0710122	0	0.169478	0	0
gsm929536	0	0.656812	0.774421	1.28342	sporadic-like	0	0.0849113	0	0.180552	0	0.234805	0	0.175599	0.108367	0	0.0905706	0	0.0205823	0.0180846	0.0831102	0.034834	0.117995	0.0139766	0	0.120035	0	0
gsm929537	0	0.814587	0.648828	1.3474	sporadic-like	0.00900198	0	0.0196501	0.0687371	0	0.182085	0.0814589	0.0154059	0.0115185	0	0.063763	0	0	0.228074	0	0.0704273	0.0614018	0.0791127	0	0.36766	0	0.0891072
gsm929538	0	0.812565	0.698516	1.2398	Intermediate	0	0	0.00126635	0.122461	0	0.264358	0.0329739	0.086236	0.0874061	0	0.041589	0.00570595	0.0236582	0.0190023	0.0881842	0.115041	0.237624	0	0	0.114295	0	0
gsm929539	0	0.774771	0.733957	2.25935	colitis-like	0.0611716	0.0518	0.0593265	0.195052	0	0.397388	0	0.0980836	0.0607397	0	0.0943562	0	0.0429129	0	0.0629257	0.217007	0.289056	0	0.485882	0.0854241	0	0.0582195
gsm929540	0	0.648019	0.791683	1.23022	Intermediate	0	0.0115808	0.000822151	0.0609721	0.0122559	0.268135	0.000595538	0.0363868	0.0676905	0	0.124358	0	0.0411289	0.12149	0.0270886	0.105381	0.163973	0.0330824	0	0.131246	0.0103306	0.0137002
gsm929541	0	0.702303	0.750516	1.22013	Intermediate	0	0.0591765	0.0214738	0.136251	0	0.120401	0	0.0451596	0.1048	0	0.0961714	0	0.0125415	0.185647	0.0385339	0.114282	0.0132383	0.0135971	0.0184694	0.211325	0	0.0290576
gsm929542	0	0.681447	0.78539	1.558	sporadic-like	0	0.0149449	0.212563	0.163841	0	0.265078	0	0.0240588	0.159074	0	0.130046	0	0.027162	0.0458814	0.0346233	0.0762762	0.129745	0.0742904	0.0203044	0.172448	0	0.00766218
gsm929543	0	0.566859	0.832503	1.04674	Intermediate	0	0.0258732	0.0171189	0.0476969	0	0.192721	0	0.0243642	0.0795322	0	0.133289	0	0.0619197	0.057102	0	0.0635822	0.0581031	0.053898	0	0.172995	0.0163369	0.0422121
gsm929544	0	0.675982	0.768035	1.26732	Intermediate	0	0.0192808	0.0203094	0.0835952	0	0.357154	0.00199756	0	0.0262373	0	0.167882	0	0.0195343	0.0996084	0.00491941	0.131179	0.090526	0.0229311	0.0636756	0.157519	0	0.00097194
gsm929545	0	0.847399	0.654619	1.22981	Intermediate	0.00576179	0.0616312	0	0.196112	0	0.15638	0	0.209477	0.0518762	0.00270355	0	0.0539542	0.0158244	0.0873227	0.112823	0.101324	0.0861354	0	0	0.0884859	0	0
gsm929546	0	0.751411	0.738404	1.76652	Intermediate	0.0120016	0	0.175269	0.22901	0	0.239589	0.238104	0.0951992	0	0	0.128964	0	0.00564057	0.208418	0.0768954	0.0809622	0	0.0919317	0.00814297	0.176397	0	0
gsm929547	0	0.375072	0.927458	1.04862	sporadic-like	0.00504886	0.0363699	0.0524097	0.110767	0	0.0559411	0	0.117431	0.12842	0	0.119304	0	0.0367456	0.0267416	0.0023714	0.00837323	0.103278	0.0388262	0	0.185079	0.0215181	0
gsm929548	0	0.68007	0.775543	2.17985	colitis-like	0.289487	0	0.164972	0.282054	0	0.496346	0	0.150302	0.0664342	0.0544894	0	0	0	0	0.0336	0.317508	0.0422079	0.0768376	0.0406161	0.157451	0	0.00754178
gsm929549	0	0.71416	0.764364	2.10381	colitis-like	0.0813504	0.0788495	0	0.200239	0	0.223492	0	0.291217	0	0	0.0258214	0	0.0451494	0	0.101614	0.493531	0.0569634	0.100504	0.262505	0.14258	0	0
gsm929550	0	0.662708	0.77682	0.896804	sporadic-like	0	0.0190371	0.00278217	0.110094	0	0.169122	0.025898	0.112961	0.0311263	0	0.0674848	0	0.0152032	0.0199898	0.0148334	0.131072	0.0637021	0.00411717	0	0.101711	0	0.0076682
gsm929551	0	0.617191	0.799453	1.24707	sporadic-like	0	0.0343853	0	0.159049	0	0.194439	0.0471187	0.141619	0.0615961	0	0.133536	0	0.0143346	0.0359796	0.0293994	0.094571	0.0698289	0.0233571	0	0.18956	0	0.0183001
gsm929552	0	0.756026	0.741839	1.94906	colitis-like	0	0.118063	0	0.0191502	0	0.248591	0.00998634	0.187593	0.110349	0	0	0.0945657	0.018507	0.166899	0.208536	0.217047	0.327243	0	0.136663	0.070182	0	0.0156856
gsm929553	0	0.785899	0.716813	1.37936	colitis-like	0.0063973	0.0337609	0.0828761	0.056671	0	0.332061	0	0.111495	0.0177586	0	0.072897	0	0.0272999	0.144773	0.0247622	0.126676	0.0262727	0.0311707	0.0925042	0.166751	0	0.0252339
gsm929554	0	0.862746	0.689739	2.05897	colitis-like	0	0.0687153	0.292921	0.311399	0	0.276816	0	0.0754679	0	0.00522055	0.117163	0	0	0.182558	0.113546	0.164961	0.0205549	0.0162338	0.170175	0.174314	0	0.0689201
gsm929555	0	0.820583	0.676905	1.55353	colitis-like	0	0	0	0.0867804	0	0.17424	0.0384365	0.110428	0.092718	0	0.126088	0	0	0.200561	0.117722	0.112808	0.113548	0.056653	0	0.259172	0.0243209	0.0400553
gsm929556	0	0.802586	0.704203	1.32914	Intermediate	0	0.0362618	0.0333732	0.171114	0	0.175232	0	0.162096	0.0416801	0	0.0980233	0	0.00814578	0.0715684	0.095527	0.13814	0.0749657	0.0400069	0.0713605	0.109507	0	0.00213915
gsm929557	0	0.674596	0.769017	0.995979	sporadic-like	0	0.0275168	0	0.202008	0	0.0542173	0	0.123152	0.109298	0	0.0786151	0.00409918	0.0168514	0.0471737	0.0599234	0.0780798	0.0663057	0.0478438	0.018115	0.0621703	0	0.000609512
gsm929558	0	0.716726	0.751927	1.28683	Intermediate	0	0.0449222	0.00116051	0.134286	0	0.223774	0	0.136496	0.0989103	0	0	0.0537561	0.00606337	0.0470892	0.0997344	0.174492	0.132402	0.0340026	0.0202705	0.0580519	0	0.0214174
gsm929559	0	0.697588	0.733704	5.47337	colitis-like	0	0	0.154586	0.140823	0	0.455626	0.388851	0.185469	0	0	0.0228911	0.149684	0.667417	0.14741	0.0579184	0.322496	0.118068	0.355119	0	0.926801	0	1.38021
gsm929560	0	0.621827	0.802095	1.2675	sporadic-like	0	0.0510605	0.00924863	0.135621	0	0.254438	0	0.153479	0.0503555	0	0.0926964	0	0	0.0563488	0.0550726	0.134526	0.0936253	0.0248331	0	0.13319	0	0.0230029
gsm929561	0	0.396523	0.916486	1.47131	sporadic-like	0	0.035715	0.00658271	0.0853623	0	0.274707	0	0.195697	0.0192095	0	0.0867652	0.0537009	0.00688233	0.107661	0.0188487	0.128546	0.164616	0.135797	0	0.101328	0.00163625	0.0482605
gsm929562	0	0.850789	0.661943	2.1148	colitis-like	0	0.0918313	0	0.141955	0	0.308573	0	0.100075	0.124759	0	0.105691	0	0	0.393274	0.176452	0.261154	0.0502802	0	0.116489	0.154307	0	0.0899595
gsm929563	0	0.658006	0.777088	1.05285	Intermediate	0	0.0236719	0.0452663	0.0984033	0	0.22248	0	0.0118911	0.0778453	0	0.0534947	0.0108325	0	0.144332	0	0.156018	0	0.0480376	0	0.160573	0	0
gsm929564	0	0.665832	0.772312	1.4153	sporadic-like	0.00780278	0	0.196263	0.193197	0	0.376845	0	0.0912045	0.13275	0	0.0733948	0	0.0307776	0.00385672	0	0.0383489	0.0685165	0.0360531	0	0.166292	0	0
gsm929565	0	0.669326	0.765122	1.21389	Intermediate	0	0	0.0230431	0.105785	0	0.270858	0	0.0831876	0.092354	0	0.145227	0	0.0366335	0.125615	0.045743	0.095051	0	0.00854992	0	0.181847	0	0
gsm929566	0	0.708185	0.745359	1.31216	Intermediate	0	0.0242865	0.0123241	0.0741722	0	0.356822	0	0.0703451	0.13871	0	0.0905578	0	0.0141717	0.139418	0.025477	0.085276	0.0445182	0.0446555	0	0.181874	0	0.00955096
gsm929567	0	0.695805	0.754097	0.868224	sporadic-like	0.0155904	0.00698234	0	0.128237	0	0.0961856	0	0.0599899	0.163501	0	0.0558825	0	0.0345147	0.0257319	0	0.0742723	0.0293928	0.0542232	0	0.119724	0.000775875	0.00322093
gsm929568	0	0.651792	0.784679	1.06784	sporadic-like	0	0.0545966	0.0131429	0.113915	0	0.202715	0	0.0338735	0.163798	0	0.0672265	0	0.0341173	0.0344804	0.0128586	0.0988638	0.0219843	0.0726472	0	0.136749	0	0.00687188
gsm929570	0	0.63238	0.797971	0.903938	sporadic-like	0.0138309	0	0.0412866	0.0795054	0	0.164766	0	0.0442248	0.115619	0	0.0832775	0	0.0212469	0.0152754	0.0141451	0.120169	0.0380628	0.0344007	0	0.115181	0.000248183	0.00269808
gsm929571	0	0.769725	0.713868	1.12778	Intermediate	0	0.0491625	0	0.15616	0	0.158995	0	0.0943805	0.154238	0	0.0617291	0	0.00856479	0.0557191	0.0623235	0.143053	0.0607052	0	0	0.104535	0	0.0182149
gsm929573	0	0.736105	0.743212	2.94476	colitis-like	0.0604632	0	0.252981	0.665346	0	0.314939	0	0.280896	0.0532706	0.0690658	0.0315845	0	1.38782e-05	0	0.117705	0.470701	0.0305517	0	0.31139	0.224096	0.00801066	0.0537439
gsm929574	0	0.690733	0.779126	1.73146	colitis-like	0.0188597	0.0201723	0.134489	0.255904	0	0.289066	0	0.103848	0.12891	0	0.0459722	0	0.0198285	0	0.0389256	0.148756	0.188996	0.0388581	0.157832	0.114906	0.0261386	0
gsm929576	0	0.817438	0.671274	1.55682	Intermediate	0	0.0160313	0.103811	0.396392	0	0.260369	0.0360113	0.0952043	0.0130348	0	0.13407	0	0.0509013	0	0.0755105	0.122188	0.0894074	0	0	0.163892	0	0
gsm929577	0	0.801419	0.71668	1.60203	Intermediate	0	0.0419249	0.274864	0.249014	0	0.233598	0	0.0965067	0.158478	0	0.0549169	0	0.0286285	0.0345816	0.0322066	0.0920788	0.0921042	0.00954679	0	0.203586	0	0
gsm929578	0	0.809035	0.686751	2.69598	colitis-like	0.00797257	0.017971	0	0.598683	0	0	0	0.0773414	0.156979	0	0	0.135126	0	0.408548	0.178341	0.410306	0.310844	0	0.07787	0.165157	0.0422265	0.108612
gsm929579	0	0.594835	0.81003	1.36079	sporadic-like	0	0.028201	0	0.210337	0	0.100106	0	0.0986831	0.102097	0	0.195459	0	0.0158261	0.0655921	0.0863462	0.0882087	0.0423809	0.0710916	0	0.242542	0	0.0139179
gsm929580	0	0.427592	0.905047	1.73126	Intermediate	4.22972e-05	0	0	0.237356	0	0.451346	0	0.17142	0.0434723	0	0.102691	0	0	0.114533	0.194201	0.120852	0.101183	0.11278	0	0.0803654	0	0.00101776
gsm929581	0	0.707796	0.749637	1.01926	sporadic-like	0	0.013482	0	0.104038	0	0.136996	0	0.0348787	0.144879	0	0.069711	0	0.0185312	0.145559	0.0967901	0.0811839	0.0615718	0	0.018493	0.0931435	0	0
gsm929582	0	0.870308	0.641592	2.38686	colitis-like	0	0.125465	0	0.318981	0	0.0775041	0	0.220585	0.199503	0	0.0995682	0	0	0.399295	0.298478	0.327921	0.103929	0	0	0.13626	0.0679941	0.0113779
gsm929583	0	0.865597	0.675664	1.22049	sporadic-like	0	0.00772376	0.106073	0.108122	0	0.187423	0	0.0887363	0.103422	0	0.0948871	0	0.00991393	0.0769472	0.0484199	0.123368	0.0871549	0	0	0.149483	0.0165705	0.0122412
gsm929584	0	0.786327	0.721368	1.40593	sporadic-like	0	0.00309115	0.105807	0.152328	0	0.24176	0	0.0165261	0.139256	0	0.109071	0	0.0127717	0.083313	0.0385409	0.120092	0.0829299	0.00747337	0.180601	0.100882	0	0.0114899
gsm929585	0	0.799605	0.662189	1.28623	Intermediate	0.000126254	0.0315632	0	0.106096	0	0.110661	0	0.030062	0.203868	0	0	0.0439678	0.020169	0.366354	0.0185908	0.220695	0	0	0	0.107261	0	0.0268192
gsm929586	0	0.712877	0.761301	1.32287	sporadic-like	0	0.0194466	0.0538839	0.128425	0	0.264889	0.0442393	0.0143043	0.0356777	0	0.0766757	0	0.017915	0.14168	0.0663777	0.112687	0.0537304	0	0.161699	0.0908147	0	0.0404192
gsm929587	0	0.844847	0.618996	1.39363	sporadic-like	0.0185985	0	0	0.165507	0.00471786	0.0510788	0.0785003	0.125105	0.079864	0	0.0827884	0	0	0.492084	0.0917709	0.118104	0	0	0	0.0855076	0	0
gsm929588	0	0.731925	0.737092	1.32043	Intermediate	0.0164427	0	0.00325759	0.047341	0.0615542	0.107071	0	0.0929043	0.0681731	0	0.0779971	0.00234737	0	0.00022626	0.0065699	0.135084	0.0993937	0.114528	0	0.280177	0.0624061	0.144959
gsm929589	0	0.63864	0.785917	1.10926	Intermediate	0	0.00408642	0.0180023	0.135885	0	0.198888	0	0.130205	0.0755023	0	0.00188937	0.0483041	0.0353125	0.155854	0.0265242	0.141218	0.0118183	0.00868371	0	0.117081	0	0
gsm929590	0	0.777655	0.673937	2.70964	colitis-like	0.0339094	0	0	0.140243	0.011433	0.221207	0.0945123	0.0367106	0	0	0.0147257	0.143242	0	0.514003	0.203995	0.335598	0.0956387	0	0	0.455187	0	0.40924
gsm929591	0	0.751162	0.729181	1.4015	Intermediate	0	0.0531761	0	0.182229	0	0.216741	0	0.122919	0.149712	0	0.0543574	0	0.00972953	0.0857458	0.101262	0.162446	0.0872062	0.000983308	0.0148232	0.123819	0.0018577	0.0344891
gsm929592	0	0.772283	0.726382	2.27359	colitis-like	0.0730997	0.0880526	0	0.154831	0	0.384646	0	0.192812	0.0761232	0	0.00508106	0.0465899	0.118778	0.230869	0.0900071	0.236945	0.104642	0.0246287	0	0.25964	0.0994289	0.0874129
gsm929593	0	0.79534	0.691951	1.81262	colitis-like	0.0253872	0.0242785	0.0213815	0.244359	0	0.475838	0	0.12616	0.0932659	0	0.0657375	0	0.0174268	0.0257409	0.0442549	0.218149	0.0525532	0.0273597	0.167846	0.167075	0.0158092	0
gsm929594	0	0.837763	0.662294	1.83309	colitis-like	0	0.0651872	0	0.238904	0	0.193391	0	0.0979271	0.209643	0	0.046018	0	0.00525456	0.357529	0.155981	0.201947	0.0583126	0	0.0503698	0.152624	0	0
gsm929595	0	0.763087	0.718134	1.41075	sporadic-like	0.0130509	0.0037221	0.0738568	0.177599	0	0.239056	0	0.065877	0.16903	0	0.117959	0	0.0345304	0.0269026	0.0386237	0.0755794	0.0822489	0.0120411	0.106979	0.173697	0	0
gsm929596	0	0.739366	0.724764	1.54615	sporadic-like	0.000546386	0	0.00896588	0.254558	0	0.225799	0.0363496	0.117441	0.139453	0	0.14247	0	0.0299596	0.082066	0.105285	0.0746555	0.139497	0	0	0.189106	0	0
gsm929597	0	0.798727	0.69412	1.49234	sporadic-like	0	0.0596315	0.0926193	0.224823	0	0.245543	0	0.129258	0.199891	0	0.0607793	0	0.0240773	0.105273	0.0579614	0.129246	0.0300701	0	0	0.133169	0	0
gsm929598	0	0.824847	0.671362	1.7631	Intermediate	0.0217063	0.0070483	0	0.173615	0	0.293762	0	0.189012	0.16828	0	0.0856128	0	0.0171665	0.0586278	0.216296	0.18836	0.112536	0	0.0414971	0.189576	0	0
gsm929599	0	0.801682	0.699645	1.61558	Intermediate	0	0.000677933	0.0480389	0.106242	0	0.198681	0	0.092603	0.149152	0	0.0994812	0	0.051933	0.158214	0.108165	0.249558	0.0516201	0	0	0.239915	0.0232083	0.0380929
gsm929600	0	0.579823	0.831319	1.64527	colitis-like	0	0.0149575	0	0.218446	0	0.168891	0	0.16632	0.113118	0	0.0171537	0.0333165	0.01199	0.049199	0.0859187	0.239795	0.221975	0	0.112805	0.0864476	0	0.104933
gsm929601	0	0.850082	0.659954	1.76482	colitis-like	0	0.0430441	0	0.25282	0	0.0604773	0.12211	0.160504	0.0687277	0	0.151209	0	0.0945756	0.224707	0.134637	0.138265	0	0	0	0.244393	0.000582648	0.0687688
gsm929602	0	0.738449	0.748649	1.2406	sporadic-like	0	0.0166137	0.0794474	0.0969873	0	0.254981	0.087749	0.0829821	0.00816445	0	0.0698736	0	0.0319083	0.0331314	0.0110798	0.122731	0.0305205	0.0670154	0	0.174513	0.00364317	0.0692561
gsm929603	0	0.805984	0.647458	1.56519	Intermediate	0	0.0117754	0.0426351	0.0489222	0	0.11051	0	0.0232297	0.168128	0	0.119012	0	0	0.433356	0.00694796	0.0855372	0	0.0505962	0	0.343909	0	0.120633
gsm929604	0	0.746563	0.720151	1.57024	Intermediate	0.0316587	0	0	0.304507	0	0.0790026	0	0.213855	0.184095	0	0.108831	0.00802272	0.0432234	0.0633029	0.172817	0.166554	0.0761902	0	0.0219304	0.0914221	0	0.00482325
gsm929605	0	0.751042	0.707209	1.43225	sporadic-like	0.000947273	0.0056466	0.0202673	0.0476196	0.00632283	0.195759	0.00608559	0.0604007	0.0458911	0	0.0887196	0	0.0466803	0.0986768	0	0.0869166	0.0541046	0.104091	0	0.358929	0	0.205187
gsm929606	0	0.876113	0.618762	2.20666	Intermediate	0	0.0281718	0.000209913	0.125489	0	0.316377	0	0.141975	0.26234	0	0.16852	0	0	0.526627	0.1643	0.193983	0	0	0	0.224364	0	0.0543029
gsm929607	0	0.812623	0.68093	1.76356	sporadic-like	0	0.121908	0	0.324022	0	0.0141855	0	0.206007	0.0260851	0	0.249279	0	0.00116598	0.273487	0.109245	0.172814	0.0650531	0	0	0.138559	0	0.061747
gsm929608	0	0.709811	0.758271	1.48308	Intermediate	0	0.198918	0	0.153097	0.0485182	0.162266	0	0.10739	0.0984873	0	0.090602	0	0.0424713	0.179963	0.0340028	0.112455	0.0942354	0	0	0.159319	0.00135752	0
gsm929609	0	0.843546	0.692565	2.10977	colitis-like	0	0.124934	0.000747933	0.177033	0	0.283923	0.0980811	0.267469	0.0193312	0	0.080932	0.00827568	0.0625266	0.130231	0.216695	0.188202	0.0714993	0.0369662	0.243187	0.0394188	0	0.0603106
gsm929610	0	0.605899	0.81201	1.0403	sporadic-like	0	0.0741393	0	0.121178	0	0.158814	0	0.0585908	0.111827	0	0.0781369	0	0.0295707	0.0918678	0.0148852	0.12729	0.0726711	0.00181188	0	0.0992917	0.000224699	0
gsm929611	0	0.790003	0.679419	1.40519	Intermediate	0.0130057	0.015667	0	0.0937127	0	0.204811	0	0.123129	0.1679	0	0.0301177	0	0.0166825	0.375923	0.0766203	0.17213	0	0	0.00592563	0.109562	0	0
gsm929612	0	0.769909	0.700787	1.48986	Intermediate	0.0214678	0	0.0368639	0.233861	0	0.176203	0	0.114054	0.16233	0	0.186694	0	0.0159092	0.0899447	0.0503574	0.0938305	0.0786753	0	0	0.225549	0	0.00411581
gsm929613	0	0.574262	0.82674	1.15292	sporadic-like	0	0.0506927	0	0.172949	0	0.113502	0	0.134325	0.101845	0	0.0948745	0	0.0153075	0.0303416	0.0923747	0.105749	0.0853607	0.0116482	0	0.133939	0	0.0100079
gsm929614	0	0.662848	0.774527	3.90661	colitis-like	0.0479652	0	0.128734	1.24909	0	0	0.1149	0.511362	0	0	0	0.260476	0.142724	0	0.296027	0.716354	0.0623726	0.199667	0.154922	0	0	0.0220142
gsm929615	0	0.739129	0.715309	1.38173	sporadic-like	0	0.031466	0.00415779	0.260135	0	0.144882	0	0.0685993	0.129689	0	0.169696	0.0316538	0	0.161457	0.0281708	0.0979849	0.0466438	0.0138863	0	0.17401	0	0.0192979
gsm929616	0	0.887917	0.578436	2.11633	Intermediate	0	0.0220382	0	0.211137	0	0.190238	0	0.109143	0.10376	0	0.0776768	0	0.0182907	0.677431	0.114058	0.310007	0	0	0	0.219287	0	0.063266
gsm929617	0	0.608105	0.807793	3.63026	colitis-like	0	0.227521	0	1.07006	0	0	0.309747	0.420103	0	0	0.234813	0	0	0.191104	0.277222	0.415033	0.0270333	0.22303	0.170217	0.0537759	0	0.0105943
gsm929618	0	0.676878	0.764711	1.03781	Intermediate	0.0150531	0.0020692	0	0.164247	0	0.0642289	0	0.135653	0.12328	0	0.132502	0	0.029304	0.0441847	0.0126336	0.0896014	0.0718412	0	0.00937032	0.110293	0.0200117	0.0135348
gsm929619	0	0.860138	0.647804	1.40344	Intermediate	0	0.0392777	0	0.132807	0	0.172233	0	0.0662605	0.114108	0	0.0672131	0	0.00503811	0.248459	0.0586967	0.166606	0.0503053	0	0.0867495	0.181792	0	0.0138921
gsm929620	0	0.86097	0.645693	2.2076	colitis-like	0.0152196	0.175466	0.0168725	0.203909	0.00808262	0.119667	0	0.172502	0.130018	0.0112735	0.105296	0	0	0.574197	0.109208	0.23688	0	0	0.169191	0.149285	0	0.0105365
gsm929621	0	0.879933	0.648895	1.8964	colitis-like	0	0.00976373	0.0578035	0.136505	0	0.384216	0	0.0553251	0.0688031	0	0.108642	0	0.0916895	0.31864	0.0724044	0.177173	0.00836349	0.00686242	0.149472	0.148941	0	0.101791
gsm929622	0	0.671782	0.789171	1.48516	colitis-like	0	0.0122376	0.139477	0.215986	0	0.190962	0	0.127931	0.0988895	0	0.0669863	0	0.0312395	0	0.00773785	0.172594	0.138622	0.0105458	0.201592	0.0677934	0	0.00257135
gsm929623	0	0.716706	0.746953	1.22741	Intermediate	0.00902442	0.0246003	0	0.123656	0	0.205801	0	0.141346	0.16765	0	0.0442061	0	0.022069	0.0303769	0.0487585	0.0905879	0.0918204	0.00218951	0.0630084	0.132103	0	0.0302167
gsm971957	0	0.833412	0.680573	1.71157	colitis-like	0.00896553	0	0	0.233988	0	0.130615	0.185792	0.107482	0.049869	0	0.128324	0	0.0152105	0.169942	0.0663998	0.204951	0.0692383	0.0276193	0	0.218585	0.019206	0.0753782
gsm971958	0	0.87521	0.630589	1.91692	colitis-like	0	0.0279419	0.0502704	0.202222	0	0.267757	0	0	0.0879562	0	0.196797	0	0.0173501	0.360063	0.0523347	0.321388	0	0	0.0410109	0.20195	0	0.0898775
gsm971959	0	0.642443	0.780999	1.36241	Intermediate	0.00784428	0.00119421	0.0521144	0.0706655	0	0.126967	0.12853	0.10214	0.00556957	0	0.0317201	0.0251386	0.0369688	0.0679403	0.0208557	0.208331	0.0608555	0.00432285	0	0.363513	0.0303441	0.0173951
gsm971960	0	0.733699	0.747529	1.61467	sporadic-like	0.0163358	0.0369444	0.137574	0.125391	0	0.38622	0	0.0817423	0.131657	0	0.132115	0	0.0199226	0.0109	0.00991068	0.143226	0.104073	0.0359395	0.0887456	0.149891	0.00189686	0.00218815
gsm971961	0	0.571002	0.823175	3.08632	colitis-like	0	0.18645	0.068834	0.154669	0	0.131148	0	0.0615098	0.242206	0	0.203883	0	0.407123	0.817735	0.0260926	0.438106	0	0	0	0.34856	0	0
gsm971962	0	0.87749	0.649651	2.50566	colitis-like	0	0.104893	0.0241669	0.0954926	0	0.410259	0	0.127251	0.210685	0	0.214768	0	0.0396645	0.332034	0.151475	0.398366	0	0	0.0353469	0.276709	0.0580037	0.0265434
gsm971963	0	0.75364	0.708667	5.03319	colitis-like	0.127878	0	0.126836	1.29219	0	0	0.0783299	0.4621	0.370172	0	0.163945	0.0989412	0.00772572	0.305005	0.859704	0.724423	0.18076	0	0.199913	0	0	0.0352767
gsm971964	0	0.76411	0.748848	1.53505	Intermediate	0	0.0778597	0.181923	0.0354937	0	0.426158	0	0.0446495	0.0611419	0	0.10325	0	0.018551	0.0263297	0	0.165919	0.0625888	0.0827444	0.0468354	0.154339	0.0257435	0.0215199
gsm971965	0	0.738457	0.728913	1.54574	Intermediate	0	0.010944	0.0301235	0.12295	0	0.327311	0	0.0032737	0.150527	0	0.213421	0	0.0427175	0.0860869	0.0397261	0.244721	0.0544348	0	0.00282363	0.209	0.00768256	0
gsm971966	0	0.691074	0.771625	1.53553	colitis-like	0	0.0610042	0.0360886	0.154079	0	0.0948338	0.101472	0.151025	0	0	0.144989	0	0.0173032	0.129943	0.0274015	0.242041	0.04621	0.050787	0	0.188657	0	0.0896959
gsm971967	0	0.727516	0.723936	1.25671	Intermediate	0.0108156	0	0	0.073565	0	0.409695	0.0100562	0	0.0511352	0	0.114041	0	0.0324998	0.0539486	0.0101423	0.132655	0.00123108	0.0432693	0	0.269287	0.00207794	0.0422901
gsm971968	0	0.725018	0.773065	2.77039	colitis-like	0	0.146388	0	0.158259	0	0.360695	0	0.11071	0.128866	0	0.0880041	0	0.326621	0.15024	0.0834214	0.268647	0.596739	0	0.256479	0.0447442	0.0505781	0
gsm971969	0	0.84699	0.688169	2.75305	colitis-like	0.172596	0	0.170241	0.408367	0	0.213509	0.0106246	0.152409	0.176253	0	0.192913	0	0	0.145515	0.293074	0.342745	0.267277	0	0	0.153547	0.0296097	0.0243683
gsm971970	0	0.761209	0.706773	1.15446	Intermediate	0.0128827	0	0	0.100881	0	0.243291	0	0.0791041	0.0886092	0	0.1504	0	0.0246535	0.0616731	0.0301506	0.106172	0.00935666	0.0254701	0	0.180644	0.0107153	0.0304559
gsm971971	0	0.862713	0.651033	2.41714	Intermediate	0	0	0.0223525	0.521647	0	0.275927	0.0217536	0.150996	0.126617	0	0.144166	0	0.0375849	0.118673	0.241974	0.243204	0.259391	0	0	0.20499	0.047861	0
gsm971972	0	0.757623	0.714938	1.50988	Intermediate	0	0	0.00387075	0.268241	0	0.225735	0.0136913	0.155476	0.0646071	0	0.172151	0	0.0205332	0.0641974	0.091887	0.191799	0.114557	0	0.0258707	0.0858326	0	0.0114318
gsm971973	0	0.720828	0.745639	1.32212	Intermediate	0.0131054	0	0	0.128351	0	0.0783544	0	0.155882	0.084263	0	0.107187	0	0.0104308	0.14255	0.048036	0.224999	0.119813	0	0	0.178104	0.00241819	0.0286273
gsm971974	0	0.667086	0.76251	1.4645	Intermediate	0.00108102	0.00510725	0.0125956	0.107569	0	0.410978	0	0.0925602	0.0819576	0	0.223021	0	0.0425234	0.0356489	0.020932	0.120884	0.0524109	0.0135033	0	0.237129	0	0.00659798
gsm971975	0	0.633202	0.793765	1.62593	sporadic-like	0	0.0258074	0.0812679	0.0945185	0	0.362842	0.102424	0.0234055	0	0	0.187695	0	0.0267884	0.219028	0.00792923	0.135115	0	0.0488103	0	0.252859	0.0103193	0.0471167
gsm971976	0	0.629458	0.797973	1.12805	sporadic-like	0	0.0151938	0	0.0705611	0	0.269366	0	0.0689599	0.0717652	0	0.125974	0	0.045749	0.0172292	0.0638706	0.139469	0.103478	0	0	0.129478	0	0.00695765
gsm971977	0	0.878803	0.651434	2.35331	colitis-like	0.0105474	0.0053426	0	0.094039	0	0.378849	0.00422476	0.226586	0.0452287	0.00760365	0.082131	0	0	0.180089	0.294553	0.378634	0.241981	0	0.0706426	0.130649	0.0380628	0.164142
gsm971978	0	0.718599	0.745395	2.01698	Intermediate	0.0587948	0	0.0300484	0.356093	0	0.321808	0	0.19169	0.0262764	0	0.174328	0	0	0.0758962	0.166846	0.247446	0.130508	0	0.0614258	0.140483	0	0.035334
gsm971979	0	0.861628	0.582528	1.97689	colitis-like	0.025411	0	0.000665754	0.0207196	0.0259897	0.135724	0.134184	0.0705472	0	0.00442509	0.0453462	0.0263988	0	0.511401	0.0176594	0.244623	0	0.0344997	0	0.463784	0	0.215508
gsm971980	0	0.696254	0.765914	2.49916	colitis-like	0.021352	0.0658183	0.0539069	0.386463	0	0.442892	0	0.115666	0	0.0317486	0.136219	0	0	0.0519173	0.133097	0.236607	0.0287694	0.262804	0.232471	0.172898	0.0367342	0.089793
gsm971981	0	0.72305	0.751355	2.57057	colitis-like	0.00134195	0.00555699	0.0116284	0.557971	0	0.0922022	0.112809	0.20055	0.159677	0	0.130518	0	0	0	0.171092	0.461632	0.227579	0.106101	0.0319923	0.201127	0	0.098792
gsm971982	0	0.759002	0.731163	2.74091	colitis-like	0	0.000495956	0	0.160468	0	0.49535	0.000290765	0.103045	0.100264	0	0.191459	0	0	0.237691	0.139867	0.470917	0.125038	0.15334	0.175467	0.204195	0	0.183024
gsm971983	0	0.836008	0.675047	3.06757	colitis-like	0.0223771	0.0616936	0	0.272081	0	0.595705	0	0.269034	0	0	0.177776	0	0	0.326253	0.326785	0.38386	0.136849	0	0.0764644	0.166904	0.0318056	0.219977
gsm971984	0	0.755436	0.735958	2.25377	colitis-like	0	0.0900635	0.04541	0.497919	0	0.0344829	0.158755	0.194896	0	0	0.0415547	0.0677399	0.0164423	0.213395	0.180367	0.342053	0.0834621	0.136668	0.0975196	0.0194507	0.0212091	0.0123824
gsm971985	0	0.824979	0.689773	1.51033	Intermediate	0	0.00827116	0.148163	0.108794	0	0.492075	0	0.0487233	0.105794	0	0.0870767	0	0.0193801	0.0191118	0.0164784	0.123586	0.112853	0.0278556	0.0888668	0.103304	0	0
gsm971986	0	0.78751	0.712514	2.00578	Intermediate	0	0.0279676	0	0.327075	0	0.118152	0	0.182303	0.157867	0	0.110454	0	0.0896514	0.119349	0.166634	0.250915	0.0765844	0	0.237832	0.140993	0	0
gsm971987	0	0.644341	0.786015	3.2885	colitis-like	0.0203223	0.114899	0.203723	0.200589	0	0.649219	0	0	0.00409485	0.00904397	0.254208	0	0	0	0.05605	0.203103	0.359534	0	0.943115	0.256201	0.0144025	0
gsm971988	0	0.55712	0.83684	1.41732	Intermediate	0	0.105212	0	0.204278	0	0.259978	0	0.110481	0.111312	0	0.0715153	0	0.0340579	0.0742841	0.0414838	0.133754	0.0641344	0.0571424	0	0.139863	0	0.00982629
gsm971989	0	0.746652	0.708444	1.21055	Intermediate	0	0.0330084	0.0393502	0.158603	0	0.367991	0	0.0884126	0.0724658	0	0.115166	0	0.0303632	0.0022232	0.0168485	0.0594241	0.0724783	0.00706186	0	0.147158	0	0
gsm971990	0	0.821042	0.732955	2.23856	Intermediate	0	0.0958365	0.174713	0.158369	0	0.349311	0.146915	0.0833894	0.0243053	0	0.0949561	0	0	0.122259	0.0934078	0.203225	0.168927	0.062837	0.343796	0.0664949	0	0.049813
gsm971991	0	0.879538	0.619684	1.66912	Intermediate	0	0.00249108	0.00605018	0.157984	0	0.32712	0.0474317	0.0744314	0.0294687	0	0.0880632	0	0	0.387849	0.0616328	0.181091	0	0.0658141	0	0.160865	0.0201426	0.0586809
gsm971992	0	0.747929	0.761241	1.5154	sporadic-like	0.000298474	0.00506566	0.193879	0.097637	0	0.332266	0.107664	0.0477675	0.03019	0	0.099502	0	0.00305634	0.0740012	0.0624489	0.190039	0.0597403	0.0215725	0.0626014	0.0804962	0.0120561	0.0351132
gsm971993	0	0.822248	0.687147	2.17513	Intermediate	0	0.112169	0	0.342319	0	0.219276	0	0.179065	0.153203	0	0.195307	0	0.0395121	0.000308163	0.177365	0.20393	0.237156	0	0	0.249035	0	0.0664847
gsm971994	0	0.765232	0.724108	1.29048	Intermediate	0	0.0194714	0.0461373	0.0822797	0	0.386917	0	0.024726	0.0222816	0	0.0383286	0.0292829	0.0153705	0.135849	0.0033803	0.177145	0.0625867	0.0365877	0.0832026	0.100195	0.0136148	0.0131292
gsm971995	0	0.771002	0.73574	1.93734	Intermediate	0	0.0320562	0.0321616	0.18891	0	0.246147	0	0.0872677	0.17528	0	0.0937139	0	0.0252612	0	0.0820352	0.280961	0.286109	0	0.159877	0.197266	0.0477454	0.00254685
gsm971996	0	0.822799	0.678885	3.66661	colitis-like	0	0.107468	0	0.619121	0	0.246357	0.0754585	0.093737	0.165793	0	0.151671	0	0.0631187	0.49213	0.30322	0.694094	0.0434169	0	0.228925	0.360964	0	0.0211394
gsm971997	0	0.584495	0.820448	4.67223	colitis-like	0.498001	0.171218	0	1.32117	0	0.0894787	0.0830667	0.325941	0.152	0	0.272596	0	0	0.130759	0.573425	0.41686	0.248133	0	0.243199	0.101168	0.00633093	0.0388818
gsm971998	0	0.703642	0.763608	2.03616	Intermediate	0.00576347	0.0074878	0.0985945	0.230484	0	0.407341	0	0	0.0730754	0	0.227984	0	0.0420526	0	0.077606	0.2757	0.14278	0.0439878	0.242585	0.160181	0	0.000535362
gsm971999	0	0.829311	0.704211	2.33523	colitis-like	0.0062534	0.0760573	0.135479	0.215955	0	0.4768	0	0.104054	0.103019	0	0.190368	0	0.039138	0.0708763	0.085504	0.208461	0.237247	0.0138879	0.0887528	0.212588	0.0537449	0.0170415
gsm972000	0	0.843898	0.67412	1.33178	Intermediate	0	0.00912693	0	0.230412	0	0.124172	0	0.124656	0.137263	0	0.0229623	0	0.0220505	0.100048	0.0564838	0.266108	0.104615	0	0.0502528	0.0784718	0	0.00515675
gsm972001	0	0.864846	0.676714	1.67867	sporadic-like	0	0.065135	0.17174	0.191843	0	0.386616	0	0.0231266	0.122931	0	0.114966	0	0.0324571	0.0447534	0.0485199	0.0889082	0.0830521	0.0344722	0.115624	0.135059	0.0180566	0.00141071
gsm972002	0	0.700396	0.741681	1.44989	Intermediate	0.0125934	0	0	0.038441	0	0.313999	0	0.0363779	0.0232956	0	0.179673	0	0.00547591	0.107174	0.0148813	0.12439	0	0.0889003	0	0.346367	0.0480274	0.110299
gsm972003	0	0.75975	0.738739	1.26652	sporadic-like	0	0.0290736	0.215209	0.0753902	0	0.251316	0	0.157713	0.116641	0	0.0694596	0	0.00561427	0.039561	0.0719277	0.0820529	0.0349476	0.00735385	0	0.0837658	0	0.0264912
gsm972004	0	0.789793	0.691243	1.5418	Intermediate	0	0.0700886	0.0334021	0.178298	0	0.394189	0	0.137987	0.0763837	0	0.108832	0	0.0337655	0.0420634	0.0718165	0.155926	0.0256117	0	0	0.205185	0.0082555	0
gsm972005	0	0.477199	0.877178	1.04589	sporadic-like	0.00596888	0	0.0394648	0.0544146	0	0.197205	0.0165347	0.058628	0.0424435	0	0.01809	0.0377846	0.0377887	0.0333537	0.00440087	0.0754845	0.0633257	0.0156778	0	0.284205	0.0504577	0.0106653
gsm972006	0	0.832517	0.695184	1.71877	Intermediate	0.0316073	0	0	0.205647	0	0.287346	0.136876	0.0709032	0.0557508	0	0	0.00232479	0.00322052	0.15683	0.0939829	0.19451	0.0767286	0	0.208528	0.093958	0.0859108	0.0146458
gsm972007	0	0.771411	0.735585	2.2152	colitis-like	0	0.00775982	0.0335459	0.195172	0	0.455563	0	0.093341	0.231419	0	0.072554	0	0.149837	0.0586329	0.0666462	0.232309	0.340392	0	0.150736	0.116759	0.0105334	0
gsm972008	0	0.749775	0.717593	2.37013	colitis-like	0	0.0119047	0	0.0711755	0.00933339	0.384021	0	0	0.00784238	0	0.229734	0	0.0875359	0.0806945	0	0.272761	0.285126	0.240169	0	0.136273	0.0589103	0.494651
gsm972009	0	0.700068	0.759878	1.79621	colitis-like	0.0162014	0.031834	0.0765373	0.223762	0	0.365732	0.0113967	0.0643039	0.067762	0	0.0982439	0	0.00524015	0.0205978	0.0128058	0.138462	0.116754	0.0688559	0.271347	0.18768	0	0.0186902
gsm972010	0	0.821395	0.681515	1.84344	colitis-like	0	0	0.0286384	0.173117	0	0.346301	0.0545729	0.0456642	0.0015947	0	0.113944	0	0.0447839	0.229425	0.0278244	0.216847	0.0824174	0.0742324	0	0.289265	0.0602521	0.0545619
gsm972011	0	0.749978	0.742989	2.31948	colitis-like	0.0444765	0.0890191	0	0.413727	0	0.188765	0	0.150137	0.167899	0	0	0.0242538	0.0644341	0.0132891	0.228311	0.161505	0.334267	0	0.331561	0.0957981	0	0.01204
gsm972012	0	0.685918	0.768555	1.39617	sporadic-like	0	0.0351455	0.0615418	0.00920411	0	0.452975	0.0527295	0.0961004	0.0269831	0	0.105892	0	0.0201517	0.105822	0.0688041	0.167771	0	0.044517	0	0.138924	0.00410683	0.0055001
gsm972013	0	0.743314	0.724612	1.15349	Intermediate	0	0	0	0.0266898	0	0.339182	0	0.0854347	0.0264508	0	0.102785	0	0.0111801	0.0806832	0.0101614	0.14715	0.00578825	0.0645029	0	0.185387	0.00963866	0.0584611
gsm972014	0	0.750808	0.72103	1.29592	sporadic-like	0.00657072	0	0.00350206	0.0539071	0	0.261775	0.0508088	0.0371105	0.016384	0	0.081854	0	0.0125651	0.101546	0.0288576	0.15946	0.0481219	0.062965	0	0.270854	0.0573333	0.0423051
gsm972015	0	0.732336	0.733652	1.40461	Intermediate	0.00332297	0.00241046	0	0.188992	0	0.221506	0	0.0942094	0.0702498	0	0.151504	0	0.0177476	0.0898955	0.0229061	0.139017	0	0.154879	0	0.180801	0.00161487	0.0655546
gsm972016	0	0.813053	0.671116	1.79004	colitis-like	0.0301011	0.029714	0.0458753	0.0465048	0	0.232613	0	0.155909	0.0876456	0	0.225053	0	0	0.213073	0.0113324	0.175036	0	0.0637353	0	0.392126	0	0.0813199
gsm972017	0	0.830994	0.659878	1.40927	Intermediate	0.0166171	0.0100993	0	0.258743	0	0.0259961	0	0.124062	0.191316	0	0.146568	0	0.0317228	0.20213	0.0380235	0.183117	0	0	0	0.167271	0	0.0136024
gsm972018	0	0.744387	0.727474	2.05426	colitis-like	0	0.022199	0.0207886	0	0	0.467686	0	0.169216	0	0	0.13488	0.00300469	0	0.157335	0.265111	0.314377	0.0733043	0.0853669	0	0.183036	0.00690822	0.151045
gsm972019	0	0.789214	0.711511	2.41271	colitis-like	0	0.175862	0	0.659111	0	0.0944812	0	0.14901	0.161931	0	0.0729595	0	0.0463167	0.0855162	0.235656	0.153689	0.320323	0	0.179892	0.0777913	0	0.000171365
gsm972020	0	0.788713	0.71212	1.65768	colitis-like	0.0321056	0.0511608	0.0012309	0.230779	0	0.194468	0	0.0831658	0.162038	0	0.149784	0	0.0337201	0.10023	0.102082	0.0896615	0.131803	0	0.152123	0.124974	0	0.0183513
gsm972021	0	0.686625	0.760893	1.12381	colitis-like	0.00717121	0.0184279	0.0378409	0.130109	0	0.132201	0	0.110766	0.0830792	0	0.0610484	0.015697	0.0162821	0.240675	0.0248774	0.130781	0.00196179	0.0242976	0.0222857	0.05318	0	0.0131296
gsm972022	0	0.782374	0.704017	1.45583	Intermediate	0.0261718	0.0666745	0	0.171166	0	0.180592	0	0.0791693	0.172571	0	0.136202	0	0.0158665	0.139748	0.147826	0.112232	0.0324258	0	0.051235	0.119031	0	0.00491869
gsm972023	0	0.757422	0.717257	1.38675	Intermediate	0.0490725	0.115595	0	0.0764131	0	0.182364	0	0.00635939	0.177786	0	0.0936773	0	0	0.25577	0.0195989	0.158165	0	0.02756	0	0.205178	0	0.0192135
gsm972024	0	0.649953	0.779467	1.02591	sporadic-like	0	0.00836261	0	0.0907637	0	0.197799	0	0.0562285	0.131049	0	0.0980108	0	0.0249297	0.123703	0.0232629	0.111011	0.0303433	0	0	0.130452	0	0
gsm972025	0	0.789826	0.70723	1.31334	Intermediate	0	0.0462209	0.0250085	0.287381	0	0.100953	0.0123825	0.0415949	0.138616	0	0.089657	0	0.00895313	0.103414	0.0534827	0.137796	0.0871187	0	0.0320116	0.1166	0.0115518	0.0205993
gsm972026	0	0.761265	0.73057	1.98352	colitis-like	0.113718	0	0	0.333399	0.16847	0	0	0.0224483	0.0174819	0	0.0249646	0.139121	0.143422	0.118224	0.0872967	0.407734	0.0349855	0	0.291518	0.0653772	0	0.0153582
gsm972027	0	0.627241	0.794358	1.07382	Intermediate	0.0167206	0	0	0.0965529	0	0.111064	0	0.0623246	0.143005	0	0.0853883	0	0.0456858	0.210407	0.017219	0.130225	0	0	0.0513754	0.103854	0	0
gsm972028	0	0.674283	0.769613	1.72239	Intermediate	0.0278391	0.0275044	0.00387569	0.277327	0	0.179979	0	0.0197394	0.161855	0	0.287215	0	0.0388118	0.0453958	0.0654661	0.19461	0.147197	0	0.0426215	0.15568	0	0.0472753
gsm972029	0	0.692585	0.755049	1.40914	Intermediate	0	0.0206094	0	0.214747	0	0.153456	0	0.0783208	0.0946679	0	0.168973	0	0.0105547	0.198532	0.020368	0.163166	0	0.0466652	0.0919763	0.138134	0	0.00897335
gsm972030	0	0.517764	0.857182	1.42448	colitis-like	0.0341257	0.00339006	0	0.174648	0.0420456	0.145794	0	0.00850527	0.205189	0	0.126381	0	0.0798023	0.149402	0.04617	0.167613	0.0302065	0.0102637	0.0204134	0.153287	0	0.0272403
gsm972031	0	0.66844	0.766635	1.19889	Intermediate	0	0	0.0269175	0.106611	0	0.289195	0	0.0852849	0.077028	0	0.107068	0	0.0324992	0.161215	0.0439904	0.0964776	0	0.00421026	0	0.168395	0	0
gsm972032	0	0.699068	0.748242	1.28829	sporadic-like	0	0.0367945	0	0.0705512	0	0.385451	0	0.0603308	0.146529	0	0.0686902	0	0.00913819	0.156477	0.026342	0.0918737	0.0308569	0.0418761	0	0.163383	0	0
gsm972033	0	0.651855	0.774925	0.849347	sporadic-like	0	0.0323552	0	0.11677	0	0.148102	0	0.0343795	0.17285	0	0.0673635	0	0.0277819	0.0385949	0.00828861	0.072352	0.0189201	0	0	0.10161	0.00997946	0
gsm972034	0	0.62642	0.797506	1.05417	sporadic-like	0	0.0711303	0	0.111179	0	0.2083	0	0.0215039	0.183236	0	0.0540167	0	0.0326816	0.0417051	0.013313	0.0954784	0	0.0870132	0	0.127038	0	0.0075767
gsm972035	0	0.586995	0.821564	0.885943	sporadic-like	0.0121574	0	0.029572	0.071701	0	0.163558	0	0.050919	0.128228	0	0.0800877	0	0.032592	0.0193061	0.0125944	0.0974499	0.0475109	0.0330282	0	0.107239	0	0
gsm972036	0	0.725858	0.730254	1.10684	sporadic-like	0	0.014621	0.0119987	0.161514	0	0.206366	0	0.0678069	0.170657	0	0.0840866	0	0.0230461	0.0665846	0.0371189	0.0762154	0.0513557	0	0	0.125139	0	0.01033
gsm972037	0	0.599448	0.813634	1.24483	sporadic-like	0	0.0578101	0.00315586	0.129986	0	0.27318	0	0.140902	0.0605523	0	0.0781665	0	0.0155099	0.0632898	0.0527665	0.126587	0.0725501	0.0281482	0	0.125318	0	0.0169051
gsm972038	0	0.388381	0.920186	1.42975	sporadic-like	0.0207901	0	0	0.0950854	0	0.209712	0.0628002	0.122373	0.0560432	0.0376755	0.117802	0	0.0185305	0.11155	0.0279402	0.0063437	0.215902	0.113759	0	0.179428	0.00878044	0.0252399
gsm972039	0	0.386061	0.920849	2.31134	colitis-like	0	0.156652	0.198497	0.207278	0	0.359907	0.033033	0.334023	0	0	0.0153437	0	0.299205	0.0356002	0	0.104628	0	0.121308	0.232003	0.142907	0	0.0709515
gsm972040	0	0.608892	0.806474	1.20536	sporadic-like	0	0.0117666	0	0.101753	0	0.293891	0.0255458	0.0231997	0.0483577	0	0.11904	0	0.0383018	0.117641	0.0116254	0.0946107	0.108435	0.0286476	0	0.182541	0	0
gsm972041	0	0.708415	0.74375	1.18671	sporadic-like	0	0.0126409	0.0248324	0.132818	0	0.136585	0	0.0533115	0.117261	0	0.0741492	0	0.00337493	0.217944	0.0394078	0.109931	0.00938934	0.0123506	0.0420324	0.178793	0	0.0218908
gsm972042	0	0.687721	0.785026	1.53023	sporadic-like	0.00151129	0	0.256045	0.180033	0	0.255531	0	0.0146539	0.178181	0	0.0914112	0	0.0262417	0.0576098	0.0457518	0.0971215	0.0958388	0.0569384	0.0275844	0.145779	0	0
gsm972043	0	0.648143	0.78404	1.11102	sporadic-like	0	0.0197942	0.0414011	0.10489	0	0.325939	0.00738404	0.00204963	0.0880088	0	0.0575167	0	0	0.160649	0.0145827	0.0925002	0.0834248	0.0136921	0	0.0991133	0	7.12964e-05
gsm972044	0	0.539038	0.845808	1.01024	Intermediate	0	0.0345091	0.00180441	0.0421146	0	0.191207	0	0.0158422	0.0831799	0	0.141314	0	0.0625474	0.0578691	0	0.0328606	0.0671434	0.0541479	0	0.174145	0.0192354	0.0323202
gsm972045	0	0.69821	0.750412	1.11812	sporadic-like	0	0.120144	0	0.0940506	0	0.171667	0	0.142845	0.157711	0	0.0704537	0	0.0279139	0.0881112	0.010003	0.0739973	0	0.010203	0	0.150219	0	0.000803232
gsm972046	0	0.36596	0.931501	2.76453	colitis-like	0.0324321	0.0490821	0	0.36135	0	0.906174	0.0203429	0.000275027	0.0164252	0	0.132355	0	0.040381	0	0.0965519	0.414347	0.481211	0	0.0414829	0.129252	0	0.0428666
gsm972047	0	0.687267	0.763244	1.22614	Intermediate	0	0.0399248	0.0214734	0.105683	0.0481541	0.246983	0	0.0125971	0.0492641	0	0.145944	0	0.0106464	0.160001	0.0128695	0.0605486	0.116743	0	0.0617371	0.129625	0	0.0039474
gsm972048	0	0.70176	0.750956	1.08326	sporadic-like	0.0057142	0	0	0.0631961	0.0418174	0.151462	0	0.101265	0.0776381	0	0.132399	0	0	0.111215	0.00831969	0.0905203	0.0928945	0.0398618	0	0.163352	0	0.00360522
gsm972049	0	0.652176	0.778837	1.02187	Intermediate	0	0.0838492	0.000511627	0.0887219	0	0.18815	0	0.0241904	0.0883156	0	0.075213	0	0	0.139653	0.00280608	0.114244	0	0.0386612	0	0.177558	0	0
gsm972050	0	0.649352	0.780206	1.40325	sporadic-like	0.00888245	0	0.18778	0.190512	0	0.374391	0	0.084836	0.148073	0	0.0789234	0	0.030198	0.000417424	0	0.0260073	0.0724155	0.0265534	0	0.173934	0.000326508	0
gsm972051	0	0.649675	0.788851	1.55338	colitis-like	0	0.0456042	0	0.0837024	0	0.228282	0	0.0528475	0.0984884	0	0.0506024	0	0.0253682	0.174115	0.0497226	0.295174	0.0695891	0.0312138	0.119829	0.176206	0	0.0526349
gsm972052	0	0.782258	0.711314	1.29675	Intermediate	0	0.0403083	0.0162768	0.156837	0	0.184369	0	0.185251	0.0341473	0	0.101365	0	0.010203	0.0853201	0.089732	0.14217	0.0396472	0.0355679	0.0762523	0.0993065	0	0
gsm972053	0	0.619809	0.800782	0.973707	sporadic-like	0	0.0440272	0	0.197489	0	0.0458312	0	0.114155	0.126585	0	0.069284	0.00571256	0.0194055	0.0501759	0.0511052	0.0515787	0.0658121	0.0539312	0.0157734	0.0628419	0	0
gsm972054	0	0.820247	0.683528	2.10822	colitis-like	0.0102233	0.0827536	0	0.133742	0	0.323424	0	0.0968067	0.149017	0	0.145743	0	0	0.351478	0.174288	0.221138	0.0652005	0	0.0897409	0.194199	0	0.070467
gsm972055	0	0.838238	0.668596	1.63336	Intermediate	0.00298943	0.000691152	0	0.346124	0	0.0542145	0	0.179435	0.151295	0	0.147473	0	0.000460258	0.098852	0.0886334	0.234035	0.154742	0	0	0.13095	0	0.0434677
gsm972056	0	0.645701	0.777906	1.36016	Intermediate	0.0179414	0	0.00568393	0.259468	0	0.095789	0.0250648	0.155902	0.0848748	0	0.207839	0	0.0374044	0.0606176	0.0131442	0.139199	0.0037451	0.0470868	0	0.189274	0	0.0171266
gsm972057	0	0.731235	0.742784	1.17414	sporadic-like	0	0.0185981	0.0137558	0.239195	0	0.0535542	0	0.115393	0.0844358	0	0.0846199	0	0.041886	0	0.0357793	0.164051	0.0964678	0	0	0.131	0	0.0954016
gsm972058	0	0.721258	0.737139	2.85583	colitis-like	0.00273974	0	0	0.23087	0	0.53724	0.0129868	0.105587	0.00724416	0	0.262313	0	0.0415402	0.297809	0.0758067	0.252096	0.0903722	0.154935	0	0.358779	0	0.42551
gsm972059	0	0.795857	0.70041	2.89676	colitis-like	0.083824	0.0548805	0.0620584	0.546421	0	0.0601972	0	0.192947	0.179244	0	0.297657	0	0.0313397	0.240552	0.167121	0.38469	0.064614	0	0	0.378027	0	0.153183
gsm972060	0	0.823751	0.690508	1.87864	Intermediate	0	0.070898	0	0.313452	0	0.0887077	0	0.257408	0.167858	0	0.0166628	0.022852	0.00512792	0.141882	0.165141	0.27843	0.171055	0	0.0684729	0.0978109	0	0.0128819
gsm972061	0	0.779935	0.69488	1.32375	Intermediate	0.0078231	0.00771478	0	0.284361	0	0	0	0.136472	0.230342	0.00965762	0.00521337	0	0.0334621	0.199726	0.0509716	0.149702	0	0	0	0.188446	0	0.0198588
gsm972062	0	0.855899	0.673076	1.58413	Intermediate	0	0.112642	0.0244378	0.153711	0	0.272824	0	0.0429209	0.180848	0	0.0352926	0	0.0346347	0.0276512	0.0301707	0.148382	0.211304	0	0	0.282497	0.00622028	0.0205951
gsm972063	0	0.8402	0.689482	2.01755	colitis-like	0	0.0688338	0.0615339	0.197031	0	0.369017	0	0.0636839	0.235557	0	0.011805	0.00244548	0	0.121977	0.0916203	0.192383	0.216046	0.00143925	0.115934	0.223493	0	0.0447487
gsm972064	0	0.888169	0.615044	2.53939	colitis-like	0	0.213767	0.0500828	0.167069	0	0.248077	0.0146096	0.0210335	0.114794	0	0.0788182	0.00845952	0.0292048	0.335098	0.0855956	0.356196	0.0452028	0	0	0.56743	0	0.203952
gsm972065	0	0.790739	0.720064	1.72692	Intermediate	0	0	0.0826167	0.103785	0	0.347171	0.0324115	0.0776565	0.0598927	0	0.0866617	0	0.0138101	0.14829	0.0814457	0.220639	0.101913	0	0.153632	0.158831	0	0.0581622
gsm972066	0	0.837278	0.675329	1.8164	Intermediate	0	0.0585571	0.119351	0.143766	0.00163918	0.257098	0.0483007	0	0.0786022	0	0.200032	0	0.0182723	0.260313	0.0522927	0.179962	0	0.0220655	0.0099439	0.257198	0	0.109001
gsm972067	0	0.849345	0.672234	1.89027	colitis-like	0	0.0642272	0.0312347	0.382238	0	0.0800114	0	0.133105	0.221399	0	0.15053	0	0.0345394	0.102735	0.103864	0.199789	0.190905	0	0.0223639	0.173325	0	0
gsm972068	0	0.792371	0.68502	3.10515	colitis-like	0	0.104192	0	0.419005	0	0.101472	0	0.0626033	0.191346	0	0	0.0695604	0.242185	0.724757	0.091894	0.574112	0.0730819	0	0.181276	0.179145	0	0.0905206
gsm972069	0	0.785472	0.712963	1.35421	Intermediate	0	0.0232585	0.0392355	0.0995072	0	0.246048	0	0.0701765	0.0954131	0	0.107192	0	0.00770612	0.169185	0.040358	0.174963	0.0286945	0	0.0524081	0.114354	0.0272143	0.0584974
gsm972070	0	0.769574	0.740475	1.86007	colitis-like	0	0	0.219402	0.172326	0	0.363907	0	0.0226422	0.165874	0	0.0316275	0	0	0.0138698	0.0188499	0.182998	0.208711	0	0.296341	0.132891	0.0164264	0.0141992
gsm972071	0	0.883338	0.608048	1.53753	Intermediate	0	0.0739563	0.01598	0.069851	0	0.251294	0	0	0.108186	0	0.118376	0	0	0.399397	0.00865236	0.187432	0.00495211	0.0449395	0.026769	0.205854	0	0.021886
gsm972072	0	0.764894	0.723301	2.92168	colitis-like	0	0	0	0.44069	0	0.244147	0.00896197	0.262027	0.1129	0.232053	0.0733434	0	0	0.165573	0.311955	0.368036	0.342493	0	0.224591	0.081405	0	0.0535096
gsm972073	0	0.840437	0.676798	2.5571	colitis-like	0	0.0403136	0.0053289	0.221353	0	0.406844	0.0284773	0.196392	0.0189829	0	0.0462321	0.0255654	0	0.382369	0.164126	0.384853	0	0.0411171	0.391633	0.0815222	0	0.121989
gsm972074	0	0.785188	0.717271	1.78049	Intermediate	0	0.0243641	0.0549195	0.183575	0	0.304641	0.0732741	0.0743497	0.0996284	0	0.108403	0	0.0110009	0.165757	0.087259	0.226463	0.130831	0	0	0.177438	0	0.0585839
gsm972075	0	0.78974	0.706302	1.87202	Intermediate	0	0.0222737	0.0848826	0.387372	0	0.126398	0.0456555	0.172019	0.0711552	0	0.00491704	0.0777175	0	0.2608	0.0973929	0.276411	0.0915591	0	0.0470548	0.0784585	0	0.0279538
gsm972076	0	0.825961	0.671319	2.18917	colitis-like	0.00119473	0	0	0.383383	0	0.214483	0.0250512	0.240909	0.0326758	0	0.0343548	0.138268	0.0135045	0.295143	0.207909	0.251194	0.045916	0.0278546	0.151788	0.0664345	0	0.0591041
gsm972077	0	0.694975	0.772866	2.28545	Intermediate	0	0.125609	0.134516	0.443488	0	0	0	0.229241	0.285741	0	0.12845	0	0.0218523	0.0471746	0.0660913	0.22449	0.275413	0	0	0.273421	0	0.0299676
gsm972078	0	0.877439	0.622802	1.58955	Intermediate	0	0	0	0.0444027	0	0.257941	0	0.114596	0.111049	0	0.0965876	0	0	0.300283	0.0786653	0.171161	0.0113265	0.00177752	0.0802272	0.242561	0	0.0789716
gsm972079	0	0.726285	0.753742	2.8889	Intermediate	0	0.142676	0	0.443345	0.0587332	0	0	0.151951	0.425469	0	0.260022	0	0.222209	0.189053	0.0873311	0.221087	0.306326	0	0.0294414	0.214764	0	0.136487
gsm972080	0	0.848983	0.646931	1.67382	colitis-like	0	0.0707379	0	0.100445	0	0.367651	0	0.0202075	0.0117458	0	0.129036	0	0	0.309336	0.0730808	0.175161	0	0.0513305	0	0.241853	0	0.123241
gsm972081	0	0.687077	0.785943	1.35971	Intermediate	6.95831e-05	0.0246367	0.155505	0.0994976	0	0.325708	0	0.0427259	0.112657	0	0.065765	0	0.0218649	0	0.034719	0.134686	0.207583	0	0	0.105292	0	0.0290023
gsm972082	0	0.721976	0.745921	2.16235	colitis-like	0	0.09986	0	0.239477	0	0.344638	0	0.0994623	0.12557	0	0.175868	0	0.0655683	0.095864	0.0490227	0.219261	0.0888857	0.0305235	0.167977	0.304497	0	0.0558707
gsm972083	0	0.83403	0.674871	1.86503	colitis-like	0	0.0990269	0	0.303711	0	0.23104	0	0.144706	0.17807	0	0.0709838	0	0	0	0.112801	0.146545	0.185498	0	0	0.29321	0.00412022	0.0953172
gsm972084	0	0.59988	0.820472	2.8822	colitis-like	0	0.270237	0.154502	0.232344	0	0.61614	0	0.134493	0.128051	0.0571329	0.0999618	0	0	0	0.036971	0.340027	0.125607	0.0248639	0.473968	0.167283	0.0133061	0.00731297
gsm972085	0	0.731986	0.74541	1.88111	colitis-like	0.0123885	0	0.197089	0.259352	0.0307695	0.239339	0.0198525	0.000804531	0.117169	0	0.221061	0	0.055868	0.113936	0.0344776	0.146458	0.00438541	0.0582584	0	0.239936	0	0.129969
gsm972086	0	0.815446	0.670744	1.21649	Intermediate	0	0.107097	0	0.162556	0	0.145662	0	0.234624	0.0582156	0.0284638	0	0.0733245	0.00268751	0.0922427	0.101023	0.0908717	0.0553152	0	0	0.0644101	0	0
gsm972087	0	0.73592	0.741366	1.74122	sporadic-like	0	0.0338412	0.15518	0.244508	0	0.247587	0.138948	0.0968913	0.0347613	0	0.134125	0	0	0.19977	0.0981523	0.122227	0.00444182	0.0355651	0	0.195224	0	0
gsm972088	0	0.582746	0.82124	2.31	colitis-like	0.441846	0	0.143586	0.259734	0	0.540138	0	0.176316	0.0963928	0.0998397	0	0	0	0	0.031432	0.206425	0	0.069229	0.0456998	0.196951	0	0.00241012
gsm972089	0	0.615191	0.818019	2.16741	colitis-like	0.0424905	0.191943	0	0.134665	0	0.288513	0	0.126596	0.0836222	0.00909293	0.0403602	0.00434261	0.120128	0	0.0816597	0.285037	0.131981	0.0776374	0.415231	0.111356	0	0.0227573
gsm972090	0	0.602606	0.809132	0.883835	sporadic-like	0	0.0385012	0	0.104847	0	0.161452	0	0.104231	0.0595637	0	0.0813541	0	0.0147009	0.0449243	0.013349	0.0959034	0.057444	0.0014592	0	0.102368	0	0.00373668
gsm972091	0	0.579321	0.82004	1.22208	sporadic-like	0	0.0398105	0	0.1554	0	0.221112	0.0219872	0.170401	0.055528	0	0.125498	0	0.0142385	0.0357102	0.0319455	0.0699876	0.0791999	0.0178278	0	0.170583	0.000235594	0.0126122
gsm972092	0	0.724825	0.756169	1.89746	colitis-like	0	0.0820857	0	0.0424207	0	0.261113	0	0.186831	0.152059	0	0	0.0903084	0.00983867	0.192408	0.188555	0.222647	0.257215	0	0.152241	0.043036	0	0.0166963
gsm972093	0	0.765864	0.729982	1.37422	Intermediate	0	0.0838508	0.0693548	0.0946231	0	0.309878	0	0.0681656	0.0230104	0.000639831	0.0594637	0	0.013991	0.171224	0.0267293	0.157717	0	0.0140045	0.134783	0.115139	0	0.0316492
gsm972094	0	0.851891	0.690992	2.01488	colitis-like	0	0.07516	0.283498	0.315501	0	0.276688	0	0.0701928	0.0293326	0	0.114801	0	0	0.231443	0.103369	0.119072	0.00984344	0.0155738	0.142461	0.17303	0	0.0549095
gsm972095	0	0.840693	0.669392	1.50234	colitis-like	0	0.015123	0	0.051879	0	0.267303	0	0.109436	0.0684463	0	0.0909282	0	0	0.205136	0.132886	0.162874	0.113197	0.0626166	0	0.168597	0.00421241	0.0497031
gsm972096	0	0.632826	0.784737	0.804474	sporadic-like	0.0191065	0	0	0.136597	0	0.0888632	0	0.108309	0.125656	0	0.0682653	0	0.0356067	0.0130388	0.0057999	0.0218156	0.0536146	0.0141169	0	0.112763	0.000921077	0
gsm972097	0	0.550675	0.844246	1.57642	colitis-like	0.0200598	0.0250858	0	0.332102	0	0.105417	0	0.167585	0.072812	0	0.0369649	0.024012	0.0445653	0.055077	0.0309304	0.218688	0.180272	0	0.22727	0.0327448	0	0.00283809
gsm972098	0	0.534204	0.844185	1.03046	sporadic-like	0.01704	0	0	0.189792	0	0.194386	0	0.133722	0.159061	0	0.0260484	0	0.0283823	0.0178044	0.0052025	0.109981	0.0184579	0.0360479	0.021457	0.0730805	0	0
gsm972099	0	0.657468	0.770312	0.974231	sporadic-like	0.00471126	0	0	0.178955	0	0.185233	0	0.125825	0.122172	0	0.0186294	0	0.0336065	0	0.0111481	0.0974808	0.086221	0	0	0.11025	0	0
gsm972100	0	0.424347	0.905167	1.34731	sporadic-like	0	0.0216746	0	0.132401	0	0.241131	0	0.0635738	0.127564	0	0.171219	0	0.0116206	0.139634	0.0272719	0.152963	0.0158243	0.0301418	0	0.202316	0	0.0099701
gsm972101	0	0.660177	0.791366	1.76968	Intermediate	0.0265044	0.0346456	0.0994286	0.256432	0	0.292432	0	0.112537	0.145334	0	0.0463647	0	0.0216241	0	0.037293	0.18508	0.181937	0.0357213	0.143778	0.143989	0.00657475	0
gsm972102	0	0.620874	0.80565	3.05593	colitis-like	0.00300772	0.167751	0.225042	0.519814	0	0.545026	0	0.209196	0.0856391	0.023203	0.112891	0	0.0217953	0	0.107749	0.43749	0.0408428	0	0.217453	0.315904	0.0133055	0.00982378
gsm972103	0	0.737972	0.719957	2.08939	colitis-like	0.00081496	0.0771657	0	0.611627	0	0	0.00163036	0.309295	0.214367	0	0.0785382	0	0	0.0277067	0.247864	0.21402	0.144657	0.0109698	0.0706007	0.0801302	0	0
gsm972104	0	0.807801	0.691391	2.35656	colitis-like	0	0.0535846	0.0681168	0.143948	0	0.450102	0	0.0600995	0.16881	0	0.201447	0	0.0202006	0.0910126	0.0724022	0.158201	0.164227	0	0.411174	0.266266	0.00425268	0.0227126
gsm972105	0	0.682269	0.754603	1.15671	Intermediate	0	0.0226913	0	0.178669	0	0.0621252	0	0.159497	0.247576	0	0.0547478	0	0.032778	0.0731492	0.0235274	0.0806522	0	0.0264345	0	0.188617	0	0.0062451
gsm972106	0	0.707068	0.749791	1.07872	sporadic-like	0.017383	0	0	0.150942	0	0.0895943	0	0.168667	0.160529	0	0.0569137	0.0128128	0.00121997	0.00498705	0.0466468	0.143579	0.127751	0	0	0.0897111	0	0.00798207
gsm972107	0	0.824121	0.681288	1.76657	colitis-like	0.0266018	0	0	0.311196	0	0.0180768	0.129182	0.160552	0.0855607	0	0.103805	0	0.140502	0.260353	0.115297	0.170897	0	0	0	0.196881	0	0.0476674
gsm972108	0	0.707386	0.742484	1.53804	sporadic-like	0	0.00223491	0	0.253786	0	0.234509	0.0391477	0.107214	0.138612	0	0.157692	0	0.0349825	0.099139	0.105737	0.0587409	0.121652	0	0	0.184595	0	0
gsm972109	0	0.657653	0.775342	1.55319	sporadic-like	0	0.0384578	0	0.111146	0	0.138548	0	0.12344	0.160817	0	0.232799	0	0	0.234168	0.0785465	0.226103	0	0	0	0.16867	0	0.0404917
gsm972110	0	0.793924	0.68925	1.56655	sporadic-like	0	0.0268711	0.0876024	0.406156	0	0.293253	0.0544416	0.0774447	0.0109908	0	0.103865	0	0.0538173	0	0.0738347	0.164354	0.0758364	0	0.00728484	0.130795	0	0
gsm972111	0	0.797029	0.717692	1.60272	Intermediate	0	0.022872	0.300887	0.35003	0	0.15866	0	0.141833	0.150597	0	0	0	0.028917	0.0473795	0.0281059	0.141738	0.0626653	0.00541774	0	0.162777	0	0.000837883
gsm972112	0	0.83872	0.662001	2.60409	colitis-like	0.0399173	0	0	0.524658	0	0.0364105	0	0.109419	0.162434	0	0	0.0615655	0.0610701	0.457934	0.127423	0.481195	0.13003	0	0.0550333	0.21817	0.0509246	0.0879057
gsm972114	0	0.766589	0.697548	1.38565	sporadic-like	0	0.0229241	0	0.0423249	0	0.204844	0	0.0807836	0.0513683	0	0.0943799	0	0.0531126	0.135417	0.000819177	0.0834966	0	0.112716	0	0.33119	0	0.172273
gsm972115	0	0.675733	0.773433	1.22627	Intermediate	0	0.0821366	0	0.103172	0	0.175002	0	0.143332	0.148697	0	0.0963716	0	0.0275378	0.0313657	0.0445942	0.0908917	0.0681696	0.00282247	0.0772523	0.118316	0	0.016607
gsm972116	0	0.615483	0.819329	1.52474	colitis-like	0	0.03703	0.182513	0.200242	0	0.228287	0	0.121446	0.10801	0	0.0401722	0	0.036736	0	0.00577661	0.108065	0.139446	0.0232393	0.244742	0.0448319	0	0.00420561
gsm972117	0	0.649132	0.782383	3.57769	colitis-like	0	0.158328	0	1.09437	0	0	0.267628	0.474854	0	0	0.162093	0.0341447	0	0.231422	0.295119	0.432854	0	0.20489	0.209668	0.012316	0	0
gsm972118	0	0.621389	0.796653	1.03161	sporadic-like	0	0.0432904	0	0.153945	0	0.0680856	0	0.129138	0.146885	0	0.129099	0	0.0294657	0.0448159	0.0138279	0.0794631	0.0585125	0	0.000150096	0.113785	0.0200182	0.00113312
gsm972119	0	0.543475	0.843976	1.07154	sporadic-like	0.0154975	0	0	0.109671	0	0.280643	0.0727078	0.0280602	0.104636	0	0.0399023	0	0.0343196	0.024442	0	0.150871	0.0196702	0.058278	0.0634238	0.0694215	0	0
gsm972120	0	0.732203	0.74286	2.10938	colitis-like	0.0261252	0.00305718	0	0.354542	0	0	0.0299619	0.297509	0.0751703	0	0.0967905	0	0.0044296	0.248549	0.109196	0.22055	0.101104	0.302645	0.0295337	0.180276	0	0.0299387
gsm972121	0	0.776119	0.695598	1.4085	Intermediate	0	0.103359	0	0.183178	0	0.300656	0	0.0983578	0.124345	0	0.124343	0	0.027087	0.124881	0.0217784	0.124152	0	0.00286176	0	0.173502	0	0
gsm972122	0	0.626548	0.790932	0.878275	sporadic-like	0.0143344	0	0	0.13384	0	0.106744	0	0.044796	0.127986	0	0.09232	0	0.0305042	0.0401559	0.0105667	0.0465853	0.0389493	0.0259844	0	0.159666	0.00584277	0
gsm972123	0	0.689073	0.752671	1.18653	sporadic-like	0	0.0121834	0	0.228363	0	0.19122	0	0.117151	0.153574	0	0.0477943	0.00185143	0.0582842	0.101799	0.0387365	0.017126	0.0568864	0.0531607	0	0.108397	0	0
gsm972124	0	0.792306	0.710943	1.80593	Intermediate	0	0.12331	0.0250742	0.241309	0	0.184919	0	0.0850122	0.164698	0	0.10961	0	0	0.123517	0.063118	0.238945	0.0448714	0	0.264756	0.136792	0	0
gsm972125	0	0.784019	0.72678	1.76031	colitis-like	0	0.0896691	0.0315625	0.183015	0	0.232727	0	0.0689494	0.072998	0	0.0679639	0	0.0458974	0.11357	0.041748	0.332184	0.0751829	0.0118613	0.25779	0.10149	0.0186895	0.0150108
gsm972126	0	0.595723	0.812722	0.966781	sporadic-like	0.000541735	0.0459999	0	0.230526	0	0.0115776	0	0.0749904	0.164904	0	0.0469566	0.0163228	0.0218724	0.0683328	0.075061	0.070199	0.0667809	0.00233224	0	0.070384	0	0
gsm972127	0	0.771116	0.708708	1.61587	Intermediate	0	0.0745618	0	0.258635	0	0.225585	0	0.116863	0.121957	0	0.156403	0	0.0335435	0.112412	0.0791532	0.254052	0	0	0.0301185	0.152584	0	0
gsm972128	0	0.883115	0.645037	1.87701	colitis-like	0	0.0250434	0.0593805	0.185441	0	0.298044	0	0.0372313	0.0750632	0	0.100169	0	0.125003	0.357859	0.0612049	0.193938	0	0	0.150369	0.131872	0	0.0763946
gsm972129	0	0.738246	0.753183	1.89651	Intermediate	0	0.0975643	0.0720112	0.283286	0	0.168632	0	0.211633	0.0655729	0	0.0311593	0.0276513	0.0282929	0.109288	0.146777	0.249855	0.135237	0	0.116434	0.118652	0.00974511	0.0247178
gsm972130	0	0.59986	0.810712	1.0463	sporadic-like	0	0.0105808	0	0.119113	0	0.106149	0	0.0986122	0.192712	0	0.0591254	0	0.0219378	0.0889319	0.102627	0.0829378	0.0604061	0	0	0.103164	0	0
gsm972131	0	0.846732	0.655108	2.27948	colitis-like	0.0165193	0.247236	0.00820897	0.211791	0.0317276	0.113001	0	0.149633	0.14322	0.00518456	0.0759921	0	0	0.617853	0.107102	0.235434	0	0	0.179677	0.136902	0	0
gsm972132	0	0.847063	0.6489	1.39862	Intermediate	0	0.0744369	0	0.133047	0	0.205906	0	0.0604981	0.110258	0	0.0222735	0	0	0.30627	0.0395873	0.165318	0.00173023	0	0.111549	0.160451	0	0.00729639
gsm972133	0	0.786789	0.706452	1.80629	colitis-like	0.0071448	0.0113097	0.014145	0.241229	0	0.324479	0	0.19698	0.0411884	0	0	0.0386591	0.0109949	0.129093	0.0921716	0.367203	0.0650351	0.0396149	0.0429338	0.147274	0	0.0368375
gsm972134	0	0.713992	0.769006	1.81227	colitis-like	0.0825722	0.0794699	0.0870678	0.103322	0.15964	0.248446	0.081337	0.087676	0	0	0.00422939	0.0166614	0.0139556	0.0752114	0.0425901	0.131779	0.07143	0.119263	0	0.206183	0.0925925	0.108843
gsm972135	0	0.701357	0.754876	0.935094	Intermediate	0	0.0396196	0.0105601	0.161351	0	0.0914662	0	0.0974436	0.119477	0	0.0753167	0	0.0400595	0	0.0166656	0.151558	0.0537176	0.0113739	0	0.0647814	0.0017039	0
gsm972136	0	0.615277	0.810341	1.37366	Intermediate	0.0171467	0	0.076841	0.130722	0	0.227493	0	0.0317116	0.104712	0	0.106687	0	0	0.138176	0.0259331	0.156625	0.0312902	0.0444811	0.0801476	0.150154	0.00461539	0.0469251
gsm972137	0	0.85074	0.677374	1.22743	Intermediate	0	0	0.115835	0.174454	0	0.280755	0	0.0304391	0.0691387	0	0.0686785	0	0.0358258	0.0677368	0.048076	0.0944948	0.0508479	0	0.0911001	0.100053	0	0
gsm972138	0	0.678255	0.781618	1.18508	Intermediate	0.000533168	0.026431	0.103031	0.235176	0	0.089993	0.0709248	0.0343082	0.103982	0	0.0467269	0	0.0334899	0.0206793	0.0303041	0.141389	0.050084	0.0346161	0	0.157172	0.00623716	0
gsm972139	0	0.741938	0.733222	1.09265	sporadic-like	0	0.0795734	0.0287609	0.114531	0.0386744	0.120643	0.0365808	0.0438849	0.117767	0	0.0990512	0	0	0.109215	0.015735	0.134795	0	0.00752068	0	0.128261	0	0.0176603
gsm972140	0	0.849316	0.629175	2.00487	colitis-like	0	0.0650802	0	0.19755	0	0.166331	0.0212652	0.0709028	0.0554175	0	0	0.00123786	0.00186126	0.549482	0.135083	0.421249	0	0	0.175228	0.0930737	0	0.0511071
gsm972141	0	0.699526	0.743692	1.93874	colitis-like	0.015035	0.00853061	0.0129958	0.0962344	0.0324847	0.394617	0.0389431	0	0	0	0	0.127547	0	0.207065	0.0314505	0.173931	0.0542759	0.129437	0	0.245952	0.00795885	0.362286
gsm972142	0	0.749558	0.742011	1.21828	Intermediate	0	0.0368074	0	0.0992618	0	0.309969	0	0.0615505	0.0580238	0	0.0353036	0	0.0257393	0.030022	0.0791874	0.118534	0.123258	0.0315338	0.120551	0.0620366	0.00153936	0.0249669
gsm972143	0	0.752524	0.722376	1.53706	Intermediate	0	0.0246056	0	0.167427	0	0.213961	0	0.216162	0.0863247	0	0.0604377	0	0.0346679	0.100935	0.133347	0.0788401	0.0759559	0.114246	0	0.209057	0	0.0210916
gsm972144	0	0.587042	0.816456	1.22722	sporadic-like	0	0.038968	0.0581343	0.220722	0	0.201436	0	0.0819556	0.137279	0	0.112351	0	0.0462946	0	0.0242209	0.103058	0.0578508	0	0	0.144949	0	0
gsm972145	0	0.730088	0.737287	1.67293	Intermediate	0.0696397	0.144349	0	0.208945	0	0.228383	0	0.208363	0.155641	0	0.0769347	0	0.00068223	0.0421636	0.0899188	0.183146	0.00991596	0.042668	0.0257891	0.186386	0	0
gsm972146	0	0.8101	0.695978	1.4517	colitis-like	0.00610746	0.016156	0.0032472	0.143815	0	0.285189	0	0.0881123	0.0703655	0	0.0741837	0	0.0110889	0.114531	0.0988598	0.140111	0.0665192	0	0.137625	0.130851	0	0.0649355
gsm972147	0	0.662684	0.777093	1.36142	sporadic-like	0	0.0146097	0	0.199728	0	0.219621	0.00770453	0.116133	0.0786604	0	0.0553816	0.00297864	0.0332134	0.0818627	0.117594	0.148286	0.0589185	0.099556	0	0.121062	0.00610738	0
gsm972148	0	0.752423	0.736623	1.43055	Intermediate	0.0125238	0	0	0.357685	0	0	0.0921529	0.19241	0.0283882	0	0	0.0700776	0	0.0212946	0.067834	0.225308	0.0941749	0.0520405	0.202645	0	0.000835919	0.0131757
gsm972149	0	0.73459	0.737259	1.20555	Intermediate	0	0.0349099	0.00880921	0.224694	0	0.131116	0.0277378	0.0514169	0.120606	0	0.067244	0	0.0386364	0.0105078	0.0317834	0.172674	0.0283967	0.0499299	0.0249433	0.16837	0	0.0137735
gsm972150	0	0.808829	0.740606	1.47786	Intermediate	0	0.042486	0.209157	0.177457	0	0.256653	0	0.0333302	0.070242	0	0.0533365	0	0.0163973	0.0860355	0.0239507	0.138879	0.0849615	0.0735849	0.109798	0.038952	0.0356397	0.0269964
gsm972151	0	0.762256	0.73375	1.30321	sporadic-like	0	0.0688349	0.0493209	0.130857	0	0.232627	0.0352881	0.12044	0.0837635	0	0.022286	0	0.0214763	0.0968341	0.0633474	0.127541	0.0377327	0.0544994	0.0391627	0.116828	0	0.0023697
gsm972152	0	0.648763	0.784644	1.27229	sporadic-like	0	0	0.110288	0.198161	0	0.241462	0.0283498	0.0450313	0.103567	0	0.105141	0	0.0344338	0.141953	0.0255278	0.0965551	0	0	0.00949067	0.132334	0	0
gsm972153	0	0.757617	0.754715	1.50824	Intermediate	0	0.0552296	0.108806	0.104271	0	0.245064	0.0464673	0.155714	0	0	0.019856	0.0370288	0.00603266	0.0505059	0.044235	0.0876326	0.103093	0.0676193	0.152097	0.0992159	0.0823687	0.0430003
gsm972154	0	0.731466	0.743652	1.28603	Intermediate	0	0.057433	0	0.114284	0	0.341736	0.10879	0.106372	0	0	0.0385861	0.00802457	0.0189454	0.0534422	0.105986	0.175021	0.0605808	0	0.0539875	0.0382671	0.00457808	0
gsm972155	0	0.555634	0.841503	1.15214	sporadic-like	0	0.0758735	0	0.15113	0	0.186508	0	0.0962048	0.08515	0	0.0660986	0	0.0306907	0.0214681	0.0187126	0.0723912	0.153073	0.0093578	0.0338061	0.0896574	0.0529534	0.00905991
gsm972156	0	0.772882	0.728551	1.35097	Intermediate	0	0.0261565	0.0379192	0.179003	0	0.173703	0	0.132065	0.0875143	0	0	0.035425	0.00271655	0.114702	0.0393615	0.163577	0.0991036	0.00129107	0.0884106	0.0828983	0.0453355	0.0417831
gsm972157	0	0.749248	0.739331	1.37047	colitis-like	0.0120493	0.0324058	0.0121652	0.174155	0	0.173697	0	0.133544	0.0907433	0	0	0.0373122	0.0260139	0.0367086	0.114013	0.145526	0.0930289	0	0.151318	0.0868654	0.0509253	0
gsm972158	0	0.815264	0.683814	2.46378	colitis-like	0	0.0363334	0.110097	0.33751	0	0.0539017	0.0239993	0.313629	0.0744408	0	0.0683344	0	0.0116644	0.554654	0.168769	0.26128	0.117938	0.0142274	0.0609834	0.166965	0	0.0890556
gsm972159	0	0.686224	0.767047	1.38161	Intermediate	0	0.0507989	0.00812456	0.13297	0	0.298041	0.0163533	0.155447	0.0554159	0	0.0939523	0	0.00880276	0.0614245	0.059342	0.168972	0.0500968	0.0522165	0.0232661	0.120594	0	0.0257966
gsm972160	0	0.848027	0.667169	1.43611	Intermediate	0.000667227	0	0	0.216294	0	0.117397	0	0.104269	0.171431	0	0.200885	0	0.0224804	0.0442851	0.0870058	0.149054	0.157759	0	0.0942383	0.0493233	0.0210179	0
gsm972161	0	0.740294	0.731517	1.01255	Intermediate	0	0.0121188	0	0.166748	0.00590158	0.178225	0	0.0237507	0.0974628	0	0.0803072	0	0.0474272	0.0427871	0.0161224	0.145987	0.0612089	0.00724263	0.0280052	0.0949294	0	0.00432274
gsm972162	0	0.828929	0.68225	1.75476	colitis-like	0	0.10099	0	0.116379	0	0.260257	0	0.0799836	0.1155	0	0.0793853	0	0.0154262	0.201466	0.111728	0.217175	0	0.11275	0.0161734	0.238054	0	0.0894974
gsm972163	0	0.771988	0.715289	1.56785	colitis-like	0.00921625	0	0.140456	0.189484	0	0.437625	0	0	0.0381448	0	0.113531	0	0.00334787	0.0351554	0.0217109	0.168986	0	0.0818752	0.129033	0.185263	0	0.0140161
gsm972164	0	0.858615	0.647862	1.52818	colitis-like	0	0.00919338	0	0.18693	0	0.257481	0	0.0541708	0.0388998	0.00436562	0.0707295	0	0.00959954	0.231315	0.0735937	0.188772	0.0719464	0.015755	0	0.191671	0.0109393	0.11282
gsm972165	0	0.809783	0.700123	1.60379	colitis-like	0.0260924	0.0365434	0.0358342	0.148106	0	0.285277	0	0.108788	0.142237	0	0.0484269	0	0.0322682	0.0918584	0.0600913	0.224789	0.0424834	0.0250816	0.109722	0.185663	0.000527339	0
gsm972166	0	0.749689	0.732425	1.32501	Intermediate	0	0.0537411	0.00647593	0.0947067	0	0.268872	0	0.129062	0.0757199	0	0.0130379	0.0202832	0.0210441	0.0625133	0.0260408	0.157678	0.0898434	0.0379014	0	0.205676	0.0307855	0.0316276
gsm972167	0	0.803219	0.728574	1.68064	Intermediate	0	0.052676	0.176855	0.118037	0	0.436828	0.045248	0.0390403	0.0773321	0	0.075286	0	0.0343059	0.0921635	0.0344019	0.14003	0.149371	0.0398211	0.029247	0.0901877	0.0128651	0.0369452
gsm972168	0	0.804219	0.680817	1.85001	colitis-like	0.0283363	0	0.000658461	0.118297	0	0.436472	0	0.00391771	0.00694151	0	0.120783	0.0270284	0.0519908	0.115857	0.0845248	0.265953	0.00791474	0.0486197	0	0.319798	0	0.212922
gsm972169	0	0.591424	0.821836	1.3702	sporadic-like	0	0.0700057	0	0.191231	0.00765958	0.250557	0.0829689	0.0599752	0	0	0.0942278	0	0.0477406	0.0337696	0.0595919	0.106485	0.104591	0.00781569	0.0426868	0.165026	0.035935	0.00992942
gsm972170	0	0.836174	0.697726	1.61021	colitis-like	0.0379141	0	0.082905	0.236925	0	0.0898299	0.160113	0.142001	0.0151081	0	0.10569	0	0.031311	0.0862628	0.100703	0.210935	0.0870758	0.0161954	0.0337092	0.173532	0	0
gsm972171	0	0.660293	0.786451	3.37036	colitis-like	0	0.212284	0	0.813808	0	0	0.407833	0.257387	0	0	0	0.141678	0.0220326	0.0115978	0.264003	0.488241	0.161129	0.409764	0.129342	0	0	0.0512627
gsm972172	0	0.677968	0.762735	1.26824	sporadic-like	0	0.0224503	0.0107781	0.227998	0.0446127	0	0	0.201549	0.113048	0	0.0788159	0	0.0345032	0.020815	0.0366341	0.0968083	0.122685	0	0	0.257539	0	0
gsm972173	0	0.779939	0.723166	1.21711	Intermediate	0	0.0228659	0	0.256647	0	0	0.0315776	0.143859	0.117831	0	0.0106757	0.0109304	0.00806999	0.0937589	0.0459538	0.235015	0.106396	0	0.11769	0.00340335	0	0.0124406
gsm972174	0	0.787005	0.68948	1.25734	Intermediate	0.0278119	0.00860223	0.00596072	0.330139	0	0.0261962	0	0.146004	0.157205	0	0.0862918	0	0.0345518	0.046233	0.0768197	0.089847	0.0695407	0	0	0.152138	0	0
gsm972175	0	0.791136	0.700201	1.24777	Intermediate	0.0158025	0	0.046665	0.399251	0.00646584	0	9.18147e-06	0.170347	0.0940989	0	0	0.0360823	0.0363927	0.0262074	0.0324732	0.0672879	0.138825	0.0238558	0.0993013	0.0498617	0	0.00484549
gsm972176	0	0.765864	0.702723	1.81744	Intermediate	0.0221092	0.00275567	0	0.424006	0	0	0	0.163456	0.254667	0	0	0.0657243	0.00862204	0.143359	0.290599	0.133553	0.210175	0	0.08122	0.0144642	0.00273055	0
gsm972178	0	0.671838	0.769558	1.48588	Intermediate	0.00058954	0	0	0.292852	0	0.132615	0	0.189245	0.143265	0	0.121211	0	0.0355875	0	0.028047	0.170229	0.169996	0	0.0642142	0.138024	0	0
gsm972179	0	0.808869	0.696124	2.72174	Intermediate	0	0.119333	0.145714	0.480026	0	0.0345346	0	0.252092	0.204387	0	0	0.0870678	0.0495563	0.407648	0.189534	0.24864	0.0970238	0	0	0.319163	0	0.0870187
gsm972180	0	0.546546	0.835883	2.7428	Intermediate	0	0.00713897	0	1.36842	0	0	0.207472	0.286671	0.0621942	0	0.128112	0.03065	0.0408969	0	0.085964	0.218559	0.158151	0.0705578	0	0.0780118	0	0
gsm972181	0	0.821384	0.650816	2.35098	colitis-like	0	0.0352314	0	0.0795703	0.0300427	0.349738	0	0	0.0414564	0	0.13583	0	0.377977	0.536782	0.0336603	0.17106	0	0.0440575	0	0.314146	0	0.201425
gsm972182	0	0.605838	0.80875	1.28822	Intermediate	0.0173114	0	0.0316741	0.154552	0	0.18981	0	0.0554439	0.2284	0	0.101469	0	0.0541726	0.0547535	0.0135699	0.0507402	0.144552	0	0	0.191769	0	0
gsm972183	0	0.638997	0.783355	1.04812	sporadic-like	0.0197256	0	0	0.1878	0	0.0930637	0	0.0662543	0.239562	0	0.0341624	0	0.0353019	0	0.0120374	0.068845	0.0922268	0.00820418	0	0.190936	0	0
gsm972184	0	0.808752	0.71134	1.81031	colitis-like	0	0.0194786	0	0.15895	0	0.282565	0	0.091301	0	0.0447689	0.017277	0.106086	0.0260876	0.0315285	0.0621525	0.350427	0.153689	0.120971	0.177729	0.0603745	0	0.106921
gsm972185	0	0.762267	0.722946	1.09616	Intermediate	0.0161225	0	0	0.158272	0	0.0377577	0	0.0844107	0.257541	0	0.0531484	0	0.0250895	0.0146133	0.0314861	0.114115	0.139289	0	0.0408423	0.123477	0	0
gsm972186	0	0.546312	0.849295	2.44138	colitis-like	0.0612691	0.0812405	0	0.412476	0	0.00321572	0	0.160393	0.361618	0	0.0951996	0	0.108738	0	0.0749025	0.408233	0.357729	0	0.127882	0.188487	0	0
gsm972187	0	0.750952	0.738215	1.82584	colitis-like	0	0.0674786	0.0571129	0.267625	0	0.130478	0	0.155014	0.209043	0	0.0477552	0	0.0109959	0.164521	0.0488024	0.208813	0.111648	0.0409144	0	0.196757	0	0.108882
gsm972188	0	0.812887	0.696414	1.30609	Intermediate	0.0331621	0	0	0.149757	0	0.145684	0.00405075	0.0609721	0.197677	0	0.0739913	0	0.0105903	0.047331	0.03975	0.154926	0.180437	0	0	0.187075	0.00122503	0.0194613
gsm972189	0	0.784432	0.684476	2.41805	Intermediate	0.00429594	0.00378073	0	0.869133	0	0	0.0710461	0.261217	0.126351	0	0.144815	0	0.0237229	0.155884	0.226224	0.312272	0.168848	0	0.021509	0.00578663	0	0.0231702
gsm972190	0	0.737628	0.726506	1.15801	Intermediate	0	0.0286196	0.0540398	0.18779	0	0.119147	0	0.151301	0.150442	0	0.0982071	0	0.0178192	0.0924093	0.0203475	0.0709383	0.0408561	0.00264566	0	0.116875	0	0.00657086
gsm972191	0	0.696793	0.758774	1.21824	Intermediate	0.0166613	0	0.0123617	0.250454	0.00338318	0.02224	0.0293825	0.0445682	0.141836	0	0.130854	0	0.0433292	0.0816294	0.0679717	0.141055	0.0629082	0	0.0265179	0.136639	0.00645198	0
gsm972192	0	0.784875	0.711019	1.88478	Intermediate	0.0378282	0	0.0717971	0.285112	0	0.166311	0	0.217757	0.148996	0	0	0.0479378	0.0571727	0.177819	0.113246	0.155344	0.051291	0.0952344	0	0.227693	0	0.031241
gsm972193	0	0.815432	0.661206	1.29043	sporadic-like	0.0297914	0.0583036	0	0.395507	0	0.0348112	0	0.188517	0.155268	0	0.0471191	0	0.0257982	0.0432209	0.0595251	0.0700818	0.0804141	0	0	0.102069	0	0
gsm972194	0	0.808163	0.684334	1.5445	Intermediate	0	0.0366661	0.0102534	0.352799	0	0	0	0.243135	0.260083	0	0.0467762	0	0.0469497	0.0828061	0.047671	0.113408	0.141263	0.00900133	0	0.148188	0	0.00549956
gsm972195	0	0.760398	0.712914	1.59273	sporadic-like	0.00697305	0	0.00546588	0.285847	0	0.10626	0	0.196684	0.111639	0	0.0803325	0.0726781	0.0136763	0.0547512	0.0945937	0.192491	0.116557	0	0	0.204186	0	0.0505906
gsm972196	0	0.679505	0.758775	1.62939	Intermediate	0	0.0308839	0	0.315968	0	0.128771	0.0228862	0.172612	0.0166668	0	0.246167	0	0.0342341	0.0766744	0.123355	0.128653	0.0366496	0	0	0.208125	0	0.0877436
gsm972197	0	0.734472	0.726429	1.28825	sporadic-like	0	0.0315652	0.00540425	0.280531	0	0.0342681	0	0.155401	0.205034	0	0.0985604	0	0.0160095	0.137007	0.0307637	0.12075	0.0456124	0.0204634	0	0.0956081	0	0.0112733
gsm972198	0	0.72783	0.754982	1.24866	sporadic-like	0	0.00800378	0.0325349	0.256021	0	0.0664819	0	0.0872862	0.123964	0	0.0669847	0	0.0233096	0.0576317	0.00789354	0.108305	0.171748	0.0479136	0.0914125	0.08414	0.0150286	0
gsm972199	0	0.833135	0.668452	1.20299	sporadic-like	0	0.0644688	0	0.266614	0	0.0513317	0	0.104414	0.194499	0	0.0786393	0	0.0454536	0.0259608	0.0378502	0.0546322	0.138893	0	0	0.138804	0.00143082	0
gsm972200	0	0.804062	0.698545	1.42039	Intermediate	0	0.010195	0.0402441	0.314141	0	0.0107486	0.00599352	0.148638	0.164755	0	0.0309392	0.0106315	0.0188789	0.0339536	0.0998748	0.16101	0.168246	0	0.00822341	0.193921	0	0
gsm972201	0	0.804533	0.702453	2.0452	colitis-like	0.0366251	0.00312619	0.132053	0.467144	0	0	0.0240447	0.162923	0.0996877	0	0.0408934	0.0058826	0.0847917	0.236528	0.20357	0.21728	0.0650435	0	0	0.203248	0.021541	0.040817
gsm972202	0	0.665287	0.792978	1.62571	sporadic-like	0.0145146	0.00531705	0.11062	0.172873	0	0.226968	0	0.0748395	0.166245	0	0.0258897	0	0	0.107439	0.0749685	0.174183	0.121503	0.0353072	0.0740321	0.135414	0.00495774	0.100634
gsm972203	0	0.862471	0.684994	1.88564	Intermediate	0.00296507	0.00891812	0.0507926	0.478357	0	0	0.080055	0.137282	0.0828933	0	0.100268	0	0.00997347	0.0450236	0.125251	0.23582	0.288978	0	0.181411	0.038559	0	0.0190962
gsm972204	0	0.783214	0.716417	1.91549	colitis-like	0	0	0.155985	0.0511768	0	0.589183	0.0595966	0.148072	0.0441839	0	0.1746	0	0.0172901	0	0.0135002	0.153002	0.188823	0.0559505	0	0.235803	0	0.0283277
gsm972205	0	0.799239	0.689905	2.29764	Intermediate	0	0	0.0536956	0.595349	0	0.0314904	0.215779	0.286016	0.0326825	0	0.177147	0	0.00841195	0.0559489	0.190523	0.302825	0.127976	0	0	0.219794	0	0
gsm972206	0	0.797159	0.719518	1.47882	Intermediate	0	0.0684044	0.0362605	0.203086	0	0.130007	0	0.0745073	0.107349	0	0.0999869	0	0	0.0279989	0.0287444	0.190967	0.151201	0.0197934	0.261599	0.0717371	0	0.00717553
gsm972207	0	0.752292	0.744821	1.55553	colitis-like	0.0209809	0.0141654	0.157466	0.164812	0	0.129271	0.112114	0.140864	0.0910862	0	0.127579	0	0.011466	0.0964594	0.113859	0.123796	0.0509827	0	0	0.156683	0.0386853	0.00525772
gsm972208	0	0.822951	0.680313	2.69599	colitis-like	0.0272959	0.0205808	0.15933	0.347314	0	0.126892	0.250545	0.186299	0	0.0280341	0	0	0	0.203718	0.425644	0.566896	0.0642186	0	0.0405774	0.103232	0	0.145417
gsm972209	0	0.854374	0.667006	2.29532	colitis-like	0.0927556	0.115282	0	0.452593	0	0	0.101844	0.290847	0	0	0.196759	0	0	0.183081	0.229061	0.466204	0.0178065	0	0.0367799	0.030196	0.00740721	0.0747062
gsm972210	0	0.78381	0.715676	1.46948	Intermediate	0	0.0715755	0.0388499	0.0920134	0	0.0936034	0	0.0886876	0.14917	0	0.14995	0	0.0338671	0.195094	0.0840947	0.201937	0.0720989	0	0.0321796	0.166354	0	0
gsm972211	0	0.806343	0.71286	1.16007	Intermediate	0.00813705	0.0174444	0.0566169	0.102374	0	0.0985199	0.0102226	0.0455046	0.127084	0	0.0891645	0	0.038412	0.181629	0.0316806	0.10526	0.07122	0	0.0972166	0.0685897	0	0.0109977
gsm972212	0	0.739402	0.753196	1.53642	Intermediate	0	0.0480185	0.0630513	0.178117	0	0.253452	0.222864	0.0438451	0	0	0.128721	0	0.023806	0.099749	0.037217	0.143183	0.120873	0.0325879	0	0.114423	0.00549704	0.0210211
gsm972213	0	0.391567	0.919168	1.52652	colitis-like	0	0.0105539	0.124725	0.277775	0	0.0396933	0	0.172161	0.0791339	0	0.068348	0	0.0136978	0.228667	0.0097429	0.277762	0.0837907	0.00937246	0	0.099784	0.00122098	0.0300959
gsm972214	0	0.780591	0.730333	1.37469	Intermediate	0.0289034	0.0281633	0.00300348	0.157927	0	0.278115	0	0.0771558	0	0	0.0468422	0	0.0259788	0	0.00569874	0.168156	0.153083	0.0728712	0.0557459	0.123271	0.0904639	0.0593073
gsm972215	0	0.829128	0.695087	2.03516	Intermediate	0.0282185	0	0	0.270873	0	0.184618	0.0698881	0.206028	0.0403564	0	0.178801	0	0.00240856	0.0714295	0.11723	0.224457	0.214936	0.0850695	0.0489383	0.190581	0.0253827	0.0759448
gsm972216	0	0.714694	0.752961	1.53594	sporadic-like	0.00228386	0.0187499	0.0732213	0.155793	0	0.233832	0	0.101209	0.194314	0	0.141737	0	0.0164757	0.0821596	0.0264099	0.107608	0.159441	0	0	0.189186	0	0.0335187
gsm972217	0	0.846505	0.692152	1.2951	Intermediate	0	0.0489791	0.00875106	0.172486	0	0.0906082	0.0219065	0.129587	0.0660556	0	0.0789052	0	0.0183364	0.120464	0.0708648	0.154062	0.150338	0.00979014	0.0668504	0.07437	0	0.0127454
gsm972218	0	0.536553	0.847549	1.3719	Intermediate	0	0.051971	0.0127515	0.137154	0	0.298063	0	0.0552343	0.0583924	0	0.114073	0	0.0424443	0	0.0164002	0.112112	0.165613	0.0294567	0	0.246448	0.0317912	0
gsm972219	0	0.79652	0.689508	1.14769	Intermediate	0	0.0313934	0.00187303	0.171725	0	0.170718	0	0.0625349	0.0764081	0	0.0932264	0	0.00415689	0.181083	0.0511277	0.133708	0.0242475	0	0.0262967	0.108682	0	0.0105126
gsm972220	0	0.794142	0.684943	2.10169	Intermediate	0.0184427	0.0619679	0	0.494624	0	0.122121	0	0.391784	0.0524133	0	0.116279	0	0.0236248	0.153476	0.2084	0.196521	0.0461971	0	0.00154321	0.178319	0	0.0359766
gsm972221	0	0.757688	0.708905	1.1604	Intermediate	0	0.0105895	0	0.138666	0	0.250693	0.0218091	0.118688	0.0506762	0	0.111931	0	0.0086598	0.0808617	0.0708617	0.0916576	0.053918	0	0	0.15139	0	0
gsm972222	0	0.662014	0.779804	1.10077	Intermediate	0	0.010308	0.00133606	0.144883	0	0.12283	0	0.0629599	0.113777	0	0.084178	0	0.0521623	0.0144543	0.0304281	0.0954347	0.0890538	0.0304902	0	0.193803	0.054672	0
gsm972223	0	0.739651	0.73444	1.3993	Intermediate	0	0.0288907	0.00152287	0.1065	0	0.366084	0.00928897	0.0826649	0.00317659	0	0.0884893	0.0200954	0.0272438	0.134296	0.0574758	0.121521	0.0675285	0.0628497	0	0.098643	0	0.123029
gsm972224	0	0.622686	0.804265	1.8987	colitis-like	0	0.0222819	0	0.243942	0	0.101277	0	0.240532	0.136774	0	0.130461	0	0.0115624	0.173522	0.0904816	0.210641	0.108292	0.0972132	0	0.212145	0	0.119572
gsm972225	0	0.717257	0.741902	1.3446	Intermediate	0.0117358	0.0079717	0	0.212274	0	0.175149	0.0168225	0.205819	0.095057	0	0.00835824	0.00624888	0.0456144	0.02965	0.107463	0.105616	0.0944542	0.0118416	0.0152972	0.190599	0.00463164	0
gsm972226	0	0.566961	0.828471	1.19088	Intermediate	0	0.0232895	0.0217798	0.117446	0	0.312605	0	0.0508923	0.0612535	0	0.116777	0	0.032097	0.0689794	0.0267113	0.134012	0.0171432	0	0	0.169491	0.016306	0.022099
gsm972227	0	0.732307	0.722753	1.04393	sporadic-like	0	0	0	0.141451	0	0.251354	0	0.0280818	0.169805	0	0.0640474	0	0.0408874	0	0.0178879	0.048836	0.108495	0.00902058	0	0.162764	0.00129656	0
gsm972228	0	0.66981	0.769006	1.14423	sporadic-like	0.029387	0	0	0.213003	0	0.100572	0.0004518	0.157178	0.147309	0	0.0436527	0	0.0484067	0	0.0312958	0.117017	0.0820148	0.0071582	0	0.16678	0	0
gsm972229	0	0.79021	0.660877	1.81496	Intermediate	0	0	0	0.0829233	0	0.318182	0	0.0868994	0	0	0.123467	0.0384556	0.00522927	0.34683	0.0559716	0.151281	0	0.0277391	0	0.462255	0	0.115727
gsm972230	0	0.620297	0.798404	0.970865	sporadic-like	0	0.0286317	0	0.124704	0	0.107769	0	0.0778629	0.214657	0	0.0403547	0.00142516	0.026849	0.0705649	0.019226	0.0656507	0.0461975	0.026085	0	0.120888	0	0
gsm972231	0	0.853265	0.64996	1.68974	colitis-like	0.0105808	0.024886	0.01831	0	0.0207789	0.272043	0	0.0690387	0.0725646	0.0148965	0.0375804	0	0.0397632	0.199006	0.0437023	0.0914339	0.0410079	0.0454961	0.290806	0.194646	0	0.203199
gsm972232	0	0.841906	0.670638	1.34956	Intermediate	0	0.0195644	0	0.207195	0	0.0647936	0	0.159083	0.110393	0	0.0742551	0	0.0075653	0.162938	0.102541	0.270426	0.0706205	0	0.0379354	0.0485241	0	0.0137228
gsm972233	0	0.817111	0.668613	1.53707	Intermediate	0	0.0376269	0.00074357	0.112958	0	0.243351	0	0.0699221	0.0894605	0	0.085341	0	0.0163224	0.335907	0.0537669	0.249564	0.0078598	0.051871	0	0.163898	0	0.0184764
gsm972234	0	0.765679	0.718114	1.41089	colitis-like	0	0.0551823	0	0.110633	0	0.277261	0	0.0406619	0.136411	0	0.0156017	0.0253864	0.0356915	0.160249	0.0378311	0.22142	0.0265921	0.0126673	0.0781756	0.166222	0	0.0108993
gsm972235	0	0.775615	0.717864	1.15177	Intermediate	0	0.0102406	0	0.0883441	0	0.223483	0.0344631	0.0903207	0.0537432	0	0.0809837	0	0.0153892	0.0979902	0.0790051	0.190015	0.0636307	0	0.0452477	0.0789123	0	0
gsm972236	0	0.737513	0.739604	0.979964	Intermediate	0	0.0627681	0.00510363	0.150806	0	0.0642143	0	0.0818769	0.129556	0	0	0.0347512	0.0163044	0.0928401	0.042236	0.136234	0.0742734	0	0	0.0847758	0	0.00422459
gsm972237	0	0.667779	0.782621	0.985311	sporadic-like	0	0.0428837	0.0179273	0.0721613	0.0227817	0.190696	0	0.0770743	0.0606741	0	0.0774169	0	0.0340912	0.05382	0.0169261	0.046435	0.0902135	0.0298476	0.0523212	0.100041	0	0
gsm972238	0	0.724448	0.750017	1.2328	Intermediate	0	0.0196297	0	0.133574	0	0.127761	0	0.153934	0.0845872	0	0.0492752	0.018514	0.0260284	0.142537	0.107442	0.141323	0.0804906	0.0216217	0.0813468	0.034401	0	0.0103387
gsm972239	0	0.789014	0.72567	1.56154	Intermediate	0	0.039733	0.0612354	0.19496	0	0.142533	0.0220729	0.157271	0.107451	0	0.0189039	0.0210497	0.0178346	0.116646	0.152895	0.162716	0.220086	0	0.0827057	0.0434418	0	0
gsm972240	0	0.473557	0.879625	2.03024	colitis-like	0	0.0324574	0	0.378216	0	0	0	0.244475	0.0722732	0	0	0.204575	0.0625722	0.182786	0.257578	0.228863	0.0982494	0.0669909	0.1998	0	0.00140037	0
gsm972241	0	0.584851	0.822909	1.21985	Intermediate	0	0.078931	0	0.0757937	0	0.152619	0	0.122153	0.11335	0.00192531	0.192153	0	0.0324777	0.0632282	0.0734695	0.0580797	0.109541	0.0644776	0	0.0816552	0	0
gsm972242	0	0.632944	0.799041	1.58189	Intermediate	0	0.0479473	0	0.24366	0	0.193682	0	0.161765	0.14934	0	0.0486463	0	0.0196249	0.0524062	0.105726	0.227644	0.0915289	0.0230026	0.105456	0.106782	0	0.00468117
gsm972243	0	0.764845	0.702979	1.38642	sporadic-like	0	0.0394905	0.0291464	0.232392	0	0.450969	0	0.0171403	0	0	0.0578373	0.0586456	0.0538188	0.0183176	0.103675	0.131148	0.106546	0	0.00318647	0.0841068	0	0
gsm972245	0	0.672389	0.775842	1.07189	sporadic-like	0	0.0517661	0	0.139852	0	0.0467786	0	0.0973569	0.206738	0	0.0683381	0	0.030439	0.0440378	0.0634608	0.107394	0.0906501	0	0	0.125082	0	0
gsm972246	0	0.619052	0.79947	0.936235	sporadic-like	0.00283389	0.00451984	0	0.119707	0	0.109902	0	0.0856017	0.109791	0	0.0933429	0	0.0288992	0.0490042	0.0563249	0.0965467	0.0470417	0	0	0.132719	0	0
gsm972247	0	0.619723	0.794086	1.10541	sporadic-like	0	0.039498	0	0.176403	0	0.0927747	0	0.0975101	0.157132	0	0.0807091	0	0.0301787	0.1388	0.031182	0.0511983	0	0.00672581	0	0.2033	0	0
gsm972248	0	0.709028	0.745624	1.02461	sporadic-like	0.00243332	0.0126404	0.00342907	0.142077	0	0.0858064	0	0.0796007	0.185283	0	0.0924275	0	0.0349229	0.00206057	0.0332087	0.0924417	0.093072	0	0	0.165205	0	0
gsm972249	0	0.730656	0.73585	1.1506	sporadic-like	0	0.0225202	0	0.207413	0	0.188293	0.00672377	0.0336673	0.0590306	0	0.10405	0	0.0464975	0.057276	0.100394	0.134548	0.0873208	0	0	0.102866	0	0
gsm972250	0	0.626871	0.799617	0.959206	sporadic-like	0	0.0176193	0	0.110493	0	0.0950042	0	0.0970545	0.135178	0	0.0853106	0	0.0247452	0.0471645	0.023898	0.143642	0.0811929	0	0.00642655	0.0914774	0	0
gsm972251	0	0.601258	0.813553	1.25126	colitis-like	0	0.018278	0	0.190489	0	0.15323	0	0.145012	0.107277	0	0.0542291	0.00507365	0.00766868	0.0709932	0.10494	0.160515	0.0534555	0.00507269	0.113651	0.0567121	0.00466124	0
gsm972252	0	0.702716	0.765703	1.3025	Intermediate	0	0.0339898	0	0.209284	0	0.109211	0.0585344	0.168204	0.0445036	0	0.079837	0	0.0207225	0.000695621	0.0894536	0.214763	0.176763	0	0.0251715	0.0656801	0	0.00568917
gsm972253	0	0.736157	0.731997	1.01222	sporadic-like	0	0.0385147	0.0121804	0.0823304	0	0.262628	0	0.101664	0.0859746	0	0.0546561	0	0.0257307	0.0325693	0.0170866	0.109823	0.0623936	0.011878	0.00466923	0.1094	0	0.000723101
gsm972254	0	0.7154	0.731067	1.26033	Intermediate	0	0.0370366	0	0.186277	0	0.0594311	0	0.145907	0.175199	0	0.0961534	0	0	0.294261	0.0205477	0.0972774	0	0.00870912	0	0.139531	0	0
gsm972255	0	0.516838	0.857331	1.10969	Intermediate	0	0.0410411	0	0.08373	0	0.138665	0	0.166183	0.122437	0	0.052173	0.00259966	0.0359985	0.0971754	0.0310851	0.153538	0.0223225	0	0	0.143388	0.00909868	0.010256
gsm972256	0	0.581957	0.819511	1.09071	Intermediate	0	0.0327033	0.0174758	0.188239	0	0.12306	0	0.0931751	0.155433	0	0.092519	0	0.0507865	0.0746911	0.0410687	0.0676462	0.0269228	0	0	0.12699	0	0
gsm972258	0	0.55662	0.834048	0.970608	sporadic-like	0.00934357	0.0040959	0	0.181712	0	0.03733	0	0.0622383	0.133698	0	0.126444	0	0.0422599	0.0406746	0.0199156	0.089666	0.0825455	0	0	0.140685	0	0
gsm972259	0	0.753582	0.706563	1.21038	Intermediate	0.00459505	0.00515361	0.00341411	0.251566	0	0.148129	0	0.0992412	0.197084	0	0.0934224	0	0.0405051	0	0.0757224	0.112548	0.0601041	0	0	0.118895	0	0
gsm972260	0	0.566039	0.825042	1.11899	sporadic-like	0	0.0281324	0	0.123349	0	0.175406	0	0.0947961	0.179948	0	0.142856	0	0.00277798	0.0218168	0.00802408	0.0278594	0.0858519	0.0288201	0	0.199353	0	0
gsm972261	0	0.682578	0.766375	1.43373	Intermediate	0.00166268	0	0.0318799	0.0800622	0	0.372134	0.0605772	0.132987	0.0304006	0	0.0565603	0.0447045	0.00704445	0.0875453	0.0813886	0.138291	0.0406975	0.0619398	0	0.156245	0	0.0496063
gsm972262	0	0.703105	0.761547	2.12436	colitis-like	0	0.0293786	0	0.393129	0	0.149157	0	0.191494	0.0774622	0	0.0449138	0	0.0131922	0.100728	0.234328	0.402604	0.237918	0	0.0938732	0.086557	0	0.0696214
gsm972263	0	0.742536	0.73578	1.56597	Intermediate	0.00480444	0.054514	0.0623334	0.154745	0	0.268569	0	0.167364	0.0753718	0	0.131206	0	0.0176305	0.139935	0.0945701	0.133796	0.0247301	0.0612767	0	0.151159	0	0.023965
gsm972264	0	0.760029	0.718287	1.3437	Intermediate	0	0.00946366	0	0.105323	0	0.195776	0	0.14651	0.0512632	0	0.107315	0	0.00160203	0.0972027	0.119697	0.174722	0.0498541	0.0713835	0	0.18311	0.00235131	0.0281245
gsm972265	0	0.623818	0.798896	1.16025	Intermediate	0	0.0353056	0	0.174173	0	0.0691137	0	0.14117	0.133404	0	0.138584	0	0.0357774	0.0319217	0.0240796	0.149421	0.092872	0.00649556	0	0.127801	0.000128321	0
gsm972266	0	0.507386	0.861784	0.827489	sporadic-like	0.0017283	0.00218849	0.0525299	0.0938914	0	0.052479	0	0.115783	0.124219	0	0.0951275	0	0.0107256	0.00613526	0.0116282	0.0749462	0.0494166	0.0164192	0	0.117274	0.00299744	0
gsm972267	0	0.633149	0.791427	0.974071	sporadic-like	0.0121114	0.0023881	0	0.150377	0	0.137106	0	0.0757641	0.159144	0	0.0478453	0.00469169	0.0403421	0	0.0394174	0.101883	0.0752388	0	0	0.12186	0	0.00590237
gsm972268	0	0.643252	0.788883	1.03511	sporadic-like	0	0.0128882	0.0198404	0.162367	0	0.140509	0	0.143233	0.107801	0	0	0.051358	0.040391	0.0143812	0.0105424	0.124578	0.076409	0.0240383	0.0642634	0.0425117	0	0
gsm972270	0	0.821451	0.664143	1.47849	sporadic-like	0	0.0337264	0.0546811	0.170292	0	0.135428	0	0.131761	0.129255	0	0.245776	0	0	0.150807	0.0720021	0.110401	0.019963	0.00326939	0	0.220037	0	0.00108738
gsm972271	0	0.713102	0.743656	0.885699	sporadic-like	0.0142212	0.00868656	0	0.190279	0	0	0	0.0873982	0.162191	0	0.0621479	0.000457224	0.0176352	0.0323856	0.0814976	0.0851925	0.0703084	0	0	0.0723675	0	0.000931411
gsm972272	0	0.605116	0.805956	0.982639	sporadic-like	0.057252	0	0	0.156649	0	0.10506	0	0.118458	0.179695	0	0.0172266	0.0168985	0	0	0.0192532	0.069501	0.122066	0.0068826	0	0.113696	0	0
gsm972273	0	0.696557	0.752169	1.07333	sporadic-like	0	0.037029	0.00406557	0.116332	0	0.255233	0	0.0934421	0.131935	0	0.0678577	0	0.020337	0	0.0268359	0.119608	0.0774872	0	0.0170098	0.0989815	0.00718058	0
gsm972274	0	0.738997	0.718149	1.69249	colitis-like	0	0.000302225	0	0.251306	0	0.136828	0	0.191767	0.0798051	0.00542917	0.258716	0	0	0.0896447	0.209799	0.184331	0.0945645	0.0030514	0	0.161099	0	0.0258447
gsm972275	0	0.712454	0.740617	2.6346	colitis-like	0	0.0212664	0	0.703408	0	0.137149	0.0590364	0.288514	0	0	0.229157	0.0939086	0.0728777	0	0.200905	0.360493	0.175593	0.0710127	0.00829118	0.0329015	0.0333283	0.146759
gsm972276	0	0.625037	0.802152	1.32998	Intermediate	0	0.169478	0	0.1295	0	0.0972883	0.0140165	0.20797	0.0772031	0	0.109557	0	0.0155887	0.0276473	0.143738	0.0607953	0.108417	0.0471052	0	0.109552	0	0.012126
gsm972277	0	0.567024	0.829033	1.12825	Intermediate	0	0.0417264	0.0156432	0.0659263	0	0.187552	0	0.0916442	0.0944182	0	0.144196	0	0	0.139253	0.0189337	0.106088	0	0.0629769	0	0.155835	0	0.00406027
gsm972278	0	0.593852	0.81124	1.56904	Intermediate	0.014209	0.0142488	0	0.108968	0	0.263576	0	0.188624	0.0546442	0.0350894	0.245466	0.0243006	0.00240576	0.123859	0.132626	0.193388	0	0.0613806	0	0.050921	0.0056293	0.0497011
gsm972279	0	0.775898	0.702598	1.48936	colitis-like	0	0.0498567	0.0473073	0.164986	0	0.206038	0	0.0434788	0.0419004	0	0.191104	0	0.0016695	0.219265	0.0593016	0.196727	0	0.0169918	0	0.215631	0	0.0351016
gsm972280	0	0.773196	0.685342	1.70031	Intermediate	0.0238322	0	0	0.05548	0.0176682	0.0627805	0.0903487	0.10211	0.0977676	0	0.185977	0	0.00479829	0.451456	0.070581	0.176375	0	0	0	0.248416	0	0.112719
gsm972281	0	0.693896	0.752415	1.52491	Intermediate	0	0.0611426	0.0320612	0.175484	0	0.458283	0.0333059	0.178911	0	0	0.0407959	0	0	0.164904	0.0915742	0.0945795	0.0173328	0.0678433	0.0319387	0.0761927	0	0.000554966
gsm972282	0	0.667019	0.764635	1.19266	sporadic-like	0	0.0114114	0	0.110596	0.01269	0.129282	0	0.0794143	0.10335	0	0.178513	0	0.007344	0.167947	0.031931	0.125139	0	0.0272574	0	0.19886	0.000358112	0.0085708
gsm972283	0	0.476837	0.877457	1.78173	Intermediate	0	0.129776	0	0.343692	0	0	0	0.3039	0.129771	0	0.185689	0	0	0.13766	0.0874728	0.126083	0	0.129839	0	0.20785	0	0
gsm972284	0	0.570954	0.823632	0.945594	sporadic-like	0.0167832	0	0	0.105157	0	0.190649	0	0.0929612	0.174953	0	0.0208333	0	0.0410454	0.0164015	0.0176397	0.0503559	0.0617357	0.00116842	0	0.154797	0	0.00111372
gsm972285	0	0.436825	0.899029	1.22682	sporadic-like	0	0.0363976	0	0.0735737	0.114651	0.193554	0	0	0.0535226	0	0.105263	0	0.0336054	0.136443	0.0091597	0.0992994	0.00999403	0.0188847	0	0.272205	0.0460551	0.0242076
gsm972286	0	0.76867	0.704217	1.31412	Intermediate	0.00689656	0.00640063	0	0.150609	0	0.235831	0.0630341	0.130892	0.0323311	0	0.143373	0	0.0183294	0.132925	0.123582	0.101029	0.0407109	0	0	0.128178	0	0
gsm972287	0	0.731064	0.726835	2.10302	colitis-like	0	0	0	0.128995	0.223353	0.125356	0.261454	0	0	0	0.174303	0.0309403	0.130654	0.139193	0	0.0918577	0	0.163034	0	0.450443	0	0.183433
gsm972289	0	0.678654	0.76597	0.972179	sporadic-like	0	0.0544028	0.0127388	0.085616	0	0.163413	0	0.0918	0.154071	0	0.0878904	0	0.0316962	0.0398619	0.00749459	0.070122	0.0471852	0.0105424	0.0176331	0.0966633	0	0.00104921
gsm972290	0	0.85202	0.658777	1.88319	Intermediate	0.0287186	0.0299831	0.0279064	0.164139	0	0.304413	0.0222965	0.205879	0	0	0.165269	0	0.0334976	0.176297	0.175806	0.138215	0.0863912	0	0	0.280485	0	0.0438904
gsm972291	0	0.803348	0.708403	1.16428	Intermediate	0	0.018415	0.0129419	0.207648	0	0.218014	0.0816376	0.0625499	0.0388115	0	0.0198616	0.0131105	0.0397296	0.0183433	0.0144799	0.116096	0.173706	0.000680649	0.0706794	0.049282	0.00829536	0
gsm972292	0	0.754436	0.702075	1.3025	Intermediate	0	0.0108543	0	0.155432	0	0.196378	0	0.115159	0.082374	0	0.230148	0	0.0111984	0.192886	0.0437901	0.0526448	0	0.0344633	0	0.154386	0	0.0227827
gsm972293	0	0.626351	0.797594	1.48452	colitis-like	0	0.0717524	0	0.257436	0	0.152594	0	0.231893	0.111741	0	0.0126319	0	0.0048235	0.0504018	0.116078	0.10926	0.110952	0	0.0938479	0.161112	0	0
gsm972294	0	0.447538	0.895812	2.84262	Intermediate	0	0.104605	0	1.01796	0	0	0.0702462	0.518265	0	0	0.0751182	0.155074	0.0417833	0.0397752	0.248127	0.120857	0.180703	0.109005	0	0.12296	0.00613818	0.0320005
gsm972296	0	0.553795	0.835604	1.39082	sporadic-like	0	0	0.0973182	0.209229	0	0.26754	0	0.130879	0.140253	0	0.093361	0	0.030152	0.0542251	0.0267042	0.0497395	0.0201318	0.094127	0	0.169024	0.00813546	0
gsm972297	0	0.570449	0.829064	1.57345	colitis-like	0	0.0430168	0	0.151991	0	0.223702	0	0.115351	0.0847403	0	0.052744	0.0594544	0.0396439	0.0803757	0.0972992	0.273845	0.0120208	0.00965729	0	0.112672	0	0.216933
gsm972298	0	0.554782	0.836512	1.29502	Intermediate	0	0.0390111	0	0.157638	0	0.155432	0	0.183819	0.111382	0	0.101271	0	0.013743	0.10377	0.0736951	0.131823	0.0544988	0	0	0.151379	0	0.0175543
gsm972299	0	0.56792	0.829085	1.17885	Intermediate	0.0249719	0	0	0.165535	0	0.151779	0	0.0982633	0.188228	0	0.0564585	0	0.0458504	0.0482397	0.13318	0.0600136	0.119936	0	0.0141047	0.0722927	0	0
gsm972301	0	0.802465	0.730386	2.00255	colitis-like	0.0510504	0.0819587	0.132357	0.166297	0	0.358823	0	0.0832479	0.122364	0	0.0568774	0	0.0145559	0.134354	0.0943772	0.202592	0.251271	0.000572305	0.084264	0.152225	0.00578198	0.00958467
gsm972302	0	0.703647	0.76536	1.1041	sporadic-like	0	0.0153985	0.0252285	0.0754395	0	0.24269	0.0555196	0.0748786	0.0335258	0	0.0879658	0	0.0196077	0.0456802	0.0248209	0.0926508	0.129982	0	0.0727152	0.107994	0	0
gsm972303	0	0.497211	0.866265	1.00542	sporadic-like	0	0.0463131	0	0.116754	0	0.204128	0	0.0584738	0.0960231	0	0.0878437	0	0.0217785	0.068605	0.0190675	0.0657514	0.0375206	0.020324	0	0.162838	0	0
gsm972304	0	0.678926	0.759548	1.17777	sporadic-like	0	0.0702168	0.0160984	0.146573	0	0.209206	0	0.144178	0.141046	0	0.00858051	0.0392368	0	0.176231	0.0621231	0.0692369	0.00988402	0.0109352	0.00657912	0.0676462	0	0
gsm972305	0	0.849271	0.659973	2.52601	Intermediate	0.123834	0.0180009	0.0656653	0.307138	0	0.268739	0.029156	0.148493	0.174476	0	0.166898	0	0.00264056	0.321475	0.0433426	0.235861	0	0.139393	0	0.447186	0.00972303	0.0239889
gsm972306	0	0.648008	0.792287	1.00857	sporadic-like	0	0.0783016	0.0350435	0.0914709	0	0.149056	0	0.0721139	0.117021	0	0.0526	0	0	0.120472	0.00994773	0.0443149	0.0853011	0.0341098	0	0.116958	0	0.00186089
gsm972307	0	0.636381	0.784174	1.25692	sporadic-like	0	0.0844298	0	0.194377	0	0.244675	0	0.190323	0.10446	0	0.0724363	0	0.0188473	0.0176321	0.0827184	0.0396911	0.105411	0.00569765	0	0.096226	0	0
gsm972308	0	0.731075	0.738702	1.93627	Intermediate	0.0236846	0.00613185	0.00470229	0.379927	0	0.00189522	0	0.270499	0.148614	0	0.0898021	0.0617328	0	0.196718	0.113452	0.265925	0.166012	0.0842723	0	0.108286	0	0.0146196
gsm972309	0	0.337236	0.946137	1.03327	sporadic-like	0.00318087	0.0381148	0.0352745	0.106817	0	0.0575174	0	0.119446	0.133852	0	0.134287	0	0.0377887	0.0220548	0.00348832	0.0218176	0.0887882	0.0373961	0	0.173371	0.0200805	0
gsm972310	0	0.77037	0.700198	1.25464	Intermediate	0	0.0248994	0	0.0557346	0	0.397059	0	0.139463	0.0628312	0	0.105707	0	0	0.0920297	0.038485	0.106563	0.0290441	0.0534569	0	0.14675	0	0.00261687
gsm972312	0	0.628847	0.800526	0.99597	sporadic-like	0	0.0456271	0.0751954	0.165592	0	0.0738342	0	0.0453959	0.110167	0	0.0864308	0	0.0232231	0.0830671	0.00660988	0.0609533	0.0235028	0.0208568	0	0.147898	0.00486604	0.0227507
gsm972313	0	0.564818	0.826994	0.893836	sporadic-like	0.0068245	0	0.00701855	0.149357	0	0.1673	0	0.132667	0.0877582	0	0.0404275	0.00534414	0.00611087	0.06773	0.0407019	0.0603522	0.0553559	0.00380143	0	0.0630862	0	0
gsm972314	0	0.549948	0.838938	2.05775	Intermediate	0	0.0454506	0	0.456103	0	0	0.0480908	0.315021	0.120176	0	0	0.157251	0.0381592	0.151452	0.175621	0.231957	0.206512	0.0705356	0	0.018521	0.00957848	0.0133209
gsm972315	0	0.583339	0.817012	1.3744	sporadic-like	0	0.00278542	0	0.177623	0	0.358488	0	0.0815359	0.197495	0	0.016018	0.0537604	0.00712852	0.0481958	0.0844279	0.111188	0.102726	0	0.0768922	0.0445288	0	0.0116067
gsm972316	0	0.78582	0.70606	1.31691	Intermediate	0.000578679	0.00761704	0.00687804	0.0304714	0	0.314843	0	0.06618	0.0748471	0.00014718	0.107218	0	0	0.0876534	0.0484663	0.139998	0.133467	0.0136728	0	0.224762	0	0.0601152
gsm972317	0	0.701589	0.750911	1.39806	Intermediate	0	0	0	0.241924	0	0.0108941	0	0.208459	0.0821133	0	0.158186	0	0.0098772	0.0633876	0.144838	0.11348	0.167697	0.0085594	0	0.177991	0.00548401	0.00516909
gsm972318	0	0.702875	0.766698	1.21574	sporadic-like	0	0.0114551	0.0930125	0.0955887	0	0.274243	0.0280659	0.0913804	0.0221934	0	0.0651509	0	0.0291647	0.045777	0.012792	0.126429	0.0289361	0.0591315	0	0.164351	0.00931581	0.0587566
gsm972319	0	0.493034	0.869409	1.14306	sporadic-like	0	0.0722304	0	0.159761	0	0.156905	0	0.116878	0.106147	0	0.0805597	0	0.0168414	0.0541534	0.084831	0.0770362	0.0735418	0.00989406	0	0.128982	0	0.00530251
gsm972320	0	0.655631	0.782233	1.06657	sporadic-like	0.00401067	0.0164785	0.0308366	0.128934	0	0.188909	0	0.03701	0.112675	0	0.0865182	0	0.0444114	0.0356573	0	0.0644947	0.0853949	0.0510136	0	0.180228	0	0
gsm972321	0	0.733067	0.755436	1.40105	sporadic-like	0.0194609	0.108758	0.0696909	0.181221	0	0.146591	0	0.115157	0.0970151	0.00268032	0.101367	0	0.0249373	0.0761185	0.051441	0.0547331	0.147198	0.00173882	0.06763	0.135106	0	0.000202692
gsm972322	0	0.782373	0.698683	1.88622	sporadic-like	0.0117328	0.115674	0.0243668	0.153083	0	0.520968	0	0.185895	0.223407	0	0.027415	0	0.0135441	0.0640473	0.140269	0.066312	0.1449	0	0.0403325	0.120735	0	0.0335412
gsm972323	0	0.708585	0.752149	1.0159	sporadic-like	0	0.0222611	0.0309523	0.070383	0	0.176217	0	0.0666649	0.117172	0	0.0890394	0	0	0.0641386	0.00105998	0.0695222	0.104348	0.0337512	0	0.170388	0	0
gsm972324	0	0.649417	0.788849	1.16794	sporadic-like	0	0.0239851	0.00951885	0.136858	0	0.134903	0.0120786	0.118155	0.0636301	0	0.127264	0.0474995	0.00833973	0.104904	0.0529996	0.094295	0.150247	0	0.0767123	0	0	0.00655066
gsm972325	0	0.798349	0.672633	1.75041	Intermediate	0	0.0508071	0.0127672	0.172225	0	0.168711	0.00856136	0.134953	0.100688	0	0.160983	0	0	0.192159	0.0160521	0.0632966	0.0232662	0.127035	0	0.444577	0	0.0743276
gsm972326	0	0.59153	0.813552	1.26503	sporadic-like	0	0.0249316	0	0.0748432	0	0.424039	0	0.0680753	0.133799	0	0.0712159	0.0159253	0.0172427	0.0483083	0.012237	0.0945095	0.0665886	0.0275631	0.111443	0.0743113	0	0
gsm972327	0	0.803423	0.707219	1.9909	colitis-like	0	0.0520368	0.079304	0.283016	0	0.408054	0.0624102	0.110681	0	0	0.0761716	0	0.0937706	0.123803	0.128185	0.200948	0.0898128	0.13429	0	0.148415	0	0
gsm972328	0	0.731019	0.739304	1.06676	Intermediate	0	0.0406927	0.021084	0.0884055	0.0115538	0.185326	0	0.0312541	0.0968577	0	0.0765807	0	0.00240324	0.139221	0.0236078	0.0729179	0.0683044	0.0297672	0.0195736	0.154313	0	0.00490177
gsm972329	0	0.785875	0.699044	1.55675	Intermediate	0.0246365	0.00888146	0	0.273087	0	0.204506	0	0.161815	0.0928537	0	0.0814663	0.0165101	0	0.0571771	0.151118	0.140549	0.136367	0	0.0312812	0.155253	0.00218386	0.0190699
gsm972330	0	0.71516	0.746753	1.83132	Intermediate	0	0.0588125	0.055873	0.103406	0	0.413967	0	0.202858	0	0.00399892	0.128762	0	0.00204007	0.211159	0.114628	0.150064	0	0.0788566	0	0.257155	0	0.0497422
gsm972331	0	0.577438	0.824975	1.35695	sporadic-like	0	0.0113505	0.0500048	0.0884828	0	0.316246	0	0.140639	0.0580351	0	0.0852704	0	0.010623	0.1939	0.029977	0.133219	0.0428781	0.0274205	0	0.143728	0.00262722	0.0225534
gsm972332	0	0.669498	0.771153	1.26058	Intermediate	0	0	0	0.0988136	0	0.221506	0	0.0772226	0.0644157	0	0.164022	0	0.0260231	0.0957029	0.0317114	0.0902885	0.0785471	0.0437032	0	0.203963	0.0107682	0.0538921
gsm972333	0	0.753829	0.729661	1.16929	sporadic-like	0.00525871	0.00336222	0.0274565	0.0474942	0.0195587	0.257218	0	0.0244039	0.0864841	0	0.130814	0	0.0189755	0.0799775	0.0126268	0.0861266	0.158492	0.0368438	0	0.174198	0	0
gsm972334	0	0.608776	0.804796	3.09159	colitis-like	0	0.0359486	0	0.605575	0	0.106236	0.136332	0.418761	0.0689991	0.0129507	0.0531169	0.14754	0.0239229	0.267033	0.254205	0.3455	0.0265795	0.313832	0	0.260467	0	0.0145895
gsm972335	0	0.589104	0.823862	1.26505	sporadic-like	0	0.0158879	0.087791	0.0707983	0	0.31869	0.0249517	0.0427414	0.0669981	0	0.108269	0	0.0108084	0.0427967	0.0240694	0.116198	0.0968887	0.0309397	0	0.183087	0.00464774	0.0194818
gsm972336	0	0.77646	0.726512	1.13275	sporadic-like	0	0.0127438	0.0559589	0.0694958	0	0.183213	0	0.0691491	0.148881	0	0.0645312	0	0.0161697	0.0720674	0.0209321	0.0993425	0.144728	0.00984405	0.0186011	0.145946	0.00114875	0
gsm972337	0	0.637252	0.786733	3.80369	Intermediate	0	0.606625	0	0.645119	0	0.226589	0	0.450515	0.165291	0.205264	0	0.096723	0	0.200243	0.59336	0.123722	0.267156	0	0.128574	0.0945042	0	0
gsm972338	0	0.724023	0.752351	1.329	sporadic-like	0.0048278	0.0508466	0.0920743	0.140854	0	0.276586	0	0.123859	0.104842	0	0.0599558	0	0.0169085	0.0399612	0.043504	0.0794733	0.131844	0.00484662	0	0.133388	0	0.0252238
gsm972339	0	0.627363	0.805287	1.22827	sporadic-like	0	0.0514627	0.0584317	0.0473005	0	0.325299	0	0.145549	0.0413849	0	0.077843	0	0.0223718	0.0464224	0.0545703	0.136	0.0971931	0.0340564	0	0.08783	0	0.00255258
gsm972340	0	0.795798	0.664216	1.29897	sporadic-like	0.00776615	0	0.0193127	0.0657666	0	0.189237	0.101204	0.0292052	0	0	0.0789929	0	0	0.233116	0	0.0750927	0.00312962	0.0751189	0	0.340426	0.00692253	0.0736822
gsm972341	0	0.764577	0.70985	1.48908	sporadic-like	0.0146649	0	0	0.218615	0	0.210555	0	0.161897	0.115555	0	0.0323013	0.104328	0.0290452	0.155158	0.0850276	0.134826	0.143405	0	0	0.0705231	0.0106092	0.00256966
gsm972342	0	0.790093	0.700821	1.24415	sporadic-like	0.00961505	0.0176215	0.0178601	0.161113	0	0.199264	0.000962928	0.102427	0.068732	0	0.0723021	0	0.0118365	0.212349	0.0892717	0.0870616	0.0802933	0	0.0373132	0.0761264	0	0
gsm972343	0	0.799004	0.706864	1.20252	Intermediate	0	0	0	0.101962	0	0.301274	0.0129353	0.0912716	0.0699696	0	0.0357869	0	0.0173774	0.000544843	0.0790073	0.142879	0.260321	0	0	0.0878162	0	0.00137903
gsm972344	0	0.633425	0.793964	1.0707	Intermediate	0	0.0265119	0.0204468	0.0590172	0	0.284996	0.0376265	0.0726375	0.0336978	0	0.0973673	0	0.0262097	0.113539	0.0289002	0.0820922	0.0480097	0.00506504	0	0.132883	0.00169967	0
gsm972345	0	0.686766	0.771146	1.45637	Intermediate	0.00675294	0.00630173	0	0.120276	0	0.172845	0	0.141878	0.183625	0	0	0.0280133	0.019665	0.0965789	0.116285	0.254659	0.12154	0.0275177	0.0449551	0.0930035	0.0098812	0.0125889
gsm972346	0	0.491158	0.870325	1.05296	Intermediate	0.0142593	0	0	0.120515	0.000620489	0.196033	0	0.0564974	0.0885151	0	0.0882212	0	0.0215717	0.0680819	0.0107135	0.0775739	0.0684801	0.0472439	0	0.152953	0.00483861	0.0368423
gsm972347	0	0.734133	0.734923	1.36663	sporadic-like	0.0262443	0.0473902	0.00656316	0.254893	0	0.102033	0	0.18115	0.111554	0	0.0754788	0.0137633	0.0297615	0.0710573	0.113345	0.095562	0.100647	0.0276335	0	0.109556	0	0
gsm972348	0	0.737654	0.731417	1.22085	sporadic-like	0	0.0225845	0.0249972	0.0962233	0	0.32743	0	0.0430736	0.111951	0	0.139565	0	0.0192399	0.0234181	0.0125266	0.0909449	0.0867195	0.0776537	0	0.126212	0.00923507	0.00907266
gsm972349	0	0.703879	0.768437	1.96118	colitis-like	0	0.0662219	0.219475	0.274119	0	0.314694	0	0.151813	0.0184655	0	0.0159385	0.0151093	0.00245942	0.261935	0.112702	0.222391	0.0131609	0	0.0976742	0.133736	0	0.0412835
gsm972350	0	0.647599	0.79572	1.22083	sporadic-like	0	0.0624745	0.173252	0.105426	0	0.312663	0	0.0359972	0.128447	0	0.0677814	0	0.0138677	0.0596938	0.0163107	0.0697335	0.0575311	0	0.0202611	0.0973941	0	0
gsm972351	0	0.753221	0.741074	1.24339	sporadic-like	0	0.0410245	0.167064	0.113499	0	0.231646	0	0.0731401	0.157866	0	0.0641459	0	0	0.0762372	0.0159287	0.083031	0.0655401	0.0176869	0	0.127393	0	0.00918441
gsm972352	0	0.762215	0.736593	1.52051	colitis-like	0	0.0138989	0.0342332	0.0806442	0	0.278946	0	0.0992765	0.100172	0	0	0.028973	0.00459708	0.096342	0.0799774	0.280916	0.188952	0	0.0821279	0.110989	0.00456837	0.0358965
gsm972353	0	0.685265	0.758795	2.16051	Intermediate	0	0.204236	0	0.201667	0	0.253067	0.0201505	0.348362	0	0	0	0.193715	0	0.157445	0.345568	0.131276	0.108549	0	0.175294	0	0.0048514	0.0163238
gsm972354	0	0.434741	0.900138	2.02558	Intermediate	0	0.0855095	0	0.471734	0	0	0	0.310376	0.134522	0	0.0741952	0.146122	0.0380418	0.137871	0.171334	0.108963	0.134047	0.105655	0	0.104033	0	0.00317574
gsm972355	0	0.744292	0.733618	1.36912	Intermediate	0	0.0635239	0	0.179545	0	0.207535	0	0.125887	0.157038	0	0.0321093	0	0.0106281	0.0904405	0.103231	0.158196	0.0813754	0	0.0241567	0.109879	0	0.0255709
gsm972356	0	0.8399	0.658395	1.52688	sporadic-like	0	0	0.0582611	0.23217	0	0.352306	0.0693004	0.172196	0.0476053	0	0.024745	0.00729708	0.00799109	0.180066	0.111164	0.103311	0.0621524	0	0	0.0639304	0	0.0343875
gsm972357	0.01	0.280249	0.97373	1.68555	Intermediate	0	0.127399	0.0358212	0.154381	0	0.225034	0	0.228874	0.237461	0.0392156	0.0913054	0.049232	0.0233811	0.0350217	0.0664776	0.156248	0.100363	0	0.0327985	0.0767086	0	0.00583048
gsm972358	0	0.860454	0.693479	1.76581	Intermediate	0	0.0625258	0.0447652	0.106966	0	0.35157	0	0.0726722	0.152973	0	0.0335337	0.0281251	0.0213195	0.103686	0.115721	0.105128	0.280862	0	0.193264	0.0654714	0.00265089	0.0245754
gsm972359	0	0.753807	0.740122	2.31772	colitis-like	0.0227869	0.0991466	0.0898535	0.167306	0	0.418947	0	0.120185	0.0663226	0	0.0953574	0	0.0570503	0	0.0579164	0.193673	0.244889	0	0.530243	0.120347	0	0.0336927
gsm972360	0	0.742447	0.723749	1.5278	Intermediate	0.0339288	0	0	0.291653	0	0.0960299	0	0.211106	0.185047	0	0.0813689	0.0146878	0.0585264	0.0336909	0.161296	0.180096	0.0671631	0	0.0319602	0.0812482	0	0
gsm972361	0	0.747608	0.725353	3.82557	colitis-like	0.0203944	0.177447	0.114894	0.956123	0	0	0.0592274	0.631469	0	0	0.0901599	0.0690114	0.139108	0	0.470814	0.522173	0.20163	0.274698	0.0376854	0.0298067	0	0.0309277
gsm972362	0	0.758946	0.729638	1.40822	sporadic-like	0	0.0446453	0.109419	0.167666	0	0.224789	0	0.0953255	0.173501	0	0.0564438	0	0.0162428	0.0198598	0.040213	0.0914669	0.0710322	0.00578952	0.15439	0.135662	0	0.00177276
gsm972363	0	0.815148	0.67732	1.71667	sporadic-like	0	0.0464117	0	0.299585	0	0.0360526	0	0.208712	0.0960193	0	0.198088	0	0.00950371	0.288092	0.0980751	0.165619	0.0758357	0	0	0.139516	0	0.0551614
gsm972364	0	0.668017	0.768923	1.07881	Intermediate	0	0.0403338	0.00551112	0.099023	0	0.200013	0	0.120217	0.0881841	0	0.00902044	0.0463343	0.0336415	0.166209	0.0292089	0.139911	0	0	0	0.101207	0	0
gsm972365	0	0.756902	0.730932	2.29967	colitis-like	0.115439	0.121058	0	0.132084	0	0.385426	0	0.241201	0.102042	0	0.0236043	0.027168	0.109331	0.286466	0.093334	0.248246	0.010583	0.00630904	0	0.265348	0.0461463	0.0858864
gsm972366	0	0.774702	0.700867	1.83794	colitis-like	0.0269357	0.0281015	0.00910731	0.257259	0	0.482019	0	0.127957	0.0873809	0	0.0799199	0	0.02384	0.0135209	0.0417618	0.22833	0.0450094	0.0099869	0.186371	0.184987	0.0054512	0
gsm972367	0	0.822601	0.671056	1.85356	colitis-like	0	0.0122269	0	0.220666	0	0.201108	0	0.160392	0.167693	0	0	0.0184785	0.0307123	0.349581	0.17431	0.275847	0.0487495	0	0.0586787	0.11494	0	0.0201802
gsm972368	0	0.700177	0.734391	1.37176	sporadic-like	0	0.0130716	0	0.332718	0	0.138332	0	0.11326	0.0649706	0	0.193397	0.0111366	0.00723254	0.186493	0.0187811	0.0743765	0.0326846	0.00611151	0	0.178019	0	0.00117466
gsm972369	0	0.809177	0.649353	2.60366	colitis-like	0	0.0250348	0	0.200907	0	0.258212	0.0729358	0.0404608	0	0	0.0710922	0.0551829	0	0.433205	0.122091	0.40292	0	0	0	0.50379	0	0.417825
gsm972370	0	0.755597	0.712511	1.47525	Intermediate	0.0241918	0	0.0416137	0.242243	0	0.160224	0	0.0991705	0.187358	0	0.166014	0	0.0344607	0.0914187	0.0415094	0.115114	0.0533522	0	0	0.218579	0	0
gsm972371	0	0.624706	0.804019	1.55251	Intermediate	0	0.232635	0	0.158015	0.0222563	0.197624	0	0.142761	0.0824646	0	0.0764637	0	0.0403	0.209179	0.0402991	0.111164	0.0830857	0	0.00218055	0.154085	0	0
gsm972372	0	0.785025	0.710792	1.59168	Intermediate	0	0.00926004	0.0426211	0.104242	0	0.227334	0	0.104369	0.136846	0	0.085172	0	0.0658415	0.148204	0.103772	0.29877	0.0137705	0	0	0.204294	0.0186511	0.0285336
gsm972373	0	0.544725	0.840332	1.03489	sporadic-like	0.00616128	0.00953493	0.00190923	0.127997	0	0.229952	0	0.0199338	0.141718	0	0.0780962	0	0.0440537	0.0907674	0.0162634	0.0459094	0.0684804	0.0108271	0	0.143289	0	0
gsm972374	0	0.819766	0.676618	1.75643	Intermediate	0	0.0671886	0	0.161734	0	0.256161	0	0.249592	0.145832	0	0.0440159	0.0245129	0.0145309	0.084445	0.227268	0.159783	0.109011	0	0.0615117	0.150842	0	0
gsm972375	0	0.623832	0.808162	1.59865	Intermediate	0	0.01703	0	0.183175	0	0.214551	0	0.173542	0.132253	0	0.0220837	0.0276143	0.0119582	0.0473972	0.0830537	0.206748	0.207198	0	0.0897424	0.0939322	0	0.0883753
gsm972376	0	0.779751	0.682998	1.40094	Intermediate	0.0132837	0.00650071	0	0.0875478	0	0.190226	0	0.111608	0.192129	0	0.0355702	0	0	0.381151	0.0668629	0.166734	0	0	0	0.149325	0	0
gsm972377	0	0.856037	0.63668	2.22125	Intermediate	0	0.0489805	0	0.118955	0	0.302069	0	0.163226	0.280996	0	0.166976	0	0.00241801	0.53528	0.150178	0.171169	0	0.0190761	0	0.216417	0	0.0455112
gsm972378	0	0.800787	0.653372	1.53824	Intermediate	0.0221036	0	0.0223603	0.067496	0	0.159955	0	0.0435197	0.181493	0	0.0755345	0	0	0.410062	0	0.0747165	0	0.0392419	0	0.35489	0	0.0868656
gsm972379	0	0.782781	0.704758	1.50015	sporadic-like	0	0.0543323	0.0946805	0.222614	0	0.222583	0	0.151058	0.188906	0	0.0731311	0	0.0152702	0.117872	0.0584292	0.172813	0.00661254	0	0	0.120401	0	0.00144896
gsm972380	0	0.792423	0.715927	2.1511	colitis-like	0.018218	0.125089	0	0.147114	0	0.388696	0.027117	0.290159	0.0216435	0	0.105507	0	0.0792676	0.150823	0.209867	0.178637	0.0290043	0.0342146	0.231948	0.0559079	0	0.0578911
gsm972381	0	0.794085	0.664177	1.29392	Intermediate	0	0.0934934	0.00974306	0.117516	0	0.0898784	0	0.0179497	0.163087	0	0.00200352	0.0171035	0.0160414	0.40294	0.0129199	0.234886	0	0	0.00100142	0.0957945	0	0.0195644
gsm972382	0	0.847214	0.611402	1.37494	sporadic-like	0.00292241	0.00577573	0	0.233738	0	0.0114849	0.0299958	0.122611	0.109806	0	0.0648942	0	0	0.489194	0.0832877	0.149664	0	0	0	0.0715659	0	0
gsm972383	0	0.744457	0.740293	1.41307	sporadic-like	0	0	0.110946	0.172134	0	0.239445	0	0.064012	0.135517	0	0.0808705	0	0.0248297	0.0873234	0.0286529	0.146842	0.0498096	0.00607835	0.131339	0.135275	0	0
gsm972384	0	0.721073	0.740949	1.28091	Intermediate	0.0173334	0	0	0.00750277	0.0553605	0.100831	0	0.123856	0.0666919	0	0.124289	0	0	0.0162868	0.00363251	0.0953953	0.0819414	0.115023	0	0.281827	0.0613797	0.129557
gsm972385	0	0.844545	0.662281	2.45102	colitis-like	0.0364112	0.180365	0	0.302456	0	0.192926	0	0.203023	0.175793	0	0.102999	0	0.046564	0.399551	0.284806	0.398888	0	0	0.0134155	0.0905287	0.00463275	0.0186623
gsm972386	0	0.84151	0.682837	1.20855	sporadic-like	0.000933412	0.00470931	0.0818437	0.103507	0	0.213852	0	0.0631613	0.130397	0	0.0952764	0	0.0102502	0.0816343	0.0474475	0.14326	0.0538267	0	0.0176742	0.134116	0.0215617	0.00509559
gsm972387	0	0.683831	0.775867	1.3221	sporadic-like	0	0.027645	0.0417525	0.145347	0	0.262179	0.064217	0.0145905	0.025072	0	0.0546822	0.0056936	0.0208027	0.158571	0.0707353	0.138544	0.0126044	0	0.188389	0.059735	0	0.0315388
gsm972388	0	0.662373	0.775187	1.00779	sporadic-like	0.0125169	0.00967312	0	0.120916	0	0.138845	0	0.0244912	0.187667	0	0.0210233	0.0164365	0.0166206	0.142591	0.0661145	0.0892885	0.0411354	0.0023866	0.0164201	0.101664	0	0
gsm972389	0	0.592933	0.809201	1.59873	Intermediate	0	0.0225297	0	0.202935	0	0.463015	0	0.165045	0.0362732	0	0.104487	0	0.00777059	0.101384	0.179877	0.109353	0.0612634	0.0717714	0	0.0730311	0	0
gsm972390	0	0.792014	0.684308	1.50162	Intermediate	0	0.0575149	0.109879	0.470607	0	0	0	0.172383	0.27922	0	0	0	0	0.0324376	0.0492151	0.0965709	0.0754179	0	0	0.158375	0	0
gsm972391	0	0.815152	0.667525	1.77998	Intermediate	0.0081822	0.00142052	0	0.412099	0	0.0320371	0.0440838	0.11417	0.149577	0	0.109261	0.0688856	0.039271	0.227134	0.0847328	0.211107	0	0	0	0.218611	0	0.0594067
gsm972392	0	0.777349	0.701103	1.49987	sporadic-like	0.0345606	0	0.00786952	0.245389	0	0.0505612	0	0.155469	0.212093	0	0.107184	0	0.0343049	0.0855061	0.0609537	0.127434	0.080431	0	0	0.283266	0	0.0148457
gsm972393	0	0.74462	0.715674	1.55192	Intermediate	0	0.00193841	0.0223669	0.358228	0	0.113778	0.0154313	0.201384	0.151908	0	0.0457277	0.0382914	0.0594307	0.181371	0.0688992	0.108159	0.0173297	0	0	0.16557	0	0.00210853
gsm972394	0	0.772163	0.711661	1.68064	Intermediate	0.0219409	0.0277905	0.0177905	0.399072	0	0.148077	0	0.0897125	0.246538	0	0.0238933	0	0.00997839	0.0207141	0.0711128	0.276687	0.116787	0	0.0458315	0.164717	0	0
gsm972395	0	0.840607	0.68748	1.78741	Intermediate	0	0.0822289	0.0159562	0.281234	0	0.247809	0	0.0668351	0.0994984	0	0.00474978	0	0.0118999	0.0628255	0.125377	0.163919	0.20948	0	0.271063	0.132248	0.0104785	0.00180497
gsm972396	0	0.563114	0.827689	0.981556	sporadic-like	0	0.00820274	0	0.0948288	0	0.274355	0	0.0773541	0.133289	0	0.0695815	0	0.0314295	0.00147671	0.0139941	0.0212671	0.118096	0.00371502	0	0.133967	0	0
gsm972397	0	0.75467	0.749723	1.618	Intermediate	0	0.081565	0.149239	0.253032	0	0.125294	0	0.120039	0.133161	0.0395699	0.074326	0	0.0248934	0	0.0491708	0.118587	0.164012	0.0659579	0	0.165898	0.0284887	0.0247673
gsm972398	0	0.759676	0.762178	1.8793	Intermediate	0	0	0.280193	0	0	0.465246	0.137177	0.050916	0.0457155	0.0742396	0.0958807	0	0	0	0.0588958	0.169328	0.210345	0.0595141	0	0.0855102	0.00483012	0.141506
gsm972399	0	0.709023	0.751012	1.32597	Intermediate	0	0.0439325	0.0358946	0.174994	0	0.137342	0.0737788	0.0419583	0.130091	0	0.184683	0	0.0341014	0.050572	0.0176349	0.0688641	0.139753	0.00277402	0	0.189597	0	0
gsm972400	0	0.758026	0.749824	1.80091	Intermediate	0	0	0.108467	0.0974865	0.0106412	0.437922	0.125688	0	0	0	0.119419	0	0.0364886	0.0572359	0.00436124	0.16023	0.161184	0.0898336	0.1396	0.159324	0.0602869	0.0327422
gsm972401	0	0.65007	0.767833	5.4218	colitis-like	0	0.100914	0.215247	0.143448	0	0.585135	0.265354	0.0468898	0	0	0.00793447	0.1737	1.11918	0.359979	0.0635795	0.233202	0	0.186702	0	0.774694	0	1.14584
gsm972402	0	0.757997	0.707181	1.42504	Intermediate	0.00102224	0.0385406	0	0.106325	0	0.113077	0	0.0515652	0.240643	0	0.181187	0	0	0.206836	0.0462637	0.139664	0.0148231	0	0	0.25113	0	0.0339614
gsm972403	0	0.836083	0.653101	1.77133	Intermediate	0	0.013597	0.0258229	0.0829712	0	0.226279	0.000954594	0.119849	0.025138	0	0.155166	0	0.000476172	0.263966	0.127507	0.154167	0.0614587	0	0	0.316468	0	0.197508
gsm972404	0	0.759668	0.733538	1.70976	Intermediate	0	0	0	0.237537	0	0.228941	0	0.0411101	0.109194	0	0.0703261	0	0.0432163	0.0877023	0.0712983	0.181159	0.195666	0	0.24303	0.131901	0.00247283	0.0662067
gsm972405	0	0.814987	0.657152	1.64744	Intermediate	0.00980871	0.00312233	0.00220245	0.141679	0	0.20585	0	0.0660758	0.0150591	0	0.122378	0	0.0404344	0.405459	0.0165693	0.179273	0	0.0599366	0	0.199425	0.0235911	0.156574
gsm972406	0	0.88394	0.622792	2.68061	colitis-like	0	0.0439185	0.0294977	0.270456	0	0.212617	0	0.109145	0.167234	0	0.158873	0	0	0.515915	0.202023	0.408022	0.135843	0	0	0.341932	0	0.0851307
gsm972407	0	0.855122	0.635656	1.4006	Intermediate	0	0.0286524	0.00238156	0.0792402	0	0.0849836	0	0.0655231	0.187567	0	0.143014	0	0	0.361428	0.0144906	0.158688	0.0740074	0.0269522	0.0217497	0.131724	0	0.0202005
gsm972408	0	0.730878	0.697027	2.26201	colitis-like	0	0.00871332	0	0.0367547	0	0.234773	0.109168	0.029661	0.0172	0	0.0592491	0.000639758	0	0.147317	0.00152321	0.110051	0.147353	0.0904613	0	0.55306	0.059672	0.656412
gsm972409	0	0.760166	0.721103	4.72307	colitis-like	0	0.0244808	0	0.790431	0	0.270905	0.232758	0.147237	0.328956	0	0	0.0949225	0.0790866	0.437676	0.65894	0.85028	0.517569	0	0.26767	0	0	0.022162
gsm972410	0	0.877195	0.590859	2.2047	colitis-like	0	0.137016	0	0.139967	0	0.176006	0	0.050145	0.192695	0	0.134837	0	0	0.742804	0.0596007	0.271623	0	0	0.028177	0.23818	0	0.033645
gsm972411	0	0.810642	0.686702	1.20511	sporadic-like	0.0121733	0	0.0349536	0.0998745	0	0.290823	0.0594538	0.0777526	0.0512469	0	0.129673	0	0.042016	0.0665675	0.0143229	0.0907938	0.043941	0.0321263	0	0.145656	0.013734	0
gsm972412	0	0.709684	0.763422	1.55806	colitis-like	0.0175643	0.0776991	0.0573029	0.314192	0	0.167342	0	0.179747	0.0246677	0	0	0.0442049	0.0526095	0.0395271	0.0682201	0.195748	0.0256021	0.0131494	0.182857	0.047582	0.050046	0
gsm972413	0	0.822427	0.669517	2.33641	colitis-like	0	0.167308	0	0.224262	0	0.100428	0	0.158391	0.0579351	0	0	0	0.120636	0.490447	0.0727098	0.31776	0.0396377	0	0.292162	0.256346	0	0.0383854
gsm972414	0	0.656209	0.787668	1.44778	sporadic-like	0.0197516	0	0.0637667	0.175535	0	0.187853	0.136844	0.0975395	0.0436755	0	0.0931246	0	0.0376537	0.0168643	0.0615936	0.126191	0.0707354	0.0331525	0.0496472	0.220312	0.0135409	0
gsm972415	0	0.538088	0.845392	1.15745	sporadic-like	0.00822657	0	0.107592	0.112435	0	0.282329	0	0.0273305	0.121383	0	0.128606	0	0.0366852	0	0	0.0406227	0.0694279	0.0422405	0	0.176615	0	0.00395314
gsm972416	0	0.787433	0.688903	1.34069	Intermediate	0	0.0918803	0.010211	0.105731	0	0.101937	0	0.109385	0.109017	0	0.0504059	0	0	0.349555	0.00973671	0.164769	0	0.0282519	0.0593582	0.132912	0	0.017539
gsm972417	0	0.897112	0.550604	1.44272	Intermediate	0	0.0504047	0	0.0985876	0	0.0806241	0	0.109456	0.134385	0	0.0774406	0	0.00400642	0.56882	0.0345629	0.195783	0	0	0	0.0834437	0	0.0052064
gsm972418	0	0.843	0.663073	1.26519	Intermediate	0	0.0181757	0.0134068	0.237014	0	0	0.00306635	0.15633	0.149188	0.00584928	0.0296044	0	0	0.232112	0.0974703	0.148454	0.104834	0	0.0240291	0.0456581	0	0
gsm972419	0	0.774296	0.723244	1.39818	colitis-like	0	0.0199892	0	0.126338	0	0.255057	0	0.131458	0.0292357	0	0	0.0453892	0.0792952	0.121521	0.00695557	0.146224	0.124584	0.0875393	0.0469576	0.146981	0	0.0306576
gsm972420	0	0.781938	0.697734	2.47218	colitis-like	0.0619958	0.0313409	0.0802903	0.7842	0	0	0	0.207432	0.24275	0.0236172	0.120687	0	0.00982699	0.0190234	0.13414	0.24633	0.095934	0.0760574	0	0.282329	0	0.0562226
gsm972421	0	0.732917	0.744616	1.44505	colitis-like	0	0.0518751	0	0.0984222	0	0.181873	0	0.129729	0.112891	0	0.0777426	0	0.0527287	0.167406	0.0434503	0.198076	0.0330203	0	0.0864857	0.144642	0	0.0667038
gsm972422	0	0.742596	0.739081	2.85635	colitis-like	0.0161475	0.0429832	0	0.474484	0	0.0557902	0	0.25463	0.133997	0	0	0.145158	0.217186	0.259165	0.321255	0.362897	0.238371	0	0.171306	0.122075	0	0.0409089
gsm972423	0	0.758693	0.708813	1.53833	Intermediate	0.0226077	0.0417397	0	0.205936	0	0.205898	0	0.0894667	0.327689	0	0.142666	0	0.0324503	0.0748813	0.0696923	0.0355407	0.12949	0	0	0.160271	0	0
gsm972424	0	0.774787	0.690418	1.11106	Intermediate	0.0169901	1.85122e-05	0	0.241826	0	0.0656571	0	0.0572581	0.260211	0	0.038508	0	0.0123643	0.127689	0.00812741	0.0839724	0.000377717	0.0354673	0	0.159983	0	0.00261243
gsm972425	0	0.778727	0.676732	1.60278	Intermediate	0.0144194	0	0	0.167532	0	0.00766137	0	0.116456	0.169457	0	0.0989614	0	0.0425573	0.372228	0.0279191	0.117287	0	0	0	0.342124	0	0.12618
gsm972426	0	0.649548	0.788679	2.28976	Intermediate	0.0714315	0.0246763	0	0.518649	0	0	0	0.242976	0.357757	0	0	0	0.106444	0.0983324	0.189741	0.170097	0.194966	0	0.0138072	0.247839	0.0530464	0
gsm972427	0	0.632214	0.792563	1.26619	Intermediate	0	0.0693475	0.0150989	0.224451	0	0.165422	0	0.052223	0.136707	0	0.0688217	0.0278375	0.0343759	0.163965	0.0227394	0.138025	0.0256857	0	0	0.0947616	0	0.0267278
gsm972428	0	0.774547	0.708734	1.85325	Intermediate	0	0.0458163	0	0.226722	0	0.0950748	0	0.122309	0.165788	0	0.13246	0	0.0399393	0.168316	0.0291801	0.163533	0.0830708	0.0450577	0.0756658	0.338234	0.0317514	0.0903315
gsm972429	0	0.796192	0.713306	1.73564	Intermediate	0	0.0660292	0.103037	0.283356	0	0.0595653	0	0.149535	0.233178	0	0.0792821	0	0.0171035	0	0.0731242	0.155303	0.10599	0.000511734	0.142621	0.206147	0.0196202	0.041233
gsm972430	0	0.798195	0.71443	2.66815	colitis-like	0.0292522	0.207848	0	0.260934	0.13394	0.365485	0	0.0859367	0	0	0.180313	0.0085924	0	0.267605	0.0651953	0.19576	0.00433317	0.217764	0.314127	0.109624	0	0.221443
gsm972431	0	0.814386	0.69391	2.53009	colitis-like	0.0505843	0.116353	0	0.191736	0	0.694869	0	0.196424	0.0758132	0.0907627	0.0232505	0	0.0159269	0.0107218	0.0525168	0.226357	0.21906	0.0686049	0.315359	0.157901	0.0121073	0.0117447
gsm972432	0	0.707643	0.754815	1.34694	Intermediate	0.0169366	0.00311118	0	0.222921	0.0243195	0	0	0.201913	0.0958699	0	0.10529	0	0.0222823	0	0.0155633	0.222919	0.15104	0.0170829	0.0278995	0.19965	0	0.0201446
gsm972433	0	0.751366	0.743005	2.52311	colitis-like	0	0.138371	0.0549957	0.24912	0	0.228311	0	0.14262	0	0	0.145695	0	0.117265	0.0629574	0.0274216	0.196582	0.271813	0.123419	0.324746	0.321054	0	0.11874
gsm972434	0	0.749134	0.749051	1.36997	sporadic-like	0	0.0159202	0.183409	0.142208	0	0.203965	0	0.0243238	0.118529	0	0.155638	0	0.0384039	0	0.0105312	0.130087	0.111774	0.0105174	0.0460025	0.157503	0	0.0211588
gsm972435	0	0.752589	0.742154	1.23611	Intermediate	0	0.0218429	0.104546	0.116704	0	0.153875	0	0.0678351	0.144864	0	0.086397	0	0.0303123	0.0179541	0.0140513	0.131967	0.0525055	0.0138116	0.156752	0.11195	0	0.0107426
gsm972436	0	0.871897	0.640835	1.27005	Intermediate	0	0.0525391	0	0.103345	0	0.0936255	0	0.0335924	0.0990772	0	0.127299	0	0.0619012	0.201063	0.0117383	0.255736	0.0428716	0.00668774	0	0.118306	0	0.062269
gsm972437	0	0.815531	0.704133	1.91624	colitis-like	0	0.0394801	0.0802027	0.288105	0	0.290992	0.0721159	0.0714465	0	0	0.0864037	0	0.0262189	0.164906	0.0572656	0.299121	0.0927823	0.0233917	0.0660343	0.17282	0	0.0849574
gsm972438	0	0.764124	0.707747	2.29748	colitis-like	0	0.00489909	0	0.240034	0	0.458317	0	0.043211	0.124941	0	0.041015	0.0615116	0.20455	0.20289	0.144871	0.269174	0.0412872	0.0650658	0	0.0490974	0	0.346616
gsm972439	0	0.699543	0.778797	1.18712	Intermediate	0	0.0062887	0.0832217	0.134201	0	0.176543	0.0371975	0.0316901	0.0590255	0	0.0787952	0	0.0344339	0	0.0135067	0.235585	0.0663293	0.0290407	0.132378	0.0614822	0.00427339	0.00312666
gsm972440	0	0.715615	0.75005	2.50265	colitis-like	0.0320552	0.019598	0	0.156651	0	0.391769	0	0.272985	0	0	0.186458	0	0.0324256	0.156778	0.13161	0.234732	0	0.472265	0	0.30014	0.00167551	0.113504
gsm972441	0	0.799166	0.71786	2.65959	colitis-like	0.0248	0.142729	0.0055012	0.389101	0	0.423958	0	0.0768612	0.169681	0.0130819	0.0325074	0	0.0653	0.0430272	0.0846918	0.269686	0.321992	0.0192248	0.271013	0.232004	0.0388512	0.0355833
gsm972442	0	0.558537	0.834072	3.29738	Intermediate	0.510872	0.0172153	0	0.794265	0	0.234593	0	0.157369	0.23601	0	0.229757	0	0	0.0816359	0.340775	0.192768	0.297493	0	0.0495451	0.155082	0	0
gsm972443	0	0.608012	0.801625	1.1645	sporadic-like	0.0304978	0	0	0.192369	0	0	0	0.0893476	0.180723	0	0.127827	0	0	0.21063	0.0405783	0.134768	0	0	0	0.157756	0	0
gsm972444	0	0.755203	0.724633	1.93409	colitis-like	0	0.137929	0	0.059277	0	0.264015	0	0.248656	0.0424074	0	0.235016	0	0.00644559	0.261183	0.126039	0.0868924	0	0.168306	0	0.223982	0	0.0739425
gsm972445	0	0.602926	0.806032	1.67365	Intermediate	0	0.039716	0	0.437735	0	0	0	0.370627	0.0357541	0	0.0687804	0.0159523	0.0425573	0.0265796	0.118006	0.068361	0.0498419	0.156194	0	0.201559	0.014699	0.0272842
gsm972446	0	0.705853	0.751272	1.16113	Intermediate	0	0.0621175	0	0.096142	0	0.160326	0.0107565	0.124265	0.0767932	0	0.111611	0	0.0294134	0.129175	0.0586569	0.109662	0.0182044	0	0	0.166518	0.00749212	0
gsm972447	0	0.802012	0.697081	1.57433	Intermediate	0.0229111	0	0.020137	0.214165	0	0.309631	0	0.0148982	0.0922006	0	0.111503	0	0.0014411	0.0823756	0.0246002	0.182616	0.0724281	0.0481088	0.116441	0.190489	0.0510799	0.0193013
gsm972448	0	0.451511	0.890483	1.02302	Intermediate	0.0211074	0	0.0209427	0.0604233	0	0.18713	0	0.0196907	0.135612	0	0.0603691	0	0.0273488	0.0452095	0	0.0856693	0.0622417	0.0638962	0	0.218313	0.0041737	0.0108905
gsm972449	0	0.759851	0.730058	1.35191	sporadic-like	0	0.024767	0.0187314	0.0589473	0	0.227818	0	0.130373	0.0946305	0	0.126701	0	0.00556693	0.0743943	0.00265862	0.151969	0.0989734	0.0509785	0.141286	0.136249	0	0.00786413
gsm972450	0	0.589618	0.815732	1.3474	sporadic-like	0.0205168	0	0.0258981	0.115103	0	0.395132	0	0.145723	0.0253293	0	0.101814	0	0.0169118	0.0561745	0.00745615	0.0933897	0.0647207	0.108381	0	0.170848	0	0
gsm972451	0	0.575313	0.825606	1.07722	sporadic-like	0	0.03731	0	0.112193	0	0.267287	0	0.0773283	0.0489419	0	0.0825221	0	0.00341463	0.069744	0.0295175	0.090173	0.0895243	0.0115802	0	0.127949	0.000655049	0.0290767
gsm972452	0	0.712752	0.746841	3.03517	colitis-like	0	0.145943	0	0.818412	0	0.0106911	0.142719	0.372828	0.00548733	0	0.206886	0.0343436	0.0373005	0.243512	0.161815	0.395348	0	0.278034	0	0.161803	0	0.020047
gsm972453	0	0.693766	0.750256	1.28538	sporadic-like	0	0	0	0.078688	0	0.38873	0.00345492	0.0694216	0.0528206	0	0.1196	0	0.00827972	0.218973	0.0379901	0.0872359	0.0495675	0.0514811	0	0.119133	0	0
gsm972454	0	0.810396	0.693917	1.56955	sporadic-like	0	0.0593775	0.0773378	0.151179	0	0.385343	0.0268993	0.125811	0.0577735	0	0.1023	0	0.0172311	0.0726207	0.0653654	0.0948415	0.0935187	0.0555274	0	0.183973	0	0.000446589
gsm972455	0	0.816421	0.677987	2.57309	colitis-like	0	0	0	0.167874	0	0.48963	0	0.138888	0	0	0.138218	0	0.0906315	0.300658	0.09111	0.169009	0	0.316667	0	0.345309	0	0.32509
gsm972456	0	0.739635	0.737389	1.12741	sporadic-like	0.0077728	0	0.0625247	0.137967	0	0.234843	0	0.0445609	0.0996044	0	0.0884821	0	0.0176401	0.0462158	0.0502662	0.133706	0.0757829	0	0	0.121498	0	0.00654702
gsm972457	0	0.613907	0.799096	1.33783	sporadic-like	0	0.0647737	0.0640776	0.171031	0	0.434085	0	0.0620202	0.0948178	0	0.0756475	0	0.0279631	0.0426536	0.0108014	0.0681634	0.0452292	0.04232	0	0.131433	0.00281246	0
gsm972458	0	0.626597	0.793356	2.70101	Intermediate	0	0.0566212	0	0.540943	0	0.189443	0.133309	0.369254	0.123767	0	0.090025	0.183346	0.00120097	0.277139	0.191403	0.235682	0.0266985	0.100521	0.105188	0	0	0.0764655
gsm972459	0	0.527212	0.85013	1.18701	Intermediate	0	0.0118696	0	0.0895884	0	0.285785	0	0.0728229	0.0547572	0	0.179031	0	0.0170189	0.0384561	0.0834091	0.108936	0.0562777	0.0308011	0	0.13352	0.00214934	0.0225852
gsm972460	0	0.651498	0.785691	1.27591	Intermediate	0	0.0813236	0.00640779	0.126468	0	0.256376	0	0.125489	0.122967	0	0.0131462	0.0359361	0.00794004	0.0667344	0.106148	0.120379	0.111766	0	0.0131186	0.0660735	0	0.0156371
gsm972461	0	0.603934	0.807165	1.22781	sporadic-like	0	0.0547785	0	0.252679	0	0.0837679	0	0.188309	0.0960516	0	0.0517387	0.0253852	0.0166318	0.115461	0.0823109	0.0526784	0.0919656	0	0	0.116051	0	0
gsm972462	0	0.727018	0.737807	1.22319	sporadic-like	0	0.0552918	0	0.189566	0	0.160599	0	0.125832	0.0319548	0	0.158992	0	0.0329322	0.101356	0.0764998	0.0732317	0.0896852	0.0346781	0	0.0925711	0	0
gsm972463	0	0.608857	0.805524	1.34249	sporadic-like	0	0.0555324	0.0594069	0.154152	0	0.349335	0	0.0663085	0.140573	0	0.0783102	0	0.0172835	0.0264638	0.0355759	0.0926935	0.0756541	0	0.0279867	0.163215	0	0
gsm972464	0	0.631185	0.801267	1.8836	Intermediate	0.332597	0.0637244	0	0.112182	0	0.329058	0	0.212442	0.139779	0	0.051036	0	0.0399564	0.0448941	0.0225867	0.13613	0.148737	0.0231002	0	0.178284	0.0302116	0.0188811
gsm972465	0	0.716243	0.729514	1.07941	Intermediate	0	0	0	0.0713834	0.00425683	0.252032	0	0.0471124	0.00786802	0	0.024244	0.0663825	0.0292349	0.21646	0.0140235	0.0774646	0.0565503	0.0258679	0	0.172721	0	0.0138048
gsm972466	0	0.488236	0.871304	1.26951	sporadic-like	0	0.0143358	0	0.260558	0	0.170046	0	0.160325	0.0482199	0	0.0888898	0.0193297	0.014521	0.0791522	0.0335879	0.0735451	0.018589	0.0757067	0	0.134514	0	0.0781932
gsm972467	0	0.689037	0.760696	1.53691	colitis-like	0	0.0749698	0	0.141237	0	0.264746	0	0.219481	0.150195	0	0.0808857	0	0.0336248	0.0601838	0.0811398	0.0878842	0.0791657	0.0665068	0	0.196888	0	0
gsm972468	0	0.644792	0.788558	1.39606	Intermediate	0.000961615	0.00761323	0	0.0694326	0	0.304402	0	0.165673	0.0112256	0	0.0799125	0.002559	0.0299071	0.156334	0.147664	0.114435	0.112801	0.0294373	0	0.127298	0.0121876	0.024217
gsm972469	0	0.751071	0.733223	1.24472	sporadic-like	0	0.0375333	0.0565518	0.0903249	0	0.275739	0	0.117003	0.109868	0	0.0686818	0	0.0149409	0.0736005	0.0333604	0.108711	0.0732859	0.0396387	0.000622161	0.135536	0	0.00931885
gsm972470	0	0.766612	0.699678	3.62988	colitis-like	0.040988	0	0.208818	0.275838	0	0	0	0.764273	0	0.255289	0	0.454529	0.0172057	0	0.488498	0.619491	0.076214	0.216703	0	0	0	0.212029
gsm972471	0	0.680317	0.772312	1.75952	Intermediate	0.0258891	0.0854975	0.0580887	0.0123495	0	0.426214	0.0431799	0.141798	0.00632723	0	0.227488	0	0.0167761	0.116528	0.0885351	0.16345	0.0550866	0.0483007	0	0.244013	0	0
gsm972472	0	0.729149	0.714998	1.2328	Intermediate	0.0120839	0.00403653	0	0.0628996	0.0885072	0.14165	0	0.0245409	0.0270214	0	0.114733	0	0.0105506	0.151958	0.00156271	0.0412749	0.0578442	0.0344992	0	0.328126	0.00827571	0.123232
gsm972473	0	0.751711	0.733033	1.6474	sporadic-like	0	0.0680773	0.0342028	0.15719	0	0.397815	0.0570766	0.0796647	0.0787287	0	0.0804136	0	0.0280173	0.0668627	0.0409906	0.0981306	0.118944	0.085616	0	0.217277	0	0.03839
gsm972474	0	0.663042	0.784948	1.45174	Intermediate	0	0.0744182	0	0.248985	0	0.142943	0	0.135871	0.179831	0	0.0108198	0.00430994	0.00383713	0.0842344	0.0608008	0.0769836	0.126573	0.0462753	0.107428	0.088269	0.0024798	0.057683
gsm972475	0	0.780219	0.692352	1.32211	sporadic-like	0	0.0178127	0.0278466	0.0768362	0	0.447925	0	0.0594628	0.149502	0	0.0036443	0.0304205	0.00880133	0.155596	0.0205251	0.0910854	0.0756062	0.00266346	0	0.154379	0	0
gsm972476	0	0.772521	0.719867	1.53405	colitis-like	0	0.0198536	0	0.10904	0	0.19478	0	0.103588	0.133632	0	0.0408604	0	0.0189516	0.193363	0.0680739	0.171694	0.150135	0	0.00889851	0.19171	0.0574436	0.0720277
gsm972477	0	0.669559	0.775476	1.14652	sporadic-like	0	0.0756861	0	0.156437	0	0.163326	0	0.198508	0.0548908	0	0.0375242	0.00217745	0.0107888	0.0129694	0.0516265	0.0664485	0.072078	0.0327538	0.124143	0.0770307	0	0.0101269
gsm972478	0	0.690221	0.764286	1.29308	sporadic-like	0.0106666	0.0128596	0.0588273	0.120913	0	0.213524	0	0.152809	0.10932	0	0.069722	0	0.0285893	0.043448	0.0172692	0.0455711	0.0744831	0.0979006	0	0.216594	0.0205842	0
gsm972479	0	0.75052	0.691577	2.35986	colitis-like	0	0.0709301	0	0.0307575	0	0.274751	0	0.117906	0.0168215	0	0.00148943	0.0589692	0	0.602174	0	0.36567	0	0.177245	0	0.443318	0	0.199829
gsm972480	0	0.709847	0.740757	1.19154	sporadic-like	0	0.0292916	0.00998959	0.199705	0	0.226152	0	0.0779839	0.124437	0	0.092293	0	0.0110015	0.0207848	0.0364635	0.0958923	0.0696792	0.0124708	0.0307861	0.152007	0	0.00260563
gsm972481	0	0.732739	0.745652	1.32202	Intermediate	0	0.00739393	0.0451336	0.0833863	0	0.261043	0	0.0948445	0.0965828	0	0.113675	0	0.0142971	0.0727831	0.0481737	0.114249	0.142759	0.0250581	0.0292356	0.172271	0	0.00113256
gsm972482	0	0.71831	0.742781	1.11284	Intermediate	0	0.00640393	0	0.122299	0	0.212312	0.0140601	0.00949767	0.0664963	0	0.0738844	0	0.0287198	0.152482	0.0272261	0.212329	0.0552975	0.0236025	0	0.106047	0	0.00218487
gsm972483	0	0.63248	0.797625	1.00526	sporadic-like	0.0103449	0	0	0.0765354	0	0.268884	0	0.00296232	0.105724	0	0.0380707	0.0130483	0.0321082	0.0834169	0.0147645	0.112023	0.134248	0.0271139	0	0.0860204	0	0
gsm972484	0	0.772583	0.705125	1.34458	Intermediate	0.0144823	0.000621305	0	0.181348	0	0.0767058	0	0.142133	0.104098	0	0.0459235	0	0.0267793	0.235096	0.110803	0.109911	0.0728308	0.0337688	0	0.186262	0	0.0038194
gsm972485	0	0.761526	0.700005	1.32324	sporadic-like	0	0.015922	0	0.212373	0	0.202061	0	0.214183	0.13786	0	0.0194831	0.05608	0.0185512	0.167575	0.0588208	0.135626	0.0472965	0	0.000382915	0.0370243	0	0
gsm972486	0	0.739043	0.714957	1.27827	sporadic-like	0	0.0181637	0	0.0523382	0	0.2564	0	0.035998	0.0947682	0	0.130248	0	0.00472933	0.331881	0.0518629	0.12195	0.0197822	0	0	0.133412	0.00709077	0.0196471
gsm972487	0	0.574629	0.826048	1.34881	sporadic-like	0	0.00367575	0.102229	0.0971355	0	0.364009	0	0	0.188347	0	0.121127	0	0.0196055	0.0796174	0	0.0826918	0.0677326	0.0283635	0	0.185521	0	0.00875837
gsm972488	0	0.769109	0.739697	1.59355	Intermediate	0	0	0.362564	0.107293	0	0.449185	0	0.0223663	0.110227	0	0.100748	0	0.0175848	0.0684173	0.00862478	0.072413	0.0697384	0.0360718	0	0.168323	0	0
gsm972489	0	0.745265	0.716633	1.38618	sporadic-like	0	0.0227781	0.0207394	0.195742	0	0.320333	0	0.0970898	0.153036	0	0.0789984	0	0.0134212	0.0805412	0.0341732	0.0732483	0.0806373	0.00226975	0.0379602	0.175214	0	0
gsm972490	0	0.733259	0.728103	1.0905	sporadic-like	0	0.0247642	0	0.0795971	0	0.206461	0	0.0941736	0.0769058	0	0.1135	0	0.00146002	0.148944	0.0193114	0.114307	0.039274	0.0104326	0	0.153098	0	0.00826726
gsm972491	0	0.676632	0.76605	1.11835	sporadic-like	0.00807238	0.00372753	0.00343185	0.107385	0	0.228707	0	0.0533136	0.044037	0	0.0523775	0	0.0114415	0.165769	0.0439758	0.117207	0.0818023	0	0	0.170626	0	0.0264722
gsm972492	0	0.651362	0.794919	1.29581	Intermediate	0.00678878	0	0.0928449	0.0417944	0	0.175901	0.146314	0.0354345	0.00552572	0	0.147387	0.118075	0.0171481	0.0652256	0.0270252	0.158073	0.157782	0.0370713	0.0584022	0.00183057	0	0.0031832
gsm972493	0	0.656544	0.782751	1.23192	sporadic-like	0	0.0616133	0	0.157195	0	0.180995	0	0.141728	0.104385	0	0.0214086	0.0378416	0	0.103865	0.113968	0.104297	0.0972049	0	0.0595376	0.0426971	0	0.00518256
gsm972494	0	0.653669	0.774895	1.92131	sporadic-like	0	0.0924617	0	0.38389	0	0.0862282	0	0.297241	0.223639	0	0.110754	0	0	0.0897927	0.236052	0.105655	0.13699	0.0478815	0	0.105302	0	0.0054201
gsm972495	0	0.540778	0.846633	1.36196	sporadic-like	0.00440127	0	0	0.250886	0	0.137669	0.0321763	0.127133	0.0802993	0	0.0935293	0	0.0285409	0.0605288	0.109599	0.108305	0.217373	0	0.03576	0.0757552	0	0
gsm972496	0	0.743624	0.730265	2.12057	sporadic-like	0.0313066	0.227811	0.0740197	0.273759	0	0.379854	0	0.180363	0.203526	0	0.134949	0	0.0068676	0.0306574	0.0774458	0.0503426	0.155117	0.0613345	0	0.217013	0.0034255	0.012782
gsm972497	0	0.729474	0.736547	1.2809	Intermediate	0	0.0319483	0.0235941	0.133801	0	0.215018	0	0.0609545	0.143033	0	0.112138	0	0.0224053	0.208905	0.0535293	0.106192	0.066195	0	0	0.103182	0	0
gsm972498	0	0.555444	0.841021	1.19249	Intermediate	0	0.00846493	0.00222083	0.0666022	0	0.323027	0	0.0278731	0.0915617	0	0.112403	0	0.0189283	0.0319365	0.00700524	0.0652436	0.164027	0.0966065	0.0631663	0.0791154	0.00373915	0.0305684
gsm972499	0	0.629112	0.803778	2.0929	Intermediate	0	0.22209	0	0.2503	0	0.0547906	0.0564626	0.29091	0	0	0.136316	0.0228376	0.0128418	0.0397458	0.0905016	0.135946	0	0.370173	0	0.242178	0	0.167802
gsm972501	0	0.704451	0.758979	1.89352	Intermediate	0	0.0494257	0.184756	0.315821	0	0.0679409	0	0.21087	0.248985	0	0.0865082	0	0.00141197	0.196432	0.0884558	0.148787	0.00798354	0	0	0.247414	0	0.0387318
gsm972502	0	0.611255	0.804462	0.964963	sporadic-like	0	0.0367361	0	0.0868593	0	0.16098	0	0.0951482	0.115796	0	0.0930494	0	0.0138855	0.0481287	0.012336	0.0574431	0.0905737	0.00866905	0	0.139568	0.00578977	0
gsm972503	0	0.45555	0.889083	2.84474	Intermediate	0.407413	0.31419	0.199434	0.322563	0	0.28135	0	0.331231	0.299177	0	0	0.0462757	0.0197379	0.0918162	0.013845	0.143799	0.0914506	0.0522582	0.0999148	0.129565	0	0.000718746
gsm972504	0	0.748444	0.717586	1.58522	Intermediate	0	0.120632	0	0.369124	0	0.048057	0	0.208473	0.160595	0	0.0763318	0.0021942	0.0108465	0.185902	0.0649025	0.130316	0.0106271	0	0	0.190748	0	0.00647131
gsm972505	0	0.738904	0.727992	1.57541	Intermediate	0	0.120672	0.0232302	0.195722	0	0.0879446	0	0.132216	0.286288	0	0.158973	0	0.0123832	0.203741	0.0484167	0.0921712	0	0.0365649	0	0.177084	0	0
gsm972506	0	0.748252	0.726051	1.72473	Intermediate	0	0.153533	0.0286206	0.341268	0	0.111866	0	0.200895	0.229668	0	0	0.00740599	0	0.0706171	0.0612433	0.153037	0.080074	0	0.00303533	0.244659	0	0.0388079
gsm972507	0	0.686075	0.758305	1.69224	Intermediate	0.014028	0.0828757	0.0571736	0.269952	0	0.10976	0	0.224697	0.165352	0	0.0345389	0.0344737	0	0.00433519	0.262942	0.169091	0.118393	0	0.0372272	0.107396	0	0
gsm972508	0	0.788106	0.704975	1.49499	sporadic-like	0	0.0752962	0.0109391	0.233499	0	0.22314	0	0.218024	0.047369	0.0125325	0.0314423	0.0128801	0	0.0372251	0.105663	0.115755	0.0830122	0.0728561	0.0936189	0.107359	0	0.014382
gsm972509	0	0.662199	0.778087	1.18691	sporadic-like	0	0.00431283	0.0207888	0.147044	0	0.302989	0	0.0471412	0.11263	0	0	0.0456328	0.0226809	0.110631	0.0803796	0.065067	0.126996	0.0106619	0.0454966	0.025611	0.0188496	0
gsm972510	0	0.664758	0.772887	1.09814	sporadic-like	0.00706054	0	0.118162	0.124361	0	0.302876	0	0.0761217	0.13294	0	0.033059	0	0.018728	0	0.0120969	0.0661189	0.0596485	0	0	0.133586	0.00971072	0.00366986
gsm972511	0	0.786962	0.719613	1.15204	Intermediate	0	0.0260947	0.0117197	0.114492	0	0.174503	0.00415284	0.109576	0	0	0.0675555	0	0.0198573	0.062797	0.0524771	0.159325	0.0954387	0.0752997	0	0.141506	0.0190401	0.018208
gsm972512	0	0.607658	0.811168	1.39041	sporadic-like	0	0.104189	0.062573	0.108784	0	0.284777	0	0.184007	0.0851997	0	0.0821223	0	0.0205528	0.117808	0.0068183	0.117244	0.0246954	0.064004	0	0.127096	0.000536353	0
gsm972513	0	0.582185	0.821704	0.982379	sporadic-like	0	0.00954084	0	0.0779187	0	0.20885	0	0.158246	0.0223227	0	0.0430848	0.012024	0.0197798	0.0749009	0.0228817	0.0918821	0.0862725	0.0243226	0	0.130353	0	0
gsm972514	0	0.680773	0.766897	1.2718	sporadic-like	0	0.0252497	0	0.149787	0	0.326555	0	0.134292	0.015413	0	0.00485271	0.0603376	0.0170262	0.04386	0.0998654	0.0685192	0.225042	0.0114016	0.00967811	0.0648346	0.000177231	0.0149069
gsm972515	0	0.656349	0.778858	1.01079	sporadic-like	0	0.0175484	0.00958796	0.0744432	0	0.307662	0.00445801	0.0622636	0.0466496	0	0.0819298	0	0.0047176	0.027805	0.0143092	0.0695515	0.0773262	0.0714066	0	0.129364	0.000750039	0.0110197
gsm972516	0	0.509401	0.85924	0.966841	sporadic-like	0	0.0139737	0.00343521	0.19839	0	0.0889489	0	0.181583	0.0723277	0	0.0690318	0	0.0199971	0.0239267	0.049682	0.0783646	0.0584316	0	0	0.107348	0.00140098	0
gsm972517	0	0.767333	0.719766	1.30393	sporadic-like	0.00921262	0.0228783	0.0136049	0.108721	0	0.289406	0	0.146423	0.0265823	0	0.0489119	0.0366623	0.00755766	0.089808	0.0565238	0.142834	0.0997433	0.068553	0.00201478	0.128698	0	0.00579572
gsm972518	0	0.742268	0.744833	1.90227	Intermediate	0.0393772	0	0.0348499	0.314164	0	0.0170884	0	0.166911	0.26783	0	0	0.0657848	0	0.095792	0.116668	0.227558	0.146393	0	0.142791	0.0767027	0	0.190363
gsm972519	0	0.851602	0.642611	1.47073	Intermediate	0	0.0890706	0	0.292129	0	0.103123	0	0.0855587	0.173724	0	0.0672859	0	0.0466158	0.0413519	0.0150562	0.0689892	0.0785332	0	0	0.330389	0.0287076	0.0501992
gsm972520	0	0.807625	0.748508	2.09643	Intermediate	0	0	0.220796	0.187905	0	0.236306	0.257121	0.0763167	0	0.0387871	0.0344339	0	0.0610131	0.0993335	0.0560795	0.225877	0.0531682	0.0881378	0.254124	0.0281556	0.0475031	0.131371
gsm972521	0	0.781779	0.710682	2.12708	colitis-like	0.0116769	0.0106416	0	0.411801	0	0.21349	0.055719	0.261825	0.062487	0	0	0.021805	0	0.0933446	0.160257	0.467863	0.0821915	0	0.0984114	0.131105	0	0.0444603
gsm972522	0	0.773576	0.735897	3.05947	colitis-like	0	0.136069	0.300172	0.409725	0	0.35309	0.0445654	0.186938	0.325623	0	0.210101	0	0.0104843	0.105007	0.110437	0.279513	0.310741	0	0	0.251685	0	0.0253229
gsm353883	0	0.793533	0.699933	1.83578	colitis-like	0.0122231	0	0.0135078	0.48016	0	0.148147	0.0127944	0.0247806	0.122918	0.0731255	0.00800126	0	0.0024859	0	0.17056	0.200887	0.213621	0	0.176461	0.144597	0.0238276	0.00768128
gsm353890	0	0.779822	0.718527	1.14147	sporadic-like	0	0.0542326	0.00100029	0.0709868	0	0.143451	0	0.0782471	0.116158	0	0.0903731	0	0.028451	0.0959262	0.044018	0.136763	0.0778823	0	0.0345698	0.15181	0	0.0176039
gsm353895	0	0.468873	0.882584	3.41955	colitis-like	0.0126599	0.0200784	0.0453439	0.304304	0	0.596971	0.120155	0.104731	0	0	0.112328	0	0.382946	0	0.041386	0.553192	0.307352	0.102505	0	0.601139	0	0.114462
gsm353901	0	0.701815	0.755708	1.27584	sporadic-like	0	0	0	0.122872	0	0.212654	0.192318	0.0716673	0.0244406	0	0.110634	0	0	0.0509705	0.121342	0.0956884	0.0877649	0.0647479	0	0.109536	0	0.0112088
gsm353939	0	0.828987	0.680629	2.5569	Intermediate	0	0.0215055	0	0.138242	0	0.473052	0	0.294516	0.00494722	0	0	0.0219979	0.1797	0.0679926	0.133668	0.167023	0.27665	0.0747197	0	0.494039	0.0253664	0.183476
gsm358342	0	0.86835	0.608654	2.48481	colitis-like	0.000936029	0.0365509	0.0350445	0.232204	0	0.186534	0	0.254053	0.106857	0	0.138878	0	0	0.779793	0.250404	0.310842	0.0219143	0	0.0673445	0.0634596	0	0
gsm358343	0	0.744584	0.734738	2.05629	Intermediate	0.00928717	0	0.0196308	0.364094	0	0.235663	0.0436529	0.229553	0.0462158	0	0.0962975	0	0.0233044	0.1472	0.123792	0.218791	0.208809	0.0468198	0	0.218134	0	0.0250483
gsm358344	0	0.850355	0.64937	1.4599	Intermediate	0.00277023	0.0151734	0	0.226843	0	0.169698	0.0398154	0.0590114	0.0931962	0	0.0930419	0	0.0112346	0.294263	0.0364275	0.216347	0.057379	0	0.0349878	0.10589	0	0.00382284
gsm358345	0	0.741609	0.738299	2.28715	Intermediate	0.023346	0.0110633	0.123387	0.516106	0	0.053064	0.0406736	0.221266	0.121177	0.0084753	0.0353536	0	0.0225383	0.178384	0.216127	0.337885	0.104278	0	0	0.230206	0	0.043818
gsm358354	0	0.743928	0.724656	1.52288	Intermediate	0	0.00562401	0	0.0266252	0	0.329779	0	0.194261	0.185599	0	0.0846937	0	0.00202629	0.108968	0.097288	0.0894123	0.105848	0.0338188	0	0.23978	0	0.0191534
gsm358355	0	0.696686	0.758105	1.28454	sporadic-like	0	0.108753	0	0.145521	0	0.220336	0	0.0629143	0.204777	0	0.0846277	0	0.043299	0.0450318	0.0250748	0.0944185	0.0620308	0.0426985	0	0.145058	0	0
gsm358357	0	0.683215	0.755978	1.08923	sporadic-like	0.0105828	0.00827967	0	0.136362	0	0.106677	0	0.080348	0.158051	0	0.149182	0	0	0.0877844	0.0175862	0.0619689	0.0960205	0	0	0.176387	0	0
gsm358359	0	0.76017	0.730547	3.68248	colitis-like	0.02363	0	0	0.597361	0	0.299629	0.0593847	0.342411	0	0	0.109609	0.00425494	0.0153162	0.303534	0.255181	0.627045	0.46353	0.0807481	0.0191962	0.188338	0.0535624	0.239751
gsm358362	0	0.590283	0.809036	1.25877	Intermediate	0.00201287	0.0189833	0	0.366511	0	0.0276568	0	0.223545	0.1259	0	0.120214	0	0.0386179	0.0258442	0.0457554	0.050118	0.0793074	0	0	0.129806	0.00449513	0
gsm358363	0	0.748302	0.74534	1.33654	sporadic-like	0	0.00291019	0.18588	0.166456	0	0.203095	0	0.0832163	0.108181	0	0.123318	0	0.0243996	0.0256167	0.0527728	0.063796	0.120907	0.0109724	0.0200115	0.139486	0	0.00552005
gsm358364	0	0.742871	0.737142	2.17075	colitis-like	0	0.0335148	0.0279425	0.10547	0	0.473365	0.123797	0.0801106	0	0	0.0885134	0	0.0811586	0.157573	0.000953434	0.619936	0	0.14347	0	0.138388	0	0.0965533
gsm358369	0	0.689816	0.764241	1.71108	sporadic-like	0	0.0553339	0.274678	0.355251	0	0.317259	0	0	0.171277	0	0.127396	0	0.0225927	0	0.0333188	0.132293	0.0575727	0	0	0.164113	0	0
gsm358370	0	0.517336	0.855193	1.00315	sporadic-like	0.00303341	0.017839	0.0158266	0.197954	0	0.112928	0.0359017	0.116763	0.0728902	0	0.105232	0	0.0235394	0.0124763	0.0101703	0.112099	0.0393457	0.0271462	0	0.0999663	0	3.38245e-05
gsm358371	0	0.605394	0.812468	1.06904	sporadic-like	0	0.0322774	0.071302	0.0554507	0.000926102	0.262585	0	0.0460747	0.124355	0	0.0718118	0	0.0414872	0.0261248	0	0.0374216	0.083677	0.0326134	0	0.176692	0.0062367	0
gsm358372	0	0.637015	0.790164	1.10705	sporadic-like	0	0	0.0313151	0.150626	0	0.222771	0.0255907	0.0700928	0.0687778	0	0.101869	0	0.0326988	0.072952	0.0480167	0.0856267	0.0526493	0.0133953	0	0.130436	8.68539e-05	0.000150468
gsm358373	0	0.497563	0.876238	1.32541	sporadic-like	0	0.00469298	0.324062	0.0536562	0.087993	0.196431	0	0.0740214	0.0834048	0	0.120267	0	0.02458	0.0344584	0.00855448	0.0891221	0.0344076	0.0584345	0	0.129061	0.00226647	0
gsm358374	0	0.313299	0.950899	4.22215	colitis-like	0.360689	0.612179	0.506716	0.365864	0.00793259	0.568264	0	0.172458	0.182458	0.0179869	0.118636	0	0	0.0563252	0.113789	0.122235	0	0.292147	0.235514	0.391049	0	0.0979078
gsm358375	0	0.620592	0.800959	1.28352	sporadic-like	0	0.0337009	0.0663947	0.184298	0	0.201313	0	0.137139	0.0708622	0	0.108876	0	0	0.109682	0.111638	0.137816	0.0511749	0	0	0.070623	0	0
gsm358376	0	0.527517	0.849588	1.52855	sporadic-like	0.132975	0.0864116	0.0881404	0.218158	0	0.234708	0	0.271942	0.116448	0	0	0.0489485	0.00116628	0.127307	0.0604307	0.0898897	0.00126047	0	0	0.0507664	0	0
gsm358377	0	0.592048	0.812035	1.56847	Intermediate	0	0.0163452	0.00633261	0.220696	0	0.0963546	0.212506	0.227793	0.0116391	0	0.158552	0.0430721	0.0380916	0.0469007	0.178518	0.113988	0.0269519	0.106213	0	0.0645143	0	0
gsm358378	0	0.623552	0.800634	1.00793	sporadic-like	0	0.0422791	0	0.144013	0	0.158168	0.0464872	0.0806382	0.0660589	0	0.099179	0	0.0458528	0.05496	0.0108479	0.04664	0.10687	0.012295	0	0.0936385	0	0
gsm358379	0	0.740035	0.728071	1.17005	sporadic-like	0	0.000839972	0	0.15653	0	0.157208	0	0.0590828	0.224551	0	0.00543617	0.0022444	0.0147689	0.0107763	0.0620866	0.137604	0.105937	0	0.0468038	0.186185	0	0
gsm358380	0	0.448169	0.892257	1.08772	sporadic-like	0	0.0645112	0.0431786	0.11286	0.0500126	0.275453	0	0.0312088	0.00534744	0	0.0991358	0.0145706	0.0364043	0.0349209	0.00539498	0.0475508	0.0765792	0.0709551	0	0.119635	0	0
gsm358381	0	0.698154	0.757437	1.7095	sporadic-like	0.0381482	0.0662012	0.112619	0.221147	0	0.293931	0	0.171004	0.178944	0	0.0949004	0	0.0232842	0.0301548	0.106295	0.161519	0.020247	0.00908041	0.0083066	0.173721	0	0
gsm358382	0	0.669602	0.787833	1.42008	Intermediate	0	0.045978	0	0.144833	0	0.223351	0.0119279	0.0763246	0.0974943	0	0.0913688	0.0163085	0.0977004	0.126306	0.0472893	0.118315	0.156555	0	0.121299	0.0450313	0	0
gsm358383	0	0.460335	0.886509	1.47529	Intermediate	0	0.0213975	0.0583511	0.10416	0.0397076	0.338955	0.0632797	0	0	0	0.205897	0	0.0570772	0.025499	0.0280313	0.0478253	0.111203	0.0912517	0.0655853	0.181727	0	0.0353382
gsm358384	0	0.649408	0.774312	1.86469	Intermediate	0.0415449	0.0400007	0.0653381	0.287506	0	0.404121	0	0.143475	0.104051	0	0.172613	0	0.0543631	0	0.0437423	0.0385733	0.0575426	0.0439228	0	0.346226	0.0100009	0.0116713
gsm358386	0	0.639003	0.795948	1.0801	Intermediate	0	0.0150579	0.00145278	0.139035	0	0.137387	0	0.141889	0.0657233	0	0.0787128	0	0.0247081	0	0.0147485	0.141838	0.135526	0.00328461	0.0713087	0.0991954	0	0.0102338
gsm358387	0	0.759292	0.729509	1.29625	Intermediate	0	0.0209174	0	0.128269	0	0.127034	0.0698441	0.253926	0	0.00642029	0.0163581	0.0224819	0.00105887	0.0763711	0.0599449	0.172992	0.141541	0	0	0.151757	0	0.0473365
gsm358389	0	0.774577	0.704595	1.51656	colitis-like	0	0.0118021	0	0.315561	0	0.215982	0.0902061	0.0852239	0	0	0.17072	0	0.0128365	0.0992528	0.0574782	0.137605	0.0458223	0.0324577	0.0844547	0.125635	0	0.0315246
gsm358390	0	0.695353	0.755471	1.41097	Intermediate	0	0.024591	0.00530423	0.101469	0	0.258956	0	0.050182	0.156314	0	0.131421	0	0.0193371	0.194263	0.0228395	0.12596	0.0821076	0	0.0406944	0.190796	0.00673712	0
gsm358394	0	0.673708	0.777302	1.31737	Intermediate	0.00904144	0.00390616	0	0.193104	0	0.0228453	0	0.196881	0.148745	0	0.066036	0	0.0438118	0.0834282	0.111805	0.103616	0.182041	0	0	0.142809	0.00929609	0
gsm358395	0	0.835446	0.684945	2.37464	colitis-like	0.00990923	0.0255971	0.249667	0.220731	0	0.254197	0	0.291659	0.0598901	0	0.173758	0	0	0.267552	0.258762	0.187876	0.0402572	0	0.0279575	0.231893	0	0.0749338
gsm358399	0	0.75288	0.722995	1.62851	Intermediate	0	0.0361979	0	0.0850272	0	0.354344	0.00442386	0.0960074	0	0	0.136647	0	0.023534	0.0644322	0.0611102	0.0673227	0.0986784	0.044871	0.145365	0.241879	0	0.168673
gsm358402	0	0.630589	0.793957	1.04331	sporadic-like	0	0.0332902	0.00291992	0.0934306	0	0.136997	0	0.0778544	0.123596	0	0.117276	0	0.0124027	0.133159	0.0509025	0.110291	0.0358608	0	0	0.115012	0	0.000316944
gsm358403	0	0.803465	0.706828	1.56748	Intermediate	0	0.00442514	0.129551	0.141942	0	0.275774	0	0.127311	0.142371	0	0.0427166	0	0.000164765	0.0290418	0.0349248	0.170922	0.0971179	0.0585377	0.0801933	0.229273	0	0.00321599
gsm358406	0	0.708567	0.746284	1.57533	Intermediate	0	0.0127073	0	0.245226	0	0.239924	0	0.158337	0.10952	0	0.141707	0	0.0105054	0.0881796	0.144821	0.160602	0.13468	0	0	0.110204	0	0.0189156
gsm358407	0	0.779959	0.705395	1.15058	Intermediate	0.0333778	0	0	0.184079	0	0.0746895	0	0.0848177	0.141576	0	0.10116	0	0.0185915	0.127241	0.0725347	0.0632943	0.0771754	0	0.0335064	0.138533	0	0
gsm358409	0	0.761898	0.726404	2.08869	Intermediate	0	0.0268545	0	0.29004	0	0.277655	0	0.0595082	0.144998	0	0.0293403	0	0.0289663	0.0488788	0.041413	0.450719	0.145651	0	0.407526	0.114695	0	0.0224409
gsm358413	0	0.861067	0.661736	3.19972	colitis-like	0	0.0921483	0.0130855	0.192638	0	0.261929	0.0454587	0.324313	0.119431	0	0.0415326	0	0	0.209335	0.317157	0.447383	0.293816	0	0	0.515129	0.145548	0.180816
gsm358416	0	0.754792	0.724344	1.39953	colitis-like	0	0.053297	0.0239658	0.0939591	0	0.18247	0	0.163164	0.151398	0	0.0737684	0	0	0.145264	0.0388551	0.201348	0	0.0537723	0	0.20334	0	0.0149324
gsm358421	0	0.768872	0.705595	1.28339	Intermediate	0.00510244	0.0205297	0.0203303	0.229768	0	0.129028	0	0.100302	0.0965793	0	0.183082	0	0.0269744	0.0617019	0.0252884	0.083779	0.122451	0.00389896	0	0.166466	0	0.00810989
gsm358422	0	0.77104	0.706911	1.88267	Intermediate	0	0.00145104	0	0.413663	0	0.0683651	0.0556495	0.276842	0.00568955	0	0.0989842	0.0383552	0.00946262	0.180405	0.155344	0.0975364	0.20845	0	0	0.231299	0	0.0411681
gsm358426	0	0.800762	0.701956	1.6419	Intermediate	0	0.0567755	0	0.304034	0	0.0981554	0.0337264	0.224529	0.018483	0	0.134814	0	0.0124507	0.129443	0.0803257	0.196378	0.0824416	0	0.0573098	0.131662	0	0.0813737
gsm358428	0	0.743919	0.711887	1.46461	Intermediate	0.00371026	0.00853729	0.00133849	0.225771	0	0.133753	0	0.117217	0.110244	0	0.233038	0	0.0412197	0.132139	0.0151977	0.0769086	0.0254152	0.0189808	0	0.248009	0	0.0731343
gsm358439	0	0.689928	0.762293	1.1674	sporadic-like	0	0.0358102	0	0.120844	0	0.213335	0	0.0940733	0.104739	0	0.0388318	0.00790004	0.0202638	0.131518	0.0317268	0.140541	0.0508167	0.0420818	0	0.134916	0	0
gsm358440	0	0.708937	0.756853	1.70331	Intermediate	0	0.00117336	0.185405	0.160601	0	0.299065	0	0.111667	0.0838167	0	0.161689	0	0.0576969	0.0332408	0	0.0956249	0.0836338	0.0487999	0	0.311102	0.0697981	0
gsm358442	0	0.724014	0.740758	1.18271	Intermediate	0	0.0388309	0.062919	0.136038	0	0.144127	0.0689299	0.0876398	0.0897308	0	0.128958	0	0.015254	0.125326	0.012743	0.103718	0.00070136	0.00629385	0	0.161505	0	0
gsm358443	0	0.790581	0.686971	1.24112	Intermediate	0.00290872	0.0372959	0	0.239896	0	0.0816346	0.034448	0.125672	0.105012	0	0.141341	0	0.00636836	0.0540599	0.133491	0.0719199	0.0959337	0	0	0.108528	0	0.00261402
gsm358444	0	0.73295	0.733394	1.19371	sporadic-like	0.0175569	0	0.0209616	0.205926	0	0.151319	0	0.125423	0.026739	0.0344699	0	0.0662402	0.00126054	0.146128	0.0519865	0.150661	0	0.0160384	0.114405	0.0603016	0	0.00429375
gsm358445	0	0.693783	0.744756	1.22737	sporadic-like	0	0.0138374	0	0.0781155	0	0.460766	0.0421768	0.058178	0.0348802	0	0.136067	0	0.0245142	0.0585968	0.0339164	0.0539659	0.0157919	0.0731877	0	0.143374	0	0
gsm358446	0	0.666965	0.765835	1.74607	Intermediate	0	0.047738	0	0.161824	0	0.125016	0	0.137395	0.177839	0	0.134205	0	0.0364912	0.423269	0.0618317	0.235894	0	0	0	0.183742	0	0.020823
gsm358447	0	0.755644	0.714226	4.36625	colitis-like	0.0716431	0	0	0.0186272	0	0.232743	0.281838	0.406859	0	0	0.435535	0.0877991	0.932255	0.55262	0.117454	0	0	0.475655	0.137379	0	0	0.615845
gsm358448	0	0.589678	0.817722	0.973625	sporadic-like	0	0.00584713	0.0337038	0.195445	0.00370684	0.0785967	0	0.055782	0.128618	0	0.0959012	0	0.022399	0	0.0284119	0.0955856	0.0924986	0.0203225	0	0.116806	0	0
gsm358449	0	0.641986	0.785199	1.00414	sporadic-like	0.0139341	0	0	0.236735	0	0.0192651	0	0.120759	0.142804	0	0.0690502	0.00122193	0.0584809	0.0778076	0.0470762	0.0867566	0.0379105	0	0	0.0923377	0	0
gsm358450	0	0.552311	0.835314	1.88444	Intermediate	0.0548453	0.164243	0	0.405872	0.0620489	0.264465	0	0.0524944	0.233071	0	0.0358634	0	0.00996709	0.152004	0.147038	0.15335	0	0	0	0.149179	0	0
gsm358451	0	0.764654	0.716903	1.14402	sporadic-like	0	0.0454466	0.0218273	0.163908	0	0.138415	0.00636499	0.101032	0.110367	0	0.0883107	0.0411523	0.0201777	0.039285	0.097335	0.0939529	0.121734	0	0.0186492	0.03177	0	0.00428733
gsm358452	0	0.774375	0.698648	1.67229	sporadic-like	0.0433004	0.150664	0.0884929	0.256368	0	0.440162	0	0.0925023	0.174909	0	0.0320397	0	0.0311259	0.0714234	0.0340609	0.0244058	0.0780608	0.00480233	0	0.149967	0	0
gsm358453	0	0.679586	0.761426	2.39298	Intermediate	0	0.408635	0	0.307208	0	0.2664	0	0.319695	0.2103	0	0.0946839	0	0	0.0401593	0.278009	0.150072	0	0.142641	0.0211271	0.154049	0	0
gsm358454	0	0.535684	0.846892	1.16397	Intermediate	0.0458318	0	0.0147871	0.198565	0	0.176781	0	0.0636331	0.065615	0	0.135483	0	0.0465898	0.0105334	0	0.0809388	0.0504022	0.0852048	0	0.134899	0.00164834	0.0530518
gsm358455	0	0.553986	0.835875	0.932525	sporadic-like	0	0.00130027	0.0407366	0.084185	0	0.217228	0	0.0731195	0.124965	0	0.0791706	0	0.0212028	0.0316984	0.00307427	0.0911377	0.0371797	0.0287798	0	0.0980619	0.000685831	0
gsm358456	0	0.695193	0.754135	1.22695	sporadic-like	0	0.0255279	0	0.0793024	0.00918356	0.204135	0	0.0113796	0.151612	0	0.0604206	0	0.0416583	0.217188	0.0971855	0.10189	0.00221004	0	0.0718234	0.153432	0	0
gsm358457	0	0.711687	0.760714	1.49958	Intermediate	0	0.00530754	0.198955	0.0853509	0	0.160458	0	0.207837	0.06452	0.0245773	0.0116664	0.11253	0.00148123	0.12913	0.105825	0.129061	0.0669252	0.0459281	0	0.137026	0.0081242	0.0048761
gsm358458	0	0.772783	0.725469	1.72397	Intermediate	0	0.0627758	0.0931282	0.117257	0	0.492909	0.0345074	0.0767139	0	0	0.0705101	0	0.0310585	0.220852	0.0226534	0.209341	0.0110121	0.126186	0.0603639	0.0947002	0	0
gsm358459	0	0.565509	0.829115	1.11219	Intermediate	0	0	0	0.076878	0	0.208624	0	0.0291317	0.130573	0	0.0417407	0.0613092	0.0318548	0.0707229	0	0.104129	0.0131569	0.0752191	0.0410877	0.172087	0.0302194	0.0254527
gsm358460	0	0.735846	0.742279	1.03014	sporadic-like	0.000525367	0.0349528	0.0196817	0.0737523	0.0165754	0.135003	0	0.0766504	0.132996	0	0.038677	0	0.0220488	0.0831121	0.0152554	0.0974023	0.0427208	0.0195152	0.108459	0.112808	0	0
gsm358461	0	0.64245	0.814909	1.12933	sporadic-like	0	0	0.179567	0.0633792	0	0.178817	0	0.0495817	0.115838	0	0.0751042	0	0.0115152	0.0696735	0.0134111	0.0829674	0.127119	0.0401462	0.0362746	0.0858878	4.90276e-05	0
gsm358462	0	0.496126	0.869565	3.02149	colitis-like	0.184128	0.0847523	0	0.234694	0.0865463	0.619468	0.000737043	0.0125505	0.114094	0.152203	0	0	0	0	0.172078	0.466636	0.164005	0	0.643044	0.0865569	0	0
gsm358463	0	0.633727	0.799929	2.0052	sporadic-like	0	0.181021	0.0134204	0.48027	0	0	0.214981	0.239213	0.0294236	0.0757192	0	0.0197257	0	0.170632	0.0951265	0.146132	0.11469	0.152751	0.00242068	0.0407645	0.0266949	0.00221326
gsm358464	0	0.658957	0.77367	1.25926	Intermediate	0.0402202	0	0.0025502	0.0839045	0	0.228069	0.00449888	0.0418088	0.121492	0	0.158027	0	0.0210842	0.140277	0.00574247	0.12821	0	0.0530216	0	0.215929	0	0.0144254
gsm358465	0	0.720188	0.747427	1.75927	Intermediate	0	0.167326	0	0.184667	0	0.214581	0	0.246342	0.0477427	0	0.0856833	0	0.0120317	0	0.163685	0.158947	0.0337057	0.0933207	0.165928	0.175687	0	0.00962606
gsm358466	0	0.635824	0.791182	1.3425	Intermediate	0	0.0232101	0.00385197	0.21442	0	0.155343	0	0.0459058	0.114221	0	0.106259	0	0	0.0556592	0.0911961	0.0923531	0.0931767	0	0	0.198985	0	0.147918
gsm358467	0	0.672439	0.764293	1.30466	Intermediate	0.0103531	0	0	0.220915	0	0.246001	0.042882	0	0.0915913	0	0.155091	0	0.040996	0.0757509	0.0267918	0.134571	0	0.0311223	0.0362265	0.166446	0	0.0259221
gsm358468	0	0.743853	0.728894	1.52725	Intermediate	0	0.0184786	0.0547924	0.381335	0	0.18104	0	0.0916239	0.0849912	0.0165555	0.0170458	0	0.0477044	0.083981	0.0865909	0.161437	0.0812162	0	0.0283169	0.192065	7.80048e-05	0
gsm358469	0	0.613045	0.798011	1.13675	sporadic-like	0.000764557	0.0203409	0.0192854	0.1439	0	0.296958	0	0.0477352	0.0787248	0	0.161261	0	0.0316116	0.00885587	0.00998367	0.085017	0.0714216	0.0229951	0	0.137895	0	0
gsm358470	0	0.73808	0.71037	1.6614	Intermediate	0.0177917	0	0.0489987	0.0749495	0	0.354258	0.024924	0	0	0	0.034537	0.0846013	0.0770667	0.0968845	0	0.125986	0.0360744	0.0653128	0	0.433417	0	0.186603
gsm358471	0	0.742412	0.734847	1.4686	sporadic-like	0	0	0	0.10956	0	0.311731	0.165789	0.0354056	0	0	0.0917527	0	0.00469528	0.111314	0.0365605	0.165297	0.0965292	0.027877	0	0.219801	0.00431074	0.08798
gsm358472	0	0.779141	0.69208	1.60438	colitis-like	0.0125468	0.00662141	0	0.38258	0	0.0017949	0.075687	0.115812	0.0195284	0	0.287626	0	0.0748092	0.155652	0.131204	0.0887466	0.0795301	0	0	0.13632	0	0.0359252
gsm358473	0	0.679581	0.76991	1.23357	sporadic-like	0	0.0155966	0.191117	0.335723	0	0.0964452	0	0.0684878	0.103256	0	0.0728766	0.0104555	0.0428452	0.048129	0.0248731	0.04185	0.0193116	0.0395917	0	0.115015	0.00799559	0
gsm358474	0	0.610284	0.813708	1.02666	sporadic-like	0	0.0321039	0.0169163	0.123107	0	0.134095	0.00397462	0.0469013	0.113238	0	0.0810339	0	0.0238152	0.0879854	0.0286175	0.0992553	0.125425	0.00201209	0.0188182	0.0852356	0	0.00412733
gsm358475	0	0.620771	0.796767	1.22474	Intermediate	0	0.0308086	0.00623311	0.160894	0.00143081	0.256224	0	0.020043	0.0620159	0	0.137288	0	0.072152	0.000210044	0.0135707	0.0462396	0.065415	0.0239515	0.15459	0.154114	0	0.0195596
gsm358476	0	0.814461	0.687326	1.63938	Intermediate	0	0.00370446	0.112285	0.127429	0	0.350183	0.00262653	0.0521147	0.0609367	0	0.0748436	0	0.00284364	0.112362	0.0435099	0.148263	0.0349568	0.0165692	0.30283	0.176352	0.00764475	0.00992176
gsm358477	0	0.721439	0.730022	5.21796	colitis-like	0.0285923	0	0	0	0	0.47212	0	0.621504	0.019472	8.99401e-05	0.488112	0.135017	1.14647	0.685369	0.0458898	0	0	0.700815	0	0.106762	0	0.767741
gsm358478	0	0.633962	0.792385	1.72627	colitis-like	0	0.0881075	0	0.142005	0	0.309825	0	0.0990868	0.0799845	0	0.142334	0	0.0758078	0.0764566	0.0836101	0.0638723	0.0038384	0.0791879	0.240826	0.222014	0	0.0193177
gsm358480	0	0.773391	0.706694	1.13372	Intermediate	0.0109262	0.00313589	0.00308734	0.220198	0	0.027324	0	0.0728859	0.185669	0	0.0972525	0	0.023283	0.0611982	0.0284398	0.119538	0.0648241	0.00887529	0	0.172736	0.0343429	0
gsm358486	0	0.853412	0.663311	1.45008	Intermediate	0.0121452	0.0161566	0	0.174867	0	0.292378	0	0.0973838	0.0841558	0	0.0361087	0	0.0737936	0.072278	0.0103707	0.157443	0.068691	0.0701543	0	0.232567	0.0188073	0.0327791
gsm358490	0	0.791724	0.707744	1.42584	Intermediate	0	0.0181619	0.0545648	0.172639	0	0.267106	0.0287028	0.0829395	0.0788162	0	0.119519	0	0.0143215	0.107934	0.061665	0.140145	0.114018	0.00639632	0	0.144762	0.00127074	0.01288
gsm358492	0	0.735363	0.734641	3.6253	colitis-like	0.0758213	0.0295968	0.0194718	0.551588	0	0.41877	0.0286748	0.41339	0.0272993	0.0416508	0	0.0628104	0	0.0154812	0.378044	0.37566	0.27765	0.151605	0.0204736	0.144312	0.0438186	0.549185
gsm358502	0	0.580065	0.829456	2.4001	colitis-like	0	0.245859	0	0.266709	0	0	0	0.385898	0	0	0.0990054	0.0947908	0	0	0.199154	0.192539	0.21293	0.345246	0	0.154044	0	0.203921
gsm358504	0	0.841894	0.650279	1.9844	Intermediate	0	0.0117858	0.078778	0.284545	0	0.185327	0.00851286	0.0812738	0.0515813	0	0.0904309	0	0	0.121303	0.0604431	0.19028	0.0658753	0	0.0694935	0.46088	0.0711716	0.15272
gsm358512	0	0.838882	0.666911	1.89818	colitis-like	0.00331983	0	0.00451149	0.136609	0	0.164496	0	0.202687	0.219168	0.0156949	0.14222	0	0	0.260703	0.206742	0.194545	0.178071	0	0	0.143964	0	0.0254522
gsm358513	0	0.857451	0.662582	1.82607	Intermediate	0	0.097515	0	0.237428	0	0.213183	0	0.180631	0.177195	0	0.00103059	0.00563889	0.0362351	0.108174	0.0466968	0.204013	0.111586	0.000934899	0.124496	0.260888	0	0.0204284
gsm358514	0	0.786094	0.696288	1.54535	colitis-like	0	0.101459	0	0.101561	0	0.217672	0	0.0172157	0.174226	0	0.0602178	0.0028022	0.0202494	0.284376	0.0109673	0.151637	0.0831838	0.0223942	0	0.256631	0	0.0407556
gsm358526	0	0.766095	0.729312	1.25071	Intermediate	0	0.0208568	0	0.101295	0	0.152028	0	0.143383	0.103176	0	0.0349372	0.0162559	0.00869287	0.13364	0.0429649	0.155777	0.133136	0.00666725	0.0734831	0.0910318	0	0.0333909
gsm358527	0	0.728261	0.764353	1.74376	colitis-like	0	0.0466436	0.012709	0.154538	0	0.244358	0	0.0905541	0.177212	0	0.0277645	0	0.0248686	0	0.0326102	0.196831	0.270481	0.122261	0.246436	0.0876836	0	0.00881252
gsm358530	0	0.799403	0.693051	1.65158	colitis-like	0.00242497	0	0	0.262626	0	0.0861621	0.0104051	0.217402	0.00686908	0	0.0346123	0	0	0.265463	0.0308398	0.215222	0.0943187	0.0794633	0.0222545	0.176572	0.022885	0.124065
gsm358532	0	0.68074	0.771126	3.03583	colitis-like	0.0198334	0	0.0759037	0.329944	0	0.459426	0.125618	0.312869	0	0.129322	0.0108087	0	0	0.293257	0.269919	0.554372	0.176331	0	0	0.210509	0	0.0677196
gsm358533	0	0.788769	0.708378	1.40248	Intermediate	0	0.0652636	0.0177839	0.224237	0	0.178544	0	0.096087	0.129623	0	0.0842573	0	0.00847085	0.012502	0.0536049	0.18509	0.14306	0.00496883	0	0.187857	0	0.0111322
gsm358535	0	0.859665	0.622998	1.76717	colitis-like	0.0116313	0.00741096	0	0.150685	0	0.16495	0.0744218	0.109196	0	0	0.0725166	0.0101682	0.00426731	0.330756	0.00490552	0.214009	0	0.0923349	0	0.355026	0.00583763	0.159052
gsm358540	0	0.725481	0.737172	1.12318	sporadic-like	0	0.0911483	0.032652	0.192221	0	0.111155	0	0.106121	0.166783	0	0.0720721	0	0.0194211	0.0272347	0.0461736	0.0385643	0.0813098	0	0	0.138324	0	0
gsm358541	0	0.512748	0.865316	1.85808	colitis-like	0.0333698	0.106802	0.0276041	0.127705	0.086098	0.242204	0.084105	0	0.0359525	0	0.184059	0	0.0578729	0	0.0336608	0.401922	0.0709759	0.0212247	0.248268	0.0827389	0	0.0135149
gsm358542	0	0.737583	0.740181	1.15608	sporadic-like	0.00756499	0.0158185	0.0535113	0.199753	0	0.0874829	0.0323701	0.103791	0.0939198	0	0.113773	0	0.013909	0.0864612	0.041949	0.144672	0.0790383	0	0.00262763	0.0794417	0	0
gsm358543	0	0.680401	0.761316	1.07254	Intermediate	0.0101843	0	0.0288435	0.0981413	0	0.260295	0	0.0355721	0.114154	0	0.0894868	0	0.012761	0.113414	0.0142685	0.117187	0	0.0248231	0	0.146187	0	0.00722792
gsm358544	0	0.540807	0.846351	0.954633	sporadic-like	0.0194432	0.0193548	0	0.124673	0	0.0926663	0.0094946	0.0278497	0.186135	0	0.0826577	0.00429981	0.0363036	0.0402619	0.0127033	0.128447	0.0605063	0.0483089	0.0075272	0.0540003	0	0
gsm358545	0	0.404579	0.916262	2.38925	sporadic-like	0.472286	0.477697	0.0861872	0.25483	0	0.293879	0	0.192507	0.15342	0	0.0386149	0	0	0.0026668	0.0194292	0.0806011	0	0.0415247	0.0440833	0.231526	0	0
gsm358546	0	0.638919	0.781964	1.48136	Intermediate	0.00222786	0.0203049	0	0.0958543	0.051197	0.345725	0	0.0685587	0.0867897	0	0.181282	0	0.0461247	0.155523	0.103186	0.0704797	0	0	0	0.244725	0.00938047	0
gsm358547	0	0.75861	0.73306	1.6012	Intermediate	0	0.0502026	0.0118928	0.146234	0	0.248467	0	0.067609	0.0734558	0	0.115098	0	0	0.0815828	0.0674161	0.16475	0.14441	0.0401344	0.120228	0.201973	0	0.0677503
gsm358548	0	0.46933	0.88136	1.18792	Intermediate	0.0195038	0	0.0203529	0.077853	0	0.244157	0	0.0848865	0.129922	0	0.0915433	0	0.02936	0.136154	0.0115933	0.143603	0.0016778	0.0412556	0.00622295	0.149839	0	0
gsm358549	0	0.713828	0.745282	1.39367	sporadic-like	0	0.160436	0	0.133064	0	0.302312	0	0.109713	0.13059	0	0.00516888	0.0530321	0	0.112121	0.105011	0.12968	0	0	0.0687965	0.083748	0	0
gsm358550	0	0.539242	0.845776	1.07747	sporadic-like	0	0.0316417	0.0782369	0.0960361	0	0.236192	0	0.0956787	0.124386	0	0.0365515	0	0.0288294	0.0855551	0	0.00215018	0.0642233	0.0406755	0	0.157316	0	0
gsm358551	0	0.643627	0.790495	2.24124	Intermediate	0.0577655	0	0.0631252	0.260807	0	0.340268	0	0.273875	0.141265	0	0.162817	0	0.0443163	0.12144	0.197092	0.114908	0.165498	0.101662	0	0.178747	0	0.0176534
gsm358552	0	0.469644	0.881106	1.72588	sporadic-like	0.0731866	0.180015	0	0.120394	0.239033	0.206858	0	0	0.258842	0	0.12828	0	0.0404152	0.0066101	0.132726	0.0556902	0.0432885	0.11866	0	0.116755	0.00512982	0
gsm358553	0	0.743862	0.726898	1.56125	Intermediate	0.0197816	0	0.00632826	0.231504	0	0.0842585	0.0397355	0.0664011	0.175841	0	0.0527004	0.00436852	0.0419444	0.227513	0.056959	0.244186	0.0558458	0.0206681	0	0.227182	0	0.00603551
gsm358554	0	0.497844	0.866367	3.24751	Intermediate	0	0	0.018502	0.578327	0	0.135161	0.246104	0.428106	0	0.260286	0.0924586	0.156849	0	0.10117	0.143725	0.427322	0	0.417348	0	0.111298	0.0227058	0.108145
gsm358555	0	0.709691	0.75594	1.65095	Intermediate	0.0566908	0	0.138486	0.138917	0	0.332866	0	0.19142	0.13486	0	0	0.0265181	0.020132	0.0916794	0.00376327	0.113858	0.0132952	0.107852	0	0.232375	0.0482409	0
gsm358556	0	0.531235	0.850119	1.06177	sporadic-like	0	0	0.0719108	0.126327	0.0717252	0.0523106	0.133479	0.0837072	0.0102864	0	0.063049	0	0.0370484	0.0631638	0	0.0647369	0.00676669	0.0526048	0	0.21808	0	0.0065787
gsm358557	0	0.802423	0.679128	1.12737	sporadic-like	0	0.119243	0	0.159072	0	0.197222	0	0.0916699	0.116756	0	0.0904061	0	0.00324245	0.0849913	0.0216066	0.0735821	0.000207408	0.029974	0	0.139395	0	0
gsm358558	0	0.793371	0.70853	1.35479	colitis-like	0	0.0182012	0	0.21217	0	0.174154	0.0746149	0.143393	0	0	0.101306	0.0124434	0.0174152	0.0846403	0.0862048	0.173211	0.0680377	0.00417466	0.0815115	0.0676098	0.00806715	0.0276358
gsm358559	0	0.763881	0.70363	1.23796	Intermediate	0	0.00586768	0.0473531	0.30822	0	0	0	0.11856	0.0726059	0	0.161452	0.0389579	0.0429165	0.128416	0.0343782	0.160261	0	0.031058	0	0.0879135	0	0
gsm358560	0	0.621476	0.793079	0.983062	sporadic-like	0	0.0345877	0	0.235771	0	0.103999	0	0.096043	0.147589	0	0.021365	0.0123469	0.0347039	0.0574708	0.00725898	0.0569654	0.0246915	0.0471287	0	0.103141	0	0
gsm358561	0	0.747805	0.715855	1.59657	Intermediate	0	0.1171	0.0321038	0.18362	0	0.484617	0	0.0835863	0.162334	0	0.0367572	0	0.0289124	0	0.00679046	0.0793099	0.0798149	0.0836313	0.0158723	0.201338	0	0.000784479
gsm358562	0	0.81539	0.685425	1.29324	sporadic-like	0.0292391	0.0176536	0.137733	0.360841	0	0.0854787	0	0.168038	0.0994424	0	0.0112171	0.00407716	0.0332797	0.0305975	0.0385421	0.0824615	0.0466497	0.0451467	0	0.102838	0	0
gsm358563	0	0.715117	0.760406	2.53116	Intermediate	0.00877998	0	0.318692	0.298586	0	0.440487	0	0.230438	0	0	0	0.0848247	0	0	0.0897338	0.257222	0.0533759	0.0961228	0.416034	0.194745	0.029686	0.0124348
gsm358564	0	0.78574	0.684615	1.38796	Intermediate	0	0.150131	0	0.198175	0	0.272134	0	0	0.1891	0	0.013969	0.146229	0.0360724	0.163108	0.0191733	0.0401145	0	0.0262714	0.0466193	0.0527237	0	0.0341436
gsm358565	0	0.580204	0.82136	1.11164	sporadic-like	0.0318682	0.0287812	0.0524768	0.105091	0.0402179	0.192914	0	0	0.117363	0	0.149403	0	0.023743	0.0333304	0.0152806	0.0205003	0.0946814	0.00246158	0	0.194729	0	0.00879713
gsm358566	0	0.814242	0.679872	1.28067	sporadic-like	0	0.00629946	0.056958	0.273606	0	0.148652	0.0486908	0.0615948	0.0914604	0	0.0766428	0	0.0311575	0.0834467	0.0916171	0.125326	0.0194825	0	0	0.165568	0	0.000173611
gsm358567	0	0.807029	0.714094	1.70225	colitis-like	0	0.124436	0.0177397	0.202748	0	0.246021	0	0.0459577	0.158654	0	0.0380679	0	0.106351	0.119103	0.0646811	0.232219	0.0387804	0.0404502	0.074549	0.146575	0.0154691	0.0304498
gsm358568	0	0.378243	0.924846	2.72161	colitis-like	0.435686	0.271289	0.207925	0.359269	0	0.16406	0	0.155779	0.213836	0	0.232373	0	0.00116448	0	0.0285079	0.27267	0.0847736	0.0103212	0.0948882	0.189071	0	0
gsm358569	0	0.542924	0.843439	1.22667	sporadic-like	0.016691	0	0.0493474	0.0879903	0	0.245337	0.0796137	0.0198661	0.0384409	0	0.166341	0	0.0224207	0.0693202	0.0120773	0.089506	0.0461136	0.0613751	0	0.207928	0	0.0143019
gsm358570	0	0.733486	0.741017	1.73216	colitis-like	0	0.0214433	0.0225423	0.162432	0	0.381066	0	0.128594	0.0936436	0	0.0613227	0	0	0.178137	0.0951368	0.245524	0.0793191	0.0480559	0.0547618	0.13294	0	0.0272461
gsm358573	0	0.850243	0.654835	2.09087	colitis-like	0.024537	0.0317969	0	0.223344	0	0.299535	0.0534799	0.145082	0.0675948	0	0.0623848	0	0.00817614	0.279144	0.265951	0.318306	0.0930966	0	0	0.168777	0	0.0496636
gsm358575	0	0.683693	0.767499	1.36936	colitis-like	0	0.0581629	0	0.078813	0	0.188505	0.0311258	0.0344528	0.0509252	0	0.141008	0	0.0523452	0.162237	0.0197929	0.139224	0.0560075	0.0309896	0	0.218052	0.0419269	0.0657885
gsm358582	0	0.835059	0.660511	2.06572	colitis-like	0.0221869	0.0119984	0	0.238441	0	0.270183	0.0457583	0.149591	0.012455	0.0624108	0	0	0.0284366	0.310896	0.254569	0.346528	0.0781048	0	0	0.169796	0	0.0643592
gsm358591	0	0.809465	0.694481	1.68056	colitis-like	0	0.0422204	0.0482469	0.126982	0	0.35332	0	0.0677042	0.145527	0	0.125105	0	0.00321058	0.168569	0.0445568	0.248968	0.0533755	0	0.0865361	0.166242	0	0
gsm358599	0	0.731684	0.730398	1.58472	Intermediate	0.0111341	0.00291273	0.0102942	0.25769	0	0.269357	0	0.1371	0.136543	0	0.12711	0	0.0081489	0.0776115	0.0686635	0.195913	0.0599018	0.00530104	0	0.170496	0	0.0465415
gsm358600	0	0.717017	0.741142	1.38441	Intermediate	0.00882179	0	0	0.106531	0	0.280792	0	0.111933	0.151044	0	0.128402	0	0	0.00907543	0.0288667	0.121649	0.175361	0	0	0.233184	0.0105082	0.0182426
gsm358608	0	0.844488	0.665106	1.47939	Intermediate	0.00962985	0.00814458	0	0.178918	0	0.0554584	0	0.183792	0.12085	0	0.143789	0	0.00754498	0.00879565	0.0703289	0.177913	0.217891	0	0	0.283868	0.00243917	0.0100237
gsm358611	0	0.886809	0.585102	1.93659	Intermediate	0	0.0475904	0	0.0656321	0	0.251046	0	0.053629	0.116222	0	0.062761	0	0.0989764	0.587056	0.01993	0.230764	0.0855537	0.00688407	0.009595	0.272283	0	0.0286706
gsm358612	0	0.640972	0.781855	0.860828	sporadic-like	0	0.036454	0	0.135797	0	0.152172	0	0.0106744	0.17909	0	0	0.050513	0.0547813	0.0710934	0.0153917	0.107723	0	0	0	0.0459901	0	0.00114901
gsm358613	0	0.630685	0.797323	0.9311	sporadic-like	0	0.012753	0.0383594	0.0719037	0	0.195619	0	0.0808681	0.0839691	0	0.0885395	0	0.0139186	0.0548515	0.00232164	0.126165	0.0351748	0.0375652	0	0.0890916	0	0
gsm358614	0	0.803832	0.707444	1.51286	colitis-like	0.0330009	0	0.0786252	0.427261	0	0.0319505	0.0615024	0.114799	0.0633584	0	0.0637705	0	0	0	0.0551985	0.216747	0.129351	0.0268975	0.0466732	0.133722	0.00535977	0.0246381
gsm358615	0	0.32865	0.949505	1.08019	sporadic-like	0	0.0500997	0.0281714	0.240763	0	0.08686	0	0.0393603	0.162383	0	0.0575573	0	0.03622	0.0247015	0.0213744	0.0774707	0.0909201	0.0083019	0	0.136677	0.0193297	0
gsm358616	0	0.743885	0.74036	1.76922	Intermediate	0.014729	0	0.118716	0.0742048	0	0.673203	0.00337804	0	0.0513476	0	0.0758889	0	0.049965	0.0779226	0	0.191165	0.0912839	0.0988833	0.0867048	0.152421	0.00940814	0
gsm358617	0	0.832862	0.681094	1.60668	colitis-like	0.0513581	0	0.0168067	0.245067	0	0.212388	0	0	0.0816762	0	0.111275	0	0.0444174	0.193799	0.0967219	0.126656	0.0574523	0	0.274897	0.0941679	0	0
gsm358618	0	0.793879	0.695102	1.31684	sporadic-like	0.0191655	0	0.0326338	0.0765196	0.0666468	0.185401	0	0.0893383	0.0213071	0	0.0254662	0.0289239	0.056026	0.181187	0.0581882	0.0817096	0.0199631	0.0645329	0	0.237313	0.0343451	0.0381724
gsm358619	0	0.716352	0.730735	0.955984	sporadic-like	0	0.0258274	0.0249789	0.0802586	0.120465	0.0761004	0	0.0258927	0.0553665	0	0.0427727	0.00411178	0.00947518	0.243452	0.0129356	0.155341	0	0	0	0.0790054	0	0
gsm358620	0	0.660991	0.777456	0.922655	sporadic-like	0.00931499	0	0.0855187	0.0853731	0	0.143353	0	0.0249139	0.142906	0	0.0902163	0	0.0204454	0.111167	0	0.0725816	0	0.00108929	0	0.135776	0	0
gsm358621	0	0.491517	0.869938	2.80841	colitis-like	0.0353441	0.00524696	0	0.250121	0.0341796	0.181149	0.0462518	0	0.119037	0	0.0801571	0	0.210743	0	0.00302435	0.505097	0.182141	0.0737646	1.06271	0.0164533	0	0.00298816
gsm358622	0	0.688074	0.757172	1.10401	sporadic-like	0	0.0769662	0.0487585	0.184536	0	0.270281	0	0.00580755	0.0747764	0	0.102953	0	0.0337158	0.00586183	0.0099973	0.0592952	0.0325511	0.0418052	0.0216967	0.129529	0	0.00547757
gsm358623	0	0.468406	0.884733	0.918855	sporadic-like	0	0.0277635	0.0351929	0.0541347	0	0.103343	0	0.0609088	0.112848	0	0.0936448	0	0.0313017	0	0.0161681	0.106373	0.141545	0.0170251	0	0.108162	0.0104445	0
gsm358624	0	0.60967	0.810892	1.37309	sporadic-like	0	0.0320845	0.104866	0.246652	0	0.180313	0	0.0654531	0.152283	0	0.0893993	0	0.0102448	0.111451	0.0235446	0.154365	0.0631821	0.0218444	0	0.106829	0	0.010582
gsm358625	0	0.783579	0.682178	1.72236	colitis-like	0.0232861	0	0.00409785	0.1384	0	0.220194	0	0.0682524	0.128475	0	0.193546	0	0.0254339	0.3434	0.047469	0.225234	0	0	0	0.304575	0	0
gsm358626	0	0.5998	0.815722	1.08517	sporadic-like	0	0.0190306	0.0193303	0.159841	0	0.117236	0	0.165938	0.104239	0	0.0159361	0.0186953	0.0301403	0.0193875	0.0502183	0.105335	0.102169	0.0663244	0	0.0913444	0	0
gsm358627	0	0.567532	0.832765	1.18263	Intermediate	0	0.0175782	0	0.151992	0.030736	0.116919	0	0.108516	0.0549605	0	0.0348132	0.0605912	0.0569192	0.0308099	0.0127836	0.12798	0.0849404	0.118463	0	0.147078	0.0275498	0
gsm358628	0	0.719256	0.747652	1.63092	colitis-like	0	0.0360281	0	0.395512	0	0.00408476	0	0.0293704	0.216801	0	0.0617818	0.00621267	0.0478986	0.149527	0.0346159	0.250298	0	0.15796	0	0.171566	0	0.0692682
gsm358629	0	0.812039	0.653804	1.05561	sporadic-like	0.0348697	0.00164332	0.0219333	0.103987	0.0472796	0.0455479	0	0.0547229	0.0410611	0	0.0667656	0	0.011278	0.313809	0.00868716	0.189205	0	0.00894733	0	0.081166	0	0.0247028
gsm358630	0	0.822728	0.665987	2.04636	colitis-like	0.0351099	0.0820348	0	0.263257	0	0.207717	0	0.162657	0.168314	0	0	0.0785266	0.138369	0.146401	0.377557	0.187531	0.0495311	0	0.149357	0	0	0
petacc3.0001	0	0.608538	0.814295	1.60044	Intermediate	0.00207118	0.0444383	0.0398045	0.243584	0	0.0492996	0	0.093322	0.165684	0	0.108757	0	0.0300402	0.225198	0.042851	0.153274	0.15627	0.0313352	0	0.150305	0.0536096	0.0106017
petacc3.0003	0	0.637807	0.804105	1.56986	colitis-like	0	0.0282345	0	0.18223	0	0.237448	0.118775	0.176285	0.0065837	0	0.0494067	0	0.00609562	0	0.113903	0.22308	0.296363	0	0.0351218	0.0723029	0	0.0240264
petacc3.0004	0	0.455945	0.888838	1.15428	sporadic-like	0	0.0195126	0.0482852	0.176667	0.0265439	0.146723	0.0624599	0.0410259	0.0630346	0	0.0743665	0	0.016792	0.151845	0.0265694	0.129591	0.0817595	0.0137417	0.00974274	0.0656203	0	0
petacc3.0005	0	0.747204	0.718801	1.62633	Intermediate	0	0.0293919	0	0.239565	0	0.11088	0	0.131088	0.196046	0.0417409	0.0969719	0	0.000367913	0.117845	0.129423	0.123991	0.061102	0	0	0.284697	0.0292182	0.034005
petacc3.0006	0	0.67351	0.770406	1.56489	Intermediate	0	0.0463709	0	0.190981	0	0.286412	0	0.153924	0.137583	0	0.0235324	0.0620571	0.0125879	0.0909034	0.140737	0.0929476	0.149455	0	0.0138371	0.0853073	0.00144202	0.0768144
petacc3.0007	0	0.619479	0.799099	1.38713	Intermediate	0	0.00580238	0	0.254296	0	0.112869	0	0.109547	0.142056	0	0.139263	0	0.0325822	0.0922588	0.122428	0.167271	0.0680932	0	0	0.129958	0	0.0107021
petacc3.0008	0	0.595691	0.82396	1.63247	Intermediate	0	0.10425	0	0.133383	0	0.00795401	0.128768	0.138401	0.127752	0	0.244241	0	0.115339	0.114939	0.0643671	0.027336	0.215467	0.0129023	0	0.160283	0.0370849	0
petacc3.0009	0	0.614607	0.798546	1.79004	colitis-like	0	0.053939	0.0381692	0.100978	0.0263469	0.280318	0	0.0191438	0.136302	0	0.177134	0	0	0.416117	0.0176804	0.207947	0	0.07863	0	0.228223	0	0.00910925
petacc3.0010	0	0.653903	0.776725	2.03851	colitis-like	0	0.172443	0.000911416	0.233132	0	0.205444	0	0.0918804	0.180996	0	0.151681	0	0.0375477	0.114728	0.358938	0.0337946	0.252181	0	0	0.195606	0.00922652	0
petacc3.0011	0	0.6897	0.762682	1.27025	Intermediate	0	0.0141634	0	0.225543	0	0.0671265	0.0653752	0.0886425	0.0941162	0	0.110456	0	0.00239818	0.164202	0.0297142	0.0655849	0.160009	0	0	0.152434	0.0291699	0.0013168
petacc3.0012	0	0.566539	0.832099	2.51763	colitis-like	0	0.0574997	0	0.559884	0	0.3109	0	0.159325	0.133956	0	0.0269197	0	0.014633	0.117549	0.226056	0.146799	0.340704	0.142936	0	0.184135	0.00158638	0.0947421
petacc3.0013	0	0.598818	0.819663	1.62718	colitis-like	0.00212894	0.0110269	0.0740955	0.130868	0	0.364698	0	0.046843	0.118937	0	0.131588	0	0.0344002	0.0343868	0.0685437	0.11152	0.249214	0.00790279	0	0.219798	0	0.0212272
petacc3.0014	0	0.685595	0.770206	1.55695	Intermediate	0	0.0607874	0.00698753	0.20553	0	0.168693	0	0.157526	0.153393	0	0.0955607	0	0.0209712	0.0371673	0.0117266	0.226807	0.0651856	0.0813261	0	0.187339	0	0.0779525
petacc3.0015	0	0.621709	0.803875	1.49404	Intermediate	0.0286437	0	0.0512409	0.455237	0	0	0.0733167	0.0471372	0.0749673	0	0.13026	0.0164829	0.0569266	0.00348745	0.0527564	0.106472	0.226945	0	0.0128283	0.122078	0.00732435	0.0279352
petacc3.0016	0	0.710788	0.749937	1.44816	colitis-like	0.00979224	0.0133022	0.0749008	0.169187	0	0.201583	0	0.0223128	0.141714	0	0.237704	0	0.0215791	0.0951467	0.0192625	0.165692	0.077147	0.030499	0	0.154726	0	0.0136055
petacc3.0017	0	0.552832	0.836889	2.02498	colitis-like	0.0144055	0.0406373	0.099552	0.392521	0	0.0772052	0	0.263573	0.256138	0	0.0309321	0.12033	0.147958	0.17975	0.0488563	0.079679	0.0639935	0	0	0.209448	0	0
petacc3.0018	0	0.849166	0.613177	1.34168	sporadic-like	0	0.0183398	0.00849423	0.140337	0	0.0642234	0	0.164309	0.0865041	0	0	0.00240449	0	0.204584	0.0234494	0.144867	0.0366255	0.0429505	0	0.400894	0	0.00370079
petacc3.0019	0	0.661696	0.783554	1.5295	Intermediate	0	0	0	0.199189	0	0.250297	0	0.252678	0	0	0.0218073	0.00140663	0.0330123	0.0374285	0.0758676	0.236989	0.155723	0.0390164	0	0.164639	0.0487523	0.0126903
petacc3.0020	0	0.721629	0.747791	1.80443	Intermediate	0.00346939	0.107646	0.0291149	0.133608	0	0.459419	0	0.0913323	0.178161	0	0.0710267	0	0.013832	0	0.0183926	0.0810504	0.193558	0.142416	0	0.260357	0.00121406	0.0198347
petacc3.0021	0	0.579541	0.82441	1.57846	Intermediate	0	0.0186387	0.0118031	0.161442	0	0.415537	0	0.103778	0.163705	0	0.0448592	0	0.0301836	0.110956	0.0856485	0.118836	0.100525	0	0.107609	0.0707097	0.0172717	0.0169603
petacc3.0022	0	0.551304	0.837446	1.32989	sporadic-like	0.0205185	0	0	0.0977553	0	0.362342	0	0.135939	0.082915	0	0.10656	0	0.0174485	0.0360042	0.0129593	0.103868	0.131202	0.0480003	0	0.170455	0	0.00392195
petacc3.0023	0	0.590902	0.811877	1.50375	Intermediate	0.00573991	0.0122007	0	0.119436	0	0.292606	0	0.153337	0.256506	0.0683307	0.0391197	0	0.0473375	0.0846777	0.0263051	0.114164	0	0.0412922	0	0.227723	0	0.0149794
petacc3.0024	0	0.715706	0.747481	1.61452	colitis-like	0.0203598	0.0276603	0.00290395	0.188849	0	0.170616	0.0909534	0.0470571	0.0757405	0	0.167155	0	0.0900923	0.283764	0.00654113	0.205745	0	0.0477323	0.0468819	0.136327	0	0.00614659
petacc3.0025	0	0.707438	0.757478	1.62737	Intermediate	0.0537725	0	0.025683	0.164847	0.0340841	0.0715858	0.0467642	0.141589	0.128182	0	0.136232	0.0105314	0.0463438	0.0966948	0.137582	0.11092	0.176872	0	0	0.245687	0	0
petacc3.0026	0	0.598089	0.815712	1.69397	Intermediate	0	0.149985	0.0441561	0.239425	0	0.406775	0	0.0503426	0.0669491	0	0.00962722	0.0535894	0.0673812	0	0.00579033	0.177996	0.088151	0.0663345	0.00409016	0.223362	0.0208829	0.0191361
petacc3.0027	0	0.677843	0.771198	1.19086	sporadic-like	0	0.0565899	0.0166136	0.0745882	0.033731	0.304581	0.0564283	0.0567104	0.021068	0	0.0899181	0	0.0446894	0.0955278	0.00471912	0.0818991	0.0325227	0.0676244	0	0.153645	0	0
petacc3.0028	0	0.641286	0.784238	1.55312	Intermediate	0	0.0108595	0.0998031	0.103017	0	0.24377	0	0.0435181	0.276463	0	0.19783	0	0.0136974	0.0787987	0.00913787	0.154431	0	0.0355602	0	0.286235	0	0
petacc3.0029	0	0.827021	0.668311	1.25341	sporadic-like	0	0.0536245	0.0190265	0.055592	0	0.395895	0	0.0838664	0.0487067	0.0304452	0.0760371	0	0	0.117852	0	0.0830051	0.0350859	0.0814398	0	0.166268	0	0.00656282
petacc3.0030	0	0.611978	0.802402	1.4398	sporadic-like	0	0.0573504	0.0136428	0.127752	0	0.249679	0	0.197629	0.146194	0	0.0951044	0	0.0142221	0	0.00598558	0.13215	0.0624912	0.0748234	0	0.252125	0.0106513	0
petacc3.0031	0	0.587983	0.818075	1.94281	colitis-like	0	0.0287349	0.0201733	0.21096	0	0.138234	0.00456876	0.137417	0.0607163	0	0	0.0638639	0.0309476	0.0174036	0.079539	0.29186	0.162161	0	0.33949	0.269598	0	0.0871404
petacc3.0032	0	0.675294	0.768276	1.5363	Intermediate	0	0.146833	0	0.14364	0	0.146408	0	0.156296	0.156911	0	0.0984161	0	0.0343912	0.0178497	0.0447254	0.164201	0.0159469	0.0864741	0	0.324209	0	0
petacc3.0033	0	0.763399	0.716437	1.41871	Intermediate	0.0850291	0	0.0364908	0.122344	0	0.139787	0	0.10961	0.146576	0	0.193635	0	0.0153416	0.189354	0.0449175	0.0808376	0.0444242	0	0	0.183858	0.00317008	0.0233341
petacc3.0034	0	0.601016	0.808859	1.52927	sporadic-like	0	0.0496455	0.0594606	0.242077	0	0.395489	0	0.0350294	0.0228479	0	0.177309	0	0.0509631	0.0992044	0.0399414	0.1461	0.0222678	0.0356421	0	0.153288	0	0
petacc3.0035	0	0.631388	0.796208	1.77833	Intermediate	0	0.107667	0.0323464	0.338146	0	0.157843	0	0.0774507	0.305696	0	0.032947	0.0673209	0.153044	0.0929926	0.115803	0.153052	0	0	0.0865911	0.0523662	0.00422002	0.000846128
petacc3.0036	0	0.650834	0.780183	1.68535	Intermediate	0	0.0387591	0.0202221	0.18146	0	0.445646	0	0.0437498	0.104996	0	0.172785	0	0.0127227	0.12425	0.031084	0.137101	0.0766504	0.0497727	0	0.215301	0.00553118	0.0253178
petacc3.0037	0	0.617212	0.802234	1.56368	Intermediate	0	0.0314445	0	0.201254	0	0.161471	0	0.227579	0.133418	0	0.0749328	0.0145916	0.0320562	0.0697751	0.192922	0.11875	0.181818	0	0	0.12367	0	0
petacc3.0038	0	0.77765	0.698891	1.52754	colitis-like	0.0288508	0	0.0248692	0.156128	0	0.0150761	0.0485588	0.170642	0.129864	0	0	0.0600979	0.0351648	0.0503398	0.0252282	0.0696035	0.253622	0	0	0.385457	0.0343536	0.0396878
petacc3.0039	0	0.764719	0.72073	1.29166	Intermediate	0	0.106942	0.0321646	0.27966	0	0.0983473	0	0.0472324	0.169958	0	0.0935212	0	0.022697	0	0.00674752	0.119383	0.0940696	0.0558463	0	0.148279	0	0.0168161
petacc3.0040	0	0.712912	0.750531	1.86383	colitis-like	0	0.188813	0	0.159584	0	0.405869	0	0.133199	0.125311	0	0.0607342	0	0.0017878	0.164877	0.0382397	0.0599654	0.150799	0.0335431	0	0.285947	0.0076181	0.0475464
petacc3.0041	0	0.45663	0.888318	1.58558	Intermediate	0	0.0694628	0	0.220166	0	0.28242	0	0.30541	0.0797101	0	0	0.0818092	0.0160176	0.0169175	0.152621	0.114112	0.126544	0.0199014	0.0602737	0.0255035	0	0.0147091
petacc3.0042	0	0.509166	0.864373	1.96857	colitis-like	0.0397806	0	0	0.155877	0	0.257692	0.0959189	0.197845	0.133587	0.0104275	0.0281568	0	0	0.00661411	0.120253	0.381674	0.181277	0.115031	0	0.20837	0	0.0360633
petacc3.0043	0	0.724855	0.740799	1.41986	Intermediate	0	0.0173473	0.106038	0.163885	0	0.12116	0.0148019	0.0799185	0.0558635	0	0.130581	0	0.0263119	0.202966	0.110428	0.109194	0.00582018	0.00102119	0	0.228062	0.00878904	0.0376727
petacc3.0044	0	0.689917	0.762358	1.82773	Intermediate	0	0.0526617	0.104981	0.147743	0.0045618	0.388368	0.0146623	0.0160493	0.018777	0	0.222804	0	0.0382435	0.109462	0.00983145	0.0930494	0.144131	0.0605941	0	0.355957	0	0.0458504
petacc3.0045	0	0.795546	0.675238	1.42779	sporadic-like	0	0.0252752	0.0362647	0.12353	0.00261082	0.0492187	0.0463831	0.0115309	0.153754	0	0.143901	0.00368407	0.00758276	0.0667082	0.0157583	0.174154	0.111747	0.017404	0	0.394926	0.0214345	0.0219193
petacc3.0046	0	0.61856	0.810494	2.36819	colitis-like	0	0.153859	0.0405338	0.0744371	0	0.264413	0	0.363606	0.0441239	0	0.167463	0	0.0350267	0.320449	0.0626753	0.0403985	0.0599475	0.175262	0.313243	0.198579	0	0.0541788
petacc3.0047	0	0.751772	0.737112	1.39468	Intermediate	0.0127532	0	0.138973	0.301211	0	0.0137843	0	0.0681914	0.142065	0	0.100715	0	0	0.11552	0.00558732	0.131831	0.103501	0.0323765	0	0.193378	0	0.0347905
petacc3.0048	0	0.64418	0.803487	1.60211	Intermediate	0	0.0352975	0.0382075	0.263643	0	0.128971	0.0548723	0.135675	0	0	0.0527062	0.0233883	0.0373286	0.149457	0.0639676	0.173667	0.159426	0.0915018	0.0641564	0.013677	0.0375953	0.0785691
petacc3.0049	0.01	0.263439	0.977984	2.74902	colitis-like	0	0.468955	0	0.182024	0	0.819675	0	0.206867	0.0555584	0.0700084	0	0.0124576	0.00347488	0.0783428	0.176641	0.0855052	0.3571	0	0	0.161725	0.0576242	0.0130619
petacc3.0050	0	0.686659	0.744313	1.71761	Intermediate	0.00515211	0	0.0298196	0.354168	0	0.350896	0	0.0361509	0.153246	0	0.27558	0	0.0389939	0.0577702	0.041696	0.0719186	0.102419	0	0	0.195805	0.00264421	0.00134695
petacc3.0051	0	0.564989	0.833493	2.36365	colitis-like	0.00138697	0.185906	0	0.0051802	0.196309	0.059502	0.116344	0.129461	0.181116	0.0224896	0.348247	0	0	0.0568738	0.171715	0.18936	0.110098	0	0.297787	0.264043	0	0.0278357
petacc3.0052	0	0.568485	0.835215	1.73812	colitis-like	0	0.0453513	0	0.0717622	0	0.413269	0	0.148694	0.124387	0	3.34345e-05	0.0412853	0.0781213	0.0858696	0.0125741	0.131483	0.0622934	0.172823	0.180131	0.122257	0.00996515	0.0378176
petacc3.0053	0	0.666109	0.778613	1.37452	Intermediate	0	0.0633572	0	0.22429	0	0.12909	0	0.0910695	0.162288	0	0.0269592	0.0235311	0.0115962	0.12882	0.0752245	0.229594	0	0.0658355	0.0166731	0.0877476	0.0169912	0.0214535
petacc3.0054	0	0.622069	0.79797	1.80054	colitis-like	0.0267924	0.0272712	0	0.158581	0	0.308645	0	0.0767367	0.031955	0	0.191817	0	0.0804092	0.0658135	0.0900574	0.0850416	0.153296	0	0.180725	0.307665	0	0.0157298
petacc3.0055	0	0.602721	0.807646	1.70633	Intermediate	0.00557658	0.00384248	0	0.0328486	0	0.231122	0	0.0391258	0.258289	0	0.263428	0	0	0.253682	0.0367019	0.129449	0.0535789	0.0447692	0	0.221909	0	0.132012
petacc3.0056	0	0.353717	0.935498	1.86239	colitis-like	0.00915879	0	0	0.038518	0	0.387179	0	0.140715	0.0556924	0.0468298	0.0391836	0	0	0.141661	0.00267327	0.138384	0.171903	0.155338	0.352495	0.0976196	0.0339581	0.0510839
petacc3.0057	0	0.648225	0.786866	1.51579	colitis-like	0.000552039	0.0315298	0.0951231	0.0565919	0	0.321136	0	0.118236	0.185536	0.034637	0.15118	0	0.000200699	0.125552	0.0396711	0.0928735	0.0910618	0	0	0.166771	0.00513991	0
petacc3.0058	0	0.74998	0.742542	1.4612	colitis-like	0	0.0609637	0.0646081	0.180342	0	0.193733	0	0.0608063	0.122422	0	0	0.0940071	0.0973031	0.14182	0.0457504	0.192328	0.000497883	0.0290518	0.125007	0.0525633	0	0
petacc3.0059	0	0.682423	0.766182	1.7896	Intermediate	0.0161071	0.00885872	0	0.262705	0	0.138634	0	0.294308	0.179972	0.00360386	0	0	0	0.143946	0.202437	0.180841	0.197354	0.00961287	0	0.105816	0.0113857	0.0340144
petacc3.0060	0	0.734882	0.727378	1.29651	sporadic-like	0	0.0438746	0	0.200387	0	0.103779	0	0.211948	0.125927	0	0.089385	0.000517335	0	0.0673872	0.147383	0.116491	0.0823512	0.0254756	0	0.0738215	0	0.00778705
petacc3.0061	0	0.523837	0.854147	2.00971	colitis-like	0	0.2354	0	0.178641	0	0.537625	0.0117162	0	0	0	0.06049	0.059319	0.0738262	0.060231	0.0284825	0.107496	0.0554468	0.0473764	0.499299	0.0543641	0	0
petacc3.0062	0	0.521616	0.85584	1.79328	Intermediate	0.0557058	0	0	0.271899	0	0.182044	0	0.14398	0.167864	0	0.0260334	0.0290533	0.0704164	0	0.196645	0.166804	0.235246	0.0451871	0	0.2024	0	0
petacc3.0063	0	0.768681	0.726997	1.64767	colitis-like	0	0.0164257	0	0.0428962	0	0.245274	0	0.0546445	0.200004	0.0240547	0.0941709	0	0.0234268	0.213106	0.114587	0.113266	0.268287	0	0	0.150928	0.0418632	0.0447343
petacc3.0064	0	0.611065	0.804654	1.20254	Intermediate	0.0315312	0.00292502	0	0.160096	0	0.158455	0	0.0408573	0.145872	0	0.126967	0	0.0269369	0.0340248	0.0419812	0.263787	0	0	0	0.153069	0.0157004	0.000335379
petacc3.0065	0	0.692911	0.759866	1.21896	Intermediate	0	0	0.00560423	0.139159	0.0304848	0.294434	0	0	0.0444579	0	0.123233	0	0.0214635	0.026378	0.0355199	0.0852547	0.19933	0.0089359	0	0.175957	0.0211688	0.00757972
petacc3.0066	0	0.640209	0.787322	1.65225	sporadic-like	0	0.119274	0.0453215	0.172703	0.00309226	0.252141	0	0.0535592	0.179282	0.165823	0.0449586	0	0	0.146392	0.0320304	0.0942605	0.074091	0.011912	0	0.257414	0	0
petacc3.0067	0	0.527417	0.856094	1.79025	Intermediate	0	0.0772437	0	0.133707	0	0.170735	0.0293925	0.0919799	0.218294	0	0.156041	0	0.00383307	0.192869	0.024508	0.146713	0.236909	0.057819	0.0465184	0.151661	0	0.0520229
petacc3.0068	0	0.680239	0.780471	1.7052	colitis-like	0	0.102658	0.00627306	0.148687	0	0.27865	0	0.018439	0.160276	0	0.119096	0	0.063564	0.12772	0.0219261	0.0912724	0.207674	0.0406339	0.075534	0.198811	0.0156244	0.0283576
petacc3.0069	0	0.67182	0.782403	1.69793	Intermediate	0.0165454	0.0200283	0	0.0778058	0	0.387177	0.00324069	0.200119	0.00536791	0	0.0999226	0	0.0752615	0.1844	0.0420268	0.0879455	0.0607071	0.13968	0.106778	0.0759799	0.00635997	0.108581
petacc3.0070	0	0.655182	0.794135	1.45801	Intermediate	0.0113836	0	0.0626685	0.126809	0	0.115657	0	0.1399	0.0388669	0	0.0696016	0.00126545	0.0272272	0.0850619	0.129744	0.200546	0.188452	0.0129517	0	0.169421	0.0784495	0
petacc3.0071	0	0.566072	0.832677	1.95065	Intermediate	0	0.0167556	0	0.183321	0.243413	0.219851	0.145744	0.0656374	0	0	0.126793	0.014044	0.0388948	0.162632	0.181231	0.243694	0.0228089	0.0835261	0.0697895	0.0129863	0.0184294	0.101098
petacc3.0072	0	0.759759	0.72444	1.35163	Intermediate	0	0.0160107	0.026753	0.258732	0	0.110365	0	0.123231	0.0983628	0	0	0.0435442	0.00298315	0.17951	0.112012	0.150993	0.101156	0	0.0771337	0.037072	0	0.0137715
petacc3.0073	0	0.66011	0.787339	1.61362	Intermediate	0	0.0499499	0.0465081	0.383638	0	0.0281624	0.0374491	0.150742	0.143968	0	0.0860546	0	0.0472284	0.105735	0.0399341	0.0966158	0.213315	0.0227683	0	0.130533	0	0.031015
petacc3.0074	0	0.668825	0.769365	1.6913	colitis-like	0.0172616	0.07046	0	0.171714	0	0.123612	0	0.180023	0.177565	0.177061	0	0.168861	0	0.078041	0.0684829	0.174034	0.0770906	0	0.204515	0	0.00194626	0.000629322
petacc3.0075	0	0.379919	0.929446	1.60277	sporadic-like	0	0.0240754	0.0299561	0.356011	0	0.317795	0	0.0857284	0.113976	0	0.125293	0	0.0234679	0	0.0324135	0.114971	0.16079	0	0	0.217407	0	0.000884581
petacc3.0076	0	0.78116	0.702407	1.84667	colitis-like	0	0.0739221	0.0820773	0.214484	0	0.332985	0	0.140052	0.0870886	0	0	0.038858	0	0.197517	0.0193467	0.101084	0	0.0043355	0.468379	0.0707143	0	0.015825
petacc3.0077	0	0.515985	0.85826	2.39442	colitis-like	0	0.156128	0.0151316	0.592441	0	0.166275	0.00443716	0.130541	0.0573198	0	0	0.0865815	0.0775669	0.0495691	0.245216	0.210532	0.0419554	0.0829624	0.475106	0	0.00265684	0
petacc3.0078	0	0.306597	0.964489	1.67059	Intermediate	0.0123049	0.0137758	0	0.225797	0	0.444924	0	0.0408965	0.148287	0	0.0642708	0	0.0315771	0.038464	0.0399782	0.152514	0.0749636	0.0907325	0	0.285397	0	0.00671206
petacc3.0079	0	0.627636	0.789166	2.26956	Intermediate	0	0.0621771	0	0.10828	0	0.3256	0	0.209611	0.0972002	0.00522729	0	0.0391597	0	0.387529	0.137355	0.340727	0	0	0.0608262	0.429013	0	0.0668504
petacc3.0080	0	0.823445	0.676827	1.57997	Intermediate	0.0272579	0.00427949	0	0.094325	0.0518146	0.251097	0	0.0873593	0.152989	0	0.057676	0	0.0134455	0.143615	0.0534186	0.112811	0.127737	0	0.167562	0.234583	0	0
petacc3.0081	0	0.598276	0.814731	1.44421	Intermediate	0.0818364	0	0	0.267265	0	0	0	0.200343	0.172089	0.0846434	0.010601	0	0	0.0234568	0.0597394	0.0965937	0.0869801	0.210804	0.0111887	0.138669	0	0
petacc3.0082	0	0.737549	0.736534	1.50202	Intermediate	0.0161478	0	0.100063	0.313605	0	0.069698	0.0390436	0.207724	0.11455	0	0.0661681	0.0138212	0.052837	0.0549847	0.0173874	0.210594	0.0148974	0.0157593	0	0.175447	0	0.0192894
petacc3.0083	0	0.826471	0.660367	1.35014	sporadic-like	0	0.0344976	0.0375659	0.269918	0	0.351193	0	0.0672564	0.0964873	0	0.0321287	0.0298103	0.0278803	0.0363996	0.00950043	0.124124	0.0392912	0.0325967	0.0825247	0.053287	0	0.0256826
petacc3.0084	0	0.875176	0.581405	1.82215	sporadic-like	0.0125204	0	0.0537079	0.136439	0	0.239431	0	0.111562	0.0950162	0	0.111797	0	0	0.367607	0.0249187	0.100545	0	0	0	0.537381	0	0.0312204
petacc3.0085	0	0.283721	0.97057	2.94095	colitis-like	0	0.223137	0	0.219663	0	0.312594	0	0.316717	0.185795	0.142569	0	0.212367	0	0.029234	0.0230899	0.117101	0.100799	0.391058	0	0.349317	0.0556338	0.261878
petacc3.0086	0	0.685426	0.775731	2.38427	colitis-like	0	0.100154	0	0.150556	0	0.498137	0	0.15396	0.314124	0	0.0363227	0	0.103232	0.220544	0.130344	0.152089	0.29389	0	0.116441	0.114481	0	0
petacc3.0087	0	0.800854	0.684327	1.33887	sporadic-like	0.0145812	0.00627441	0.0111249	0.267596	0	0.200314	0	0.0876866	0.198864	0	0	0.0113889	0.0280592	0.160813	0.0388734	0.109218	0.0118054	0.0279433	0.048957	0.0843569	0	0.0310172
petacc3.0088	0	0.558765	0.834788	1.55306	colitis-like	0	0.0310074	0.00335679	0.119784	0	0.331447	0	0.150277	0.150309	0.0340861	0	0.0905424	0.0553452	0.0388289	0.0529089	0.161262	0.15854	0.0108385	0.0139601	0.141952	0.00861381	0
petacc3.0089	0	0.59001	0.820192	1.61448	colitis-like	0	0.0324301	0.00826008	0.298138	0	0.107507	0	0.175387	0.156667	0	0.14322	0	0.0760899	0.029467	0.118459	0.11537	0.213669	0	0	0.119976	0.000731039	0.0191044
petacc3.0090	0	0.771035	0.703218	1.0119	sporadic-like	0	0.0346577	0	0.110555	0	0.250526	0	0.0799026	0.113387	0	0.0589359	0	0.00741675	0.104721	0.0247057	0.108855	0.0168903	0.0157605	0.0266316	0.0432875	0	0.0156648
petacc3.0091	0	0.796048	0.674758	1.86069	Intermediate	0.00233962	0.06673	0	0.108261	0.016201	0.0790036	0	0.041175	0.247601	0	0.157661	0	0.011161	0.461829	0.0400005	0.275495	0	0	0.0310773	0.25376	0.0592556	0.00913884
petacc3.0092	0	0.672641	0.779448	1.80317	colitis-like	0	0.0452946	0.0047881	0.221762	0	0.268423	0.0394034	0.120388	0.122301	0	0.0441535	0	0	0	0.0352946	0.457232	0.0605583	0.0599195	0.0638587	0.172011	0	0.0877862
petacc3.0093	0	0.744073	0.724764	1.4571	Intermediate	0	0.0438806	0	0.138467	0	0.281547	0	0.236213	0.144466	0	0.0973511	0	0.013974	0.0675658	0.0695173	0.104013	0.0783045	0	0.0534262	0.0557541	0	0.0726245
petacc3.0094	0	0.695506	0.759571	1.39406	Intermediate	0	0	0.0420726	0.128461	0	0.206504	0.155796	0.0832144	0.138482	0	0.120496	0	0.00403949	0.199012	0.0185748	0.073797	0	0.10739	0	0.107223	0	0.00899745
petacc3.0095	0	0.742169	0.742203	1.45368	Intermediate	0	0.0512153	0.224289	0.184127	0	0.067093	0	0.10985	0.120458	0	0.0381798	0	0	0.307857	0.036561	0.200668	0	0	0	0.0982509	0	0.0151309
petacc3.0096	0	0.444699	0.894067	1.76675	sporadic-like	0	0.0481427	0	0.149378	0	0.169448	0	0.13822	0.219586	0.0219832	0.0986689	0	0.000430668	0.305072	0.102928	0.250764	0	0.108261	0	0.110596	0.0311772	0.0120998
petacc3.0097	0	0.582023	0.830524	1.69954	Intermediate	0	0	0.025507	0.340496	0	0.0253502	0.30141	0.111634	0	0	0	0.0253866	0.0591535	0.184182	0.0416419	0.137427	0	0.119305	0.0246396	0.106627	0.124161	0.0726192
petacc3.0098	0	0.752942	0.730319	1.66158	sporadic-like	0.0018006	0	0.0920779	0.0945013	0	0.332995	0.0422318	0.306525	0	0	0.103357	0.0330315	0	0.122389	0.0760059	0.14542	0.0780785	0.0845909	0.00775269	0.126492	0	0.0143308
petacc3.0099	0	0.584554	0.830458	2.75626	Intermediate	0	0.139564	0	0.093091	0.0142173	0.392034	0.130388	0.297736	0	0.278611	0.0328853	0	0	0.100109	0.076284	0.0820821	0.274762	0.401701	0.10497	0.232373	0	0.105457
petacc3.0100	0	0.642196	0.798845	2.27778	Intermediate	0	0.0803152	0	0.125529	0	0.333313	0.208907	0.138766	0	0	0.0878114	0.0987596	0.0116156	0.295532	0.17843	0.355801	0.0567832	0	0.153531	0.0053021	0.0841702	0.0632167
petacc3.0101	0	0.517398	0.857887	1.53563	Intermediate	0.00988459	0.00296265	0	0.240386	0.0615417	0.0689383	0.192447	0.153766	0.0576051	0	0.0164974	0	0.0581326	0	0.189835	0.126147	0.0967036	0.0463342	0.0318664	0.109455	0.0675641	0.00555879
petacc3.0102	0	0.687736	0.761481	1.61522	sporadic-like	0.0356473	0.00185751	0.0075945	0.0945571	0	0.305704	0	0.069161	0.107575	0	0.15027	0	0	0.219062	0.0250431	0.160826	0	0.091753	0	0.184606	0	0.161564
petacc3.0103	0	0.683085	0.75801	1.90579	Intermediate	0.0326108	0	0.0325568	0	0	0.0801314	0.261543	0.181164	0.0356186	0	0.186136	0	0	0.228246	0.0807008	0.362507	0	0	0	0.389854	0	0.0347263
petacc3.0104	0	0.809542	0.672583	3.12403	colitis-like	0	0.250841	0	0	0	0.902481	0.0502403	0.0235664	0	0.0778134	0.0971894	0	0	0.847725	0.164118	0.280679	0	0.177523	0.0445373	0.158338	0	0.0489838
petacc3.0105	0	0.698313	0.756449	1.71942	Intermediate	0	0.186125	0	0.166173	0	0.221667	0	0.0662569	0.218315	0	0.167155	0	0.0522552	0	0.134355	0.0310849	0.169713	0	0	0.288347	0	0.0179792
petacc3.0106	0	0.78361	0.682647	1.31244	Intermediate	0	0.0447839	0.00414298	0.333966	0	0.145167	0	0.0890306	0.234974	0	0.00556161	0.0468696	0.0387087	0.0541907	0.0211211	0.056142	0.0868231	0.0262236	0	0.116023	0	0.00871487
petacc3.0107	0	0.746645	0.736088	1.29281	Intermediate	0	0.013848	0.0872171	0.141857	0	0.0275825	0	0.201158	0.0622392	0	0.0499439	0.0480618	0.0617079	0.153391	0.0683253	0.0985455	0.0579224	0	0	0.182612	0.0163096	0.0220926
petacc3.0108	0	0.708249	0.75534	1.27412	colitis-like	0	0.00796829	0.0816074	0.133128	0.0936018	0.307814	0	0.0318626	0	0	0.0176172	0.11509	0.0794659	0.0737308	0.0264143	0.118374	0.0922319	0.0102976	0.0799377	0	0	0.00498365
petacc3.0109	0	0.663542	0.778578	1.28383	sporadic-like	0	0.0474019	0.0193184	0.117556	0	0.248956	0	0.0487091	0.152072	0.0839536	0.0954825	0	0.00944213	0	0.0326945	0.123406	0.201066	0	0.00252381	0.095578	0	0.00566717
petacc3.0110	0	0.611801	0.817447	1.78533	Intermediate	0.0224594	0.0225989	0.0655418	0.158504	0.00848178	0.253183	0.0738173	0.107335	0	0	0	0	0	0.0658138	0.0401018	0.157198	0.184994	0.0654263	0.225638	0.170509	0	0.163723
petacc3.0111	0	0.572364	0.824335	1.75949	Intermediate	0.00727853	0.0205492	0.0738999	0.429519	0	0.123141	0	0.215286	0.10034	0	0.11634	0	0.0690176	0.0418667	0.0602112	0.0610953	0.11565	0	0	0.307362	0	0.0179384
petacc3.0112	0	0.520418	0.856107	1.67567	Intermediate	0	0.0179687	0.039118	0.202952	0	0.324067	0.051697	0.0515294	0.112038	0	0.167956	0	0.0675718	0.0490914	0.0404413	0.155851	0.154566	0	0	0.221814	0.00156479	0.0174431
petacc3.0113	0	0.792053	0.69136	1.40709	sporadic-like	0	0.0329145	0	0.13326	0.0089483	0.349344	0	0.0649828	0.0971244	0	0	0.0637554	0	0.21159	0.0168132	0.167139	0.0295797	0.0147909	0.115201	0.0926203	0.00198144	0.00704617
petacc3.0114	0	0.476584	0.877715	1.23149	Intermediate	0.00532664	0.00272713	0.0140214	0.152716	0	0.266946	0	0.224928	0.0289435	0	0.0678318	0	0.00703211	0.019697	0.0159429	0.130006	0.154743	0.0256507	0.0480628	0.0571307	0.00978175	0
petacc3.0115	0	0.419776	0.906887	1.4228	sporadic-like	0	0.059408	0.00688302	0.169311	0	0.193126	0	0.162588	0.0760772	0	0.189398	0	0.0406355	0.0924427	0.0501737	0.0461478	0.0747791	0.0191835	0	0.205897	0	0.0367447
petacc3.0116	0	0.761489	0.6907	2.38652	Intermediate	0	0.0963215	0.0121308	0.108149	0	0.286348	0	0.180022	0.190399	0	0.169927	0	0.00493353	0.793049	0.0326752	0.20379	0.0146271	0.0178271	0	0.186156	0	0.090163
petacc3.0117	0	0.523404	0.856323	1.57422	Intermediate	0	0.129521	0.0243546	0.270071	0	0.202215	0	0.119045	0.0527878	0	0	0.0429983	0.0262425	0.061764	0.0422683	0.114251	0.11977	0.0722408	0	0.218862	0.0405704	0.0372609
petacc3.0119	0.02	0.232047	0.988148	1.89391	Intermediate	0	0.139916	0.0740571	0.267742	0	0.194887	0.0830631	0.238892	0.0780372	0	0.150674	0	0.0273228	0.0517349	0.0198233	0.108178	0.133948	0.12072	0	0.188081	0	0.0168389
petacc3.0122	0	0.576139	0.832036	1.66289	Intermediate	0	0.0360152	0.0540439	0.248804	0	0.346697	0.101744	0.0720939	0	0	0.0579058	0	0.0214317	0.0791846	0.0083639	0.306081	0.0870835	0.103908	0.0256155	0.0702476	0.0436734	0
petacc3.0123	0	0.768999	0.711566	1.32166	Intermediate	0.000798818	0.0264849	0.0384005	0.107631	0	0.223104	0	0.0888421	0.0499929	0.019905	0.129123	0	0.0307206	0.101214	0.025492	0.0620818	0.0601033	0.0317582	0.061775	0.229481	0	0.0347485
petacc3.0124	0	0.724263	0.733223	1.66941	Intermediate	0.0129785	0	0	0.363043	0	0.20307	0	0.210885	0.136389	0	0	0.073046	0.0510783	0.0736285	0.0676294	0.0830943	0.147574	0.0304337	0	0.167711	0.0261538	0.0226998
petacc3.0125	0	0.716194	0.746418	1.87426	Intermediate	0.0479719	0.0398814	0	0.139807	0	0.238989	0	0.244798	0.197312	0.023109	0.106342	0	0.0174785	0.178408	0.0863476	0.163241	0.0848013	0	0.0171075	0.267794	0.0208688	0
petacc3.0126	0	0.440758	0.896278	2.67832	Intermediate	0	0.0120389	0	0.299901	0	0.578077	0	0.278857	0	0.120172	0	0.031217	0	0.319665	0.14485	0.520141	0.0730372	0.158354	0	0.142004	0	0
petacc3.0127	0	0.68474	0.769109	1.2289	sporadic-like	0	0.0658447	0	0.161443	0	0.169819	0	0.0516191	0.127614	0	0.0915357	0	0.00775009	0.132198	0.0291719	0.148199	0.0139224	0.0360119	0.0617928	0.0968386	0	0.0351393
petacc3.0128	0	0.628451	0.786949	1.49571	colitis-like	0.0230573	0	0	0.101812	0	0.130623	0	0.00669731	0.175829	0	0.155318	0	0	0.35628	0.0299972	0.134335	0	0	0	0.236757	0.114284	0.0307225
petacc3.0129	0	0.458625	0.914635	2.93744	Intermediate	0.0732848	0	0	0.20678	0	0.0943794	0.074154	0.130046	0	0	0	0.377141	0	0.0223512	0.0167816	0.327969	0.0277024	0.047278	0	1.20803	0.000126983	0.331414
petacc3.0130	0	0.624278	0.809176	1.48177	Intermediate	0	0.0552181	0.0785685	0.0296218	0	0.437002	0	0.0151436	0.0333557	0	0.141079	0	0.0166148	0.126132	0.0229809	0.131798	0.110705	0.0279109	0.13361	0.118084	0	0.0039489
petacc3.0131	0	0.40906	0.910844	2.08283	colitis-like	0	0.0670925	0.00204897	0.09183	0	0.731362	0	0.0136125	0	0	0	0.115836	0.323088	0.149307	0.0482392	0.179038	0	0.0719304	0.270456	0.0189933	0	0
petacc3.0132	0	0.388991	0.929793	4.1411	colitis-like	0	0.0212502	0.0835991	1.14836	0	0	0.252737	0.513885	0	0.20014	0	0.553207	0	0.0558754	0.231587	0.461899	0.0156113	0.415128	0	0.165437	0	0.0223818
petacc3.0133	0	0.560924	0.833428	2.41399	Intermediate	0	0.0414781	0	0.17285	0	0.546292	0.0357817	0.273423	0.0206731	0	0	0.130632	0	0.169903	0.196763	0.270915	0.10831	0.0817976	0	0.257649	0.0141128	0.0934096
petacc3.0134	0	0.711143	0.755917	1.77695	Intermediate	0	0.0734255	0	0.137384	0	0.477447	0	0.052718	0.141898	0.0448827	0	0	0.0141965	0	0.0465351	0.106633	0.30744	0	0.0994535	0.224619	0.0503183	0
petacc3.0135	0	0.707186	0.768236	1.88076	colitis-like	0.0093179	0.0295784	0.0404386	0.130732	0	0.233636	0.0397358	0.096515	0.084908	0	0.137517	0	0	0	0.034927	0.296368	0.183	0.0871298	0.31024	0.147111	0	0.0196064
petacc3.0136	0.02	0.246277	0.979885	1.44607	Intermediate	0	0.0268231	0.120471	0.262456	0	0.137516	0	0.0120083	0.116227	0	0.12273	0	0.00856673	0.010859	0.0121347	0.164239	0.167773	0.00697721	0.0317443	0.163318	0.037213	0.0450146
petacc3.0137	0	0.687359	0.762843	1.71555	Intermediate	0	0.0447017	0.00179911	0.045344	0	0.363555	0	0.0441019	0.115789	0	0.131298	0	0	0.27823	0.00371667	0.249735	0	0.0503234	0.230334	0.129972	0.0117391	0.0149081
petacc3.0138	0	0.740054	0.728828	1.48042	colitis-like	0.0305236	0	0.0416552	0.0909595	0	0.482063	0	0.0505667	0.108621	0.0178123	0.0207271	0	0.0153062	0.13169	0.0560246	0.16498	0.0228502	0.033418	0	0.187919	0	0.0253025
petacc3.0139	0	0.573708	0.821346	4.89245	Intermediate	0	0.0492239	0.139683	0.573202	0	0.342983	0	0.466364	0.536542	0	0.20895	0	0	1.11867	0.0220517	0.595504	0	0.0376751	0	0.772001	0.00628822	0.0233054
petacc3.0140	0	0.72622	0.747762	1.29728	sporadic-like	0	0.0185347	0.00961029	0.142054	0	0.208449	0	0.153369	0.0887694	0.0251406	0.0325344	0	0.0362368	0.11589	0.0759955	0.129624	0.0859544	0.0573141	0.0284532	0.0777224	0	0.011628
petacc3.0141	0	0.473683	0.882344	1.80709	colitis-like	0	0.0525268	0.0852806	0.194984	0	0.276497	0	0.103201	0.174987	0	0.0105053	0.029287	0.00429786	0.120961	0.0793893	0.325453	0.0926237	0.0537998	0.132131	0	0.0135891	0.0575775
petacc3.0142	0	0.5589	0.836944	1.63386	Intermediate	0	0.0782322	0.0617505	0.187586	0	0.204871	0	0.132486	0.193519	0	0.167644	0	0.0905233	0.120087	0.0597773	0.122295	0.0512733	0	0	0.156128	0	0.0076878
petacc3.0143	0	0.625868	0.796829	1.74716	Intermediate	0	0.0428346	0.0266225	0.152954	0.0198647	0.255887	0.132524	0.108406	0	0	0.129208	0	0.00472682	0.365745	0.13126	0.151311	0.0875768	0	0	0.13824	0	0
petacc3.0144	0	0.800983	0.672196	1.31154	sporadic-like	0	0.0376068	0.0108428	0.265034	0	0.138524	0	0.0236783	0.0719239	0	0.0458436	0.0268211	0.0208148	0.33129	0.059187	0.0957058	0	0	0.00834314	0.13154	0.0298068	0.0145781
petacc3.0145	0	0.683503	0.752582	1.96517	Intermediate	0	0.0638564	0.0566714	0.186524	0	0.05892	0	0.156984	0.16278	0	0.119964	0	0.0232059	0.225338	0.132331	0.244592	0	0	0	0.504106	0	0.0298971
petacc3.0146	0	0.561492	0.843323	1.78919	Intermediate	0	0.10099	0.0350432	0.274664	0	0.1777	0	0.0741136	0.139145	0	0.0457772	0.0024153	0.0223594	0.0707032	0.0584115	0.166624	0.215753	0.020905	0.304147	0.0595839	0	0.020852
petacc3.0147	0	0.757565	0.704718	1.52967	Intermediate	0	0.040045	0	0.115775	0	0.212073	0	0.162277	0.111894	0	0.109679	0	0.0138991	0.330131	0.0471355	0.096912	0.0191696	0.00918481	0	0.252178	0.00105521	0.00826419
petacc3.0148	0	0.73692	0.732273	2.38578	Intermediate	0.0114999	0.0334005	0.171902	0.120624	0	0.580213	0.0207312	0.0309257	0.119035	0	0.203892	0	0	0.532349	0.0434842	0.277337	0	0.00986424	0.0983512	0.130986	0	0.00118284
petacc3.0149	0	0.782021	0.72104	1.61066	Intermediate	0	0.0709146	0.0503398	0.19684	0	0.163488	0	0.190581	0.170926	0	0.0962739	0	0.0625691	0.0731414	0.0900671	0.0498826	0.154758	0	0.0988374	0.142044	0	0
petacc3.0150	0	0.366652	0.935933	1.12528	sporadic-like	0	0.0283283	0	0.263164	0	0.0351024	0	0.130652	0.111989	0	0.13254	0	0.0461026	0.0398277	0.0450158	0.0562253	0.0569413	0	0	0.15977	0.0151183	0.00450439
petacc3.0151	0	0.674354	0.768434	1.60492	Intermediate	0.0615636	0	0.0521765	0.310255	0	0.217667	0	0.12051	0.121925	0	0.00737713	0.0335254	0.011803	0.145385	0.106182	0.147435	0.0599769	0	0	0.208127	0	0.00100786
petacc3.0152	0	0.767131	0.699907	1.98901	Intermediate	0	0.153138	0	0.174165	0	0.390553	0	0.0323902	0.179777	0	0.207722	0	0	0.443526	0.0334269	0.135845	0	0	0	0.214503	0	0.0239674
petacc3.0153	0	0.335484	0.947382	2.20856	Intermediate	0.0231034	0	0	0.617783	0	0.0969734	0	0.160825	0.169048	0	0.0247963	0.0698155	0.177822	0.266236	0.130448	0.0674419	0.238948	0	0.0123809	0.128052	0.0213318	0.00355948
petacc3.0154	0	0.62109	0.802688	2.63722	colitis-like	0.0148697	0.153728	0	0.43404	0	0.383088	0	0.345797	0	0.00533026	0	0.0338299	0.0580668	0.0162347	0.17216	0.211143	0.192784	0.197507	0	0.387342	0	0.0313029
petacc3.0155	0	0.68411	0.759793	1.4485	Intermediate	0	0.109554	0	0.226784	0	0.156199	0	0.0429657	0.226927	0	0.126949	0	0.0230125	0.239807	0.0379255	0.138536	0	0.00497722	0	0.102539	0	0.012329
petacc3.0156	0	0.697998	0.76468	1.53316	Intermediate	0	0.0780844	0.0607565	0.283895	0	0.2084	0	0.0948474	0.0989157	0	0	0.0787733	0.0371175	0.0268015	0.0757832	0.159668	0.152041	0.0200096	0	0.123273	5.50407e-05	0.0347383
petacc3.0157	0.04	0.204247	0.998423	2.59686	colitis-like	0	0.209402	0.11328	0.190608	0	0.75315	0	0.0713018	0.0433014	0	0.149622	0	0.186684	0.152705	0.0585785	0.0624479	0.0928252	0.1107	0.0918775	0.223773	0.0200294	0.0665767
petacc3.0158	0	0.677002	0.770956	1.37553	Intermediate	0	0.0474473	0	0.111252	0	0.207826	0	0.129508	0.179679	0	0.129047	0	0.0273664	0.0607136	0.0716349	0.204394	0.0339069	0	0.0251114	0.125282	0	0.0223562
petacc3.0159	0	0.533866	0.848795	1.9306	Intermediate	0	0.0737125	0	0.129245	0	0.128791	0	0.286293	0.199525	0	0.160384	0	0.0614793	0.126615	0.277368	0.176976	0.140661	0	0	0.123359	0	0.0461882
petacc3.0160	0	0.620978	0.792382	2.06339	colitis-like	0.0186405	0.131048	0.00979546	0.0875228	0	0.278598	0	0.121951	0.154605	0	0.150344	0	0.0425946	0	0.0722004	0.0570571	0.299953	0	0	0.628643	0	0.0104352
petacc3.0161	0	0.756409	0.720265	1.4045	sporadic-like	0	0.0467363	0.0417695	0.122024	0	0.282221	0	0.078647	0.161764	0	0.157367	0	0.0219654	0.0246547	0.0501542	0.0753569	0.13178	0	0	0.195324	0.00573285	0.00900325
petacc3.0162	0	0.604708	0.813818	1.51974	Intermediate	0	0.0356264	0	0.111545	0.00884909	0.276615	0	0.123683	0.027916	0	0.0718061	0	0.0148247	0.0692499	0.055673	0.241875	0.188648	0.0137354	0.0312735	0.237078	0	0.0113382
petacc3.0163	0	0.618893	0.801955	1.56187	Intermediate	0.00297108	0.0357015	0	0.188463	0	0.185282	0	0.0878852	0.158753	0	0	0.147145	0.0199676	0.134986	0.113992	0.255528	0.0743953	0.0292054	0.0393171	0.0567868	0	0.0314957
petacc3.0164	0	0.54212	0.845038	1.79574	Intermediate	0	0.0447895	0.00880499	0.283089	0	0.262926	0.120744	0.134114	0	0	0.121738	0	0.0257229	0.222042	0.137307	0.145523	0.0930056	0	0.0276116	0.124617	0.0164537	0.0272481
petacc3.0165	0	0.607479	0.811294	1.95554	Intermediate	0.0245758	0.0218913	0.0452799	0.247404	0	0.0910523	0.0629345	0.323905	0	0	0	0.0161329	0	0.00702151	0.0634301	0.229849	0.0801543	0.0902579	0.549411	0.0671183	0	0.0351247
petacc3.0166	0	0.698441	0.756065	1.8208	colitis-like	0.054152	0.049611	0	0.268819	0	0.143829	0.117568	0.126613	0.332756	0	0.098584	0	0.0416557	0.0568927	0.0270907	0.232368	0.00332937	0.0180042	0.0785606	0.170967	0	0
petacc3.0167	0	0.600149	0.812312	1.17713	sporadic-like	0	0.031215	0	0.118768	0	0.195053	0.0262579	0.172118	0.0929823	0	0.116847	0	0.0264583	0.0114086	0.00979058	0.106586	0.109629	0.0489512	0	0.0954704	0.0155978	0
petacc3.0168	0	0.530798	0.857148	1.66417	colitis-like	0.0289968	0	0.0779606	0.177777	0	0.0874426	0.21437	0.0100918	0.246907	0	0.140277	0	0.0502195	0	0.0123979	0.156889	0.221027	0.0231921	0	0.193848	0.0130059	0.00976408
petacc3.0169	0	0.569349	0.832861	1.63524	colitis-like	0	0.00457854	0.0271968	0.12242	0	0.385134	0.1286	0.131024	0	0.0161798	0.00514802	0	0	0.0732214	0.00961077	0.409756	0.0704445	0.062747	0.0215904	0.109773	0	0.0578191
petacc3.0170	0	0.404541	0.912823	1.61871	Intermediate	0	0.0258335	0	0.162923	0	0.247798	0	0.0869276	0.203716	0.0359633	0.00553592	0	0	0.146466	0.0636663	0.0619347	0.221824	0	0.120668	0.15288	0.0551431	0.0274284
petacc3.0171	0	0.770749	0.698136	1.54214	Intermediate	0	0.0680484	0	0.0940938	0	0.204239	0	0.113239	0.07504	0	0.140902	0	0	0.225506	0.0214788	0.186302	0	0.0575009	0	0.325736	0.0145934	0.0154566
petacc3.0172	0	0.764863	0.715243	1.35994	Intermediate	0.0323748	0	0	0.26187	0	0.0301217	0	0.129374	0.187866	0	0.0935398	0	0.00971801	0.125895	0.0209004	0.206244	0.042801	0.0445201	0	0.152056	0	0.0226548
petacc3.0173	0	0.512365	0.857089	2.13732	colitis-like	0.0195053	0	0.0365992	0.594177	0	0.457866	0	0.111173	0.0553309	0	0.161165	0	0.0544242	0.108772	0.0477884	0.0833156	0.0985888	0.0187375	0	0.215424	0.00516431	0.069288
petacc3.0174	0	0.751294	0.727266	1.37314	Intermediate	0	0.063786	0	0.0936416	0	0.214427	0	0.0613035	0.0726483	0	0	0.174499	0.00815522	0.101395	0.155388	0.133698	0.136913	0	0.157287	0	0	0
petacc3.0175	0	0.45575	0.888668	1.40303	Intermediate	0	0.0479863	0	0.126159	0	0.278866	0	0.0705073	0.0571344	0	0.110701	0	0.0259664	0	0.0756446	0.104502	0.234482	0	0	0.234809	0.0362729	0
petacc3.0176	0	0.582924	0.820968	1.75287	Intermediate	0.124973	0.136522	0	0.249842	0	0.270991	0	0.0531289	0.276266	0	0.00621874	0.0177042	0.0323993	0.212663	0.0435954	0.125774	0.0141003	0	0	0.169416	0	0.0192802
petacc3.0177	0	0.374846	0.926759	1.6262	colitis-like	0	0.122929	0	0.224726	0	0.163401	0	0.161075	0.285889	0	0.0380386	0	0.0281642	0	0.0299995	0.140046	0.211173	0	0.0754932	0.11555	0	0.0297125
petacc3.0178	0	0.523076	0.854963	1.33907	sporadic-like	0	0.103589	0.00662424	0.147498	0	0.240766	0	0.171672	0.0497522	0	0.059883	0	0.00636847	0.0673602	0.0141851	0.0991975	0.0599845	0.0539273	0.120989	0.134564	0	0.00271475
petacc3.0179	0	0.29609	0.993271	2.96775	Intermediate	0	0.134188	0.0606894	0.509086	0	0	0.0326819	0.59317	0	0.0645812	0	0.328021	0.000655363	0	0.12495	0.0482623	0.0651307	0.131106	0	0.836562	0	0.0386602
petacc3.0181	0	0.629131	0.789315	1.72862	Intermediate	0	0.0773467	0	0.139424	0	0.0188254	0.0230629	0.0999481	0.136075	0	0.0813158	0	0.0616983	0.140576	0.0882063	0.0690868	0.255338	0	0	0.480972	0.0567424	0
petacc3.0182	0	0.739203	0.710513	1.71551	Intermediate	0.00504364	0	0.00439901	0.603866	0	0	0	0.119475	0.164046	0	0.0997777	0	0.0299237	0.181229	0.132363	0.136435	0	0	0	0.238955	0	0
petacc3.0183	0	0.717758	0.734411	1.14628	Intermediate	0.00491814	0	0	0.191803	0	0.199104	0	0.0925143	0.179032	0	0.0410733	0	0	0.150528	0.017513	0.103291	0.0260094	0.0247634	0.0337986	0.0451173	0.016777	0.0200388
petacc3.0184	0	0.558513	0.839549	2.5767	colitis-like	0	0.331802	0.0164005	0	0.0796333	0.763974	0.16692	0	0	0	0.122428	0	0.0247597	0.198342	0.0185871	0.163238	0.0739453	0.0434287	0.322315	0.231723	0	0.019206
petacc3.0185	0	0.778336	0.706277	1.36085	Intermediate	0.0211371	0.00444406	0.00877808	0.0764251	0	0.308894	0	0	0.292883	0	0.0361767	0.0022884	0	0.064427	0.0322782	0.233686	0.0443603	0.0275743	0	0.176495	0	0.0310047
petacc3.0186	0	0.685706	0.777988	1.39464	Intermediate	0	0.0937786	0.108218	0.190858	0	0.0866832	0	0.0881764	0.105514	0	0.110834	0	0.00499454	0.139747	0.0646812	0.0698901	0.124309	0	0	0.186737	0	0.0202213
petacc3.0187	0	0.701259	0.756662	1.44373	sporadic-like	0	0.00817311	0.011844	0.123792	0	0.397874	0.0578841	0.0627979	0.029169	0	0.133909	0	0.0087364	0.0963906	0.10267	0.155432	0.100898	0	0.0505542	0.0918526	0	0.0117586
petacc3.0188	0	0.549468	0.838345	1.92468	Intermediate	0	0.06855	0	0.0264675	0	0.619738	0	0.0406641	0.136215	0.0378037	0	0.0718194	0	0.129694	0.00387479	0.304716	0	0.133516	0	0.292726	0.0188302	0.0400686
petacc3.0189	0	0.731214	0.73545	1.57218	colitis-like	0.0326509	0	0.0364199	0.151959	0	0.273033	0.0279908	0.155921	0.069468	0	0.115516	0	0.0281368	0.151028	0.0107351	0.0839673	0.0236288	0.0369122	0	0.252917	0.0587929	0.0631073
petacc3.0190	0	0.505305	0.862467	1.64822	Intermediate	0	0.0537233	0	0.246816	0	0.109337	0	0.205852	0.335221	0	0	0.0648225	0.0146933	0.0465871	0.0359525	0.15909	0.0807192	0.0678798	0.0476092	0.14161	0	0.0383028
petacc3.0191	0.02	0.238369	0.990188	1.50329	Intermediate	0	0.0130178	0.0835906	0.137512	0	0.417329	0	0.0340629	0.0791192	0	0.0781519	0.00775411	0.0380952	0.0228426	0.0167857	0.0903478	0.16139	0.00999501	0.0999795	0.213315	0	0
petacc3.0192	0	0.666115	0.776819	1.79319	Intermediate	0	0.138271	0	0.16025	0	0.483108	0.023745	0.0292365	0	0	0.170149	0	0.156555	0.237343	0.0335366	0.0547573	0	0.125018	0	0.181224	0	0
petacc3.0193	0	0.748386	0.726983	1.62627	Intermediate	0.0102183	0	0.0169975	0.229089	0	0.18871	0.164711	0.114807	0	0	0.0487406	0.0453235	0.044131	0.157593	0.14272	0.107294	0.0835296	0	0	0.217081	0.0307822	0.0245403
petacc3.0194	0	0.356263	0.94665	2.31956	Intermediate	0	0.0658173	0.0666581	0.215864	0	0.185502	0	0.1444	0.0909147	0	0.0116167	0.0266042	0.0748388	0.69002	0.0374444	0.337281	0	0.000661867	0	0.312211	0.012128	0.0475972
petacc3.0195	0	0.454114	0.889377	1.36709	Intermediate	0.0234325	0.0125243	0.0222601	0.168083	0	0.250603	0.0138862	0.00268127	0.0838388	0	0.228795	0	0.015089	0.069496	0.0408158	0.180833	0.0265516	0.00637848	0	0.189203	0	0.0326208
petacc3.0196	0	0.609029	0.807163	1.28592	Intermediate	0	0.0417231	0.0570196	0.245998	0	0.0730061	0	0.123004	0.195645	0	0.0785216	0	0.0450643	0.00640125	0.0351669	0.0903514	0.0798928	0	0	0.193788	0	0.0203333
petacc3.0197	0	0.591976	0.814577	1.64992	colitis-like	0.0190274	0	0.0517553	0.247037	0	0.253933	0	0.15616	0.15638	0	0.140383	0	0.0421688	0.219735	0.0275671	0.0560141	0	0.0694037	0.042856	0.140686	0	0.0268139
petacc3.0198	0	0.611066	0.817452	1.5267	colitis-like	0.052272	0	0.0466946	0.161281	0	0.135763	0.111513	0.221912	0.0331849	0	0.0940154	0.0266438	0.0453936	0.00714581	0.141585	0.218796	0.129806	0	0.100696	0	0	0
petacc3.0199	0	0.734889	0.745209	1.21207	Intermediate	0	0.0567703	0.0175494	0.11478	0	0.169284	0.0250134	0.132394	0.0433519	0	0.0818777	0	0.0125153	0.0453435	0.0286008	0.0940342	0.16163	0.0227885	0	0.197358	0	0.0087804
petacc3.0200	0	0.541398	0.845545	1.35863	sporadic-like	0	0.0440279	0	0.0431795	0	0.103757	0	0.128986	0.145101	0	0.157528	0	0.0608387	0.157558	0.0166541	0.0568668	0.0304105	0.0983169	0	0.206637	0.0200568	0.088716
petacc3.0201	0	0.327867	0.946905	1.52259	Intermediate	0	0.0169849	0	0.115271	0	0.290995	0.0966156	0.107266	0.0720176	0.0313823	0	0.0749306	0	0.119167	0.0688481	0.253963	0.105488	0	0.135972	0	0.0196759	0.0140098
petacc3.0202	0	0.413738	0.91009	1.42231	Intermediate	0.00239746	0.0364452	0.03894	0.0477953	0	0.174137	0	0.0951898	0.185803	0.0144671	0.18215	0	0	0.250232	0.0318881	0.143993	0	0.00400826	0	0.189177	0.00365417	0.0220332
petacc3.0203	0	0.771236	0.720019	1.64184	colitis-like	0.0289235	0.106754	0	0.43229	0	0	0.0204735	0.15369	0.00540739	0	0.0920281	0	0.0657836	0.0668992	0.0253089	0.113415	0.0694865	0.0428563	0.217052	0.158191	0.0432827	0
petacc3.0204	0	0.696001	0.765361	1.49762	Intermediate	0.0241117	0.00898888	0.0639318	0.1358	0	0.167333	0	0.0538265	0.237351	0	0.116312	0	0	0.175188	0.0322797	0.247335	0	0.00240816	0.0793145	0.0968744	0.000815703	0.0557531
petacc3.0205	0	0.724955	0.742025	1.38291	Intermediate	0	0.0135187	0	0.255032	0	0.0641089	0	0.160795	0.18908	0	0.0633679	0	0.036676	0.127682	0.135516	0.0771811	0.152274	0	0.0207446	0.0638229	0.000999051	0.0221089
petacc3.0206	0	0.741177	0.724988	2.7259	Intermediate	0	0.110312	0	0.278614	0	0.0888254	0.0740102	0.534889	0.313413	0.150979	0.0640937	0	0	0.178415	0.285231	0.158289	0	0.069098	0	0.241715	0.0172112	0.160806
petacc3.0207	0	0.777148	0.705673	1.76897	Intermediate	0	0.0792087	0	0.209407	0	0.408898	0	0.0649928	0.0303944	0	0.0937614	0	0.0447765	0.261444	0.0930768	0.137457	0	0	0.15026	0.179169	0	0.0161255
petacc3.0208	0	0.401459	0.914186	1.45054	Intermediate	0	0.0237845	0.110094	0.255927	0	0.184882	0.0300585	0.0787619	0.121494	0	0.0646622	0	0.0172725	0.0813401	0.00863323	0.162934	0.0754686	0.0749295	0.064107	0.0432162	0.0152124	0.037765
petacc3.0209	0	0.738483	0.723087	1.38345	sporadic-like	0	0.0914292	0	0.138406	0.0206578	0.355352	0	0.0331585	0	0	0.128561	0	0	0.209912	0.0239333	0.143187	0	0.0549478	0	0.183904	0	0
petacc3.0210	0	0.706526	0.757319	1.55032	colitis-like	0	0.0759106	0	0.172382	0	0.114963	0	0.138438	0.19506	0	0.0658185	0	0.0524838	0.0555439	0.0337708	0.176515	0.131278	0.0197276	0	0.282567	0	0.0358661
petacc3.0211	0	0.359689	0.937014	1.88572	Intermediate	0	0.0923729	0.0132981	0.525735	0	0.180854	0	0.0855527	0	0	0.171227	0	0.00535795	0	0.0577209	0.299502	0.102243	0.0638527	0	0.255725	0	0.0322747
petacc3.0212	0.01	0.278305	0.969697	4.21836	colitis-like	0.00150817	1.23461	0.280696	0.323377	0	0.00441099	0	0.486112	0.311188	0	0.547162	0	0.0270856	0.203199	0.069643	0.106654	0.0436837	0.136079	0	0.439134	0	0.00381379
petacc3.0213	0	0.742454	0.726488	1.59881	sporadic-like	0	0	0	0.242573	0	0.278959	0	0.133919	0.00312042	0.0278938	0	0.137703	1.93328e-05	0.0912332	0.111685	0.0811122	0.228785	0	0.156495	0.105317	0	0
petacc3.0214	0	0.550171	0.840033	1.60643	Intermediate	0.0202584	0.0174677	0	0.0161024	0.0958126	0.173967	0.0122647	0.074986	0.127691	0	0.267701	0	0.0353448	0.0960128	0.0142606	0.114548	0.10665	0.112718	0	0.264666	0.0419673	0.0140116
petacc3.0215	0	0.29546	0.965114	3.26942	Intermediate	0	0.0465719	0.262552	0.309291	0	0.782964	0.217095	0.154719	0	0.320798	0	0.0530045	0	0.108354	0.25158	0.0267141	0.24593	0.24601	0	0.18996	0.02706	0.0268131
petacc3.0216	0	0.480554	0.875883	1.81248	colitis-like	0	0.0707176	0	0.266195	0	0.250739	0	0.167461	0.0525169	0	0	0.068174	0.0155802	0.0426337	0.0402462	0.214669	0.101412	0.00780857	0.432225	0.0821039	0	0
petacc3.0217	0	0.696865	0.744832	3.44221	colitis-like	0.102138	0	0	1.0204	0	0	0.149013	0	0.0310181	0.384533	0	0	0	0.306226	0.253444	0.398645	0.0455067	0	0	0.570855	0	0.180427
petacc3.0218	0	0.63932	0.796694	2.97746	colitis-like	0	0.0402413	0	0.244539	0	0.341256	0	0.28369	0.0607264	0	0.107021	0	0.00289539	0.11546	0.07159	0.287832	0.333109	0.434782	0	0.533104	0.0125686	0.108649
petacc3.0219	0.01	0.282435	0.982279	2.75705	colitis-like	0	0.16002	0	0.957196	0	0.0136292	0	0.313084	0.233484	0	0.127702	0	0.0681239	0	0.186442	0.113567	0.0660824	0.236578	0	0.272461	0	0.00867889
petacc3.0220	0	0.745756	0.737847	1.63256	Intermediate	0	0.0634396	0.145853	0.15233	0	0.0767563	0	0.251842	0.144876	0	0.0932869	0	0.0260144	0.298631	0.0742657	0.134765	0	0	0	0.141318	0	0.0291852
petacc3.0221	0	0.721684	0.719178	1.42425	sporadic-like	0	0.108503	0.0355372	0.158465	0	0.032522	0	0.0846179	0.137038	0	0	0.074676	0	0.463111	0.0166312	0.119575	0	0	0	0.165473	0	0.0280995
petacc3.0222	0	0.696062	0.735182	1.63259	sporadic-like	0	0.0250397	0.0448464	0.141945	0	0.327523	0	0.0865461	0.0601492	0	0.0673506	0	0	0.0538826	0.009755	0.0863474	0.0681645	0.0248422	0	0.147176	0	0.489023
petacc3.0223	0	0.332777	0.95313	1.50533	Intermediate	0.0490185	0	0	0.108414	0	0.422824	0	0.269302	0.0103239	0	0.131761	0	0.0268319	0.0367166	0.00553144	0.204128	0.0114905	0.0516218	0	0.170493	0.00687621	0
petacc3.0224	0	0.464494	0.884046	2.16815	colitis-like	0.0120691	0.0850548	0	0	0	0.568748	0	0.129737	0	0.1925	0	0	0	0.102417	0.0881655	0.173105	0.106324	0.157245	0	0.448746	0.0153057	0.088736
petacc3.0225	0	0.692333	0.74883	1.83724	colitis-like	0	0.0129946	0	0.0633291	0	0.621954	0	0.0459135	0.127287	0	0.267434	0	0.0174329	0.0996393	0.0305665	0.0788771	0.0423318	0.143645	0	0.240495	0.0303083	0.0150319
petacc3.0226	0	0.704481	0.765168	1.39885	Intermediate	0	0.0353928	0.125031	0.00983298	0	0.151422	0	0.0972231	0.191155	0.0159741	0.176024	0	0.0579131	0.11629	0.0357873	0.163425	0	0.0276352	0	0.185746	0	0.0100016
petacc3.0227	0	0.443147	0.894728	2.27686	colitis-like	0.0823505	0.304239	0	0.348803	0.111731	0.0934203	0	0.0735104	0.256207	0	0.197236	0	0.101213	0.155839	0.112466	0.231263	0	0	0	0.201149	0	0.00743451
petacc3.0228	0	0.377017	0.925214	2.09656	colitis-like	0	0.477073	0.143769	0.261913	0.0506598	0.00679488	0	0.0971778	0.107331	0	0.260036	0	0.0232124	0.0686893	0.0608696	0.217138	0	0.0179455	0	0.291464	0	0.0124864
petacc3.0229	0	0.740648	0.727784	1.49709	Intermediate	0.00824448	0.0310139	0	0.255822	0	0.224373	0	0.118595	0.0718388	0	0.00553254	0.0173737	0.00495549	0.0176889	0.0474843	0.0978201	0.235856	0.0242542	0	0.309096	0.00695683	0.0201901
petacc3.0230	0	0.737803	0.731139	1.21786	Intermediate	0	0.00498135	0.0130192	0.282848	0	0.15057	0.014693	0.103682	0.0665593	0	0.025718	0	0.00768666	0.0855998	0.0210507	0.140501	0.121185	0.00927373	0.00233606	0.146064	0	0.0220936
petacc3.0231	0	0.800505	0.690489	1.5976	colitis-like	0	0.0545052	0.0158836	0.141136	0	0.468595	0	0.00997833	0.0217277	0	0.175796	0	0.0183614	0.0120784	0.0445911	0.074098	0.24932	0	0	0.269785	0.0405758	0.00116435
petacc3.0232	0	0.638405	0.784617	1.46719	Intermediate	0	0.0531471	0.00953483	0.305693	0	0.0800594	0	0.0515512	0.166599	0	0.128559	0	0	0.0812259	0.0112935	0.111063	0.0328557	0.0710595	0	0.300381	0.0244396	0.0397297
petacc3.0233	0	0.713522	0.741732	1.12883	Intermediate	0.0127633	0	0	0.205723	0.0771167	0	0	0.0447388	0.19184	0	0.0828177	7.4295e-05	0.0210339	0.108953	0.0410248	0.102497	0.0541689	0	0	0.168795	0	0.017279
petacc3.0234	0	0.728784	0.75104	1.2096	Intermediate	0.0136865	0.0105925	0.0147251	0.138377	0	0.182373	0	0.119537	0.0815876	0	0.0950361	0	0.0157009	0.0163289	0.0572155	0.127706	0.195035	0	0.038731	0.102971	0	0
petacc3.0235	0	0.382591	0.923977	1.88713	Intermediate	0	0.0282781	0	0.088688	0.0118921	0.330995	0	0.0828851	0.117294	0	0.0238201	0.0432459	0	0.173734	0.0909249	0.122953	0.278954	0.00860781	0.113257	0.310151	0.029122	0.0323252
petacc3.0236	0	0.445286	0.894036	1.90915	Intermediate	0	0.00829738	0	0.273149	0	0.265253	0.100076	0.068728	0.0877121	0	0	0.188149	0.0259295	0.1328	0.131239	0.128031	0.172307	0.0839942	0	0.229913	0.00806609	0.00550548
petacc3.0237	0	0.724948	0.730228	1.58548	Intermediate	0	0.0291061	0	0.297453	0	0.14201	0.0347277	0.0838421	0.180028	0	0.228347	0	0.00688469	0.105647	0.053041	0.138561	0.0925249	0	0	0.171494	0.00967045	0.0121418
petacc3.0238	0	0.695219	0.765434	1.5408	Intermediate	0.0184463	0	0.0425457	0.241739	0	0.123091	0	0.0699797	0.11103	0	0.061424	0	0.0144713	0.26196	0.03847	0.141824	0.051424	0	0.156313	0.096638	0.0831652	0.0282831
petacc3.0239	0	0.509645	0.862048	1.11089	sporadic-like	0.0118168	0	0.023173	0.161222	0	0.0153384	0	0.0778468	0.133862	0	0.124462	0	0.0574656	0.0462789	0.0705608	0.0813295	0.120421	0	0	0.170273	0.0168404	0
petacc3.0240	0	0.669369	0.788741	1.20746	sporadic-like	0.0120573	0	0.141606	0.0940607	0	0.168232	0.0139283	0.117687	0.0704944	0	0.149521	0	0.0138755	0.0975922	0.0509489	0.0969966	0.0711277	0	0.0420076	0.0659689	0	0.00135839
petacc3.0241	0	0.697262	0.75238	1.18943	Intermediate	0.000450409	0.00880297	0.0187062	0.143829	0	0.189677	0	0.0940838	0.159724	0	0.123406	0	0.0288314	0.0466741	0.0589833	0.078912	0.0786102	0	0	0.148277	0.00473626	0.00572139
petacc3.0242	0	0.752517	0.737443	1.3216	Intermediate	0.0348836	0	0	0.203412	0	0.175783	0.00456746	0.0697748	0.115904	0	0.0628478	0	0	0.0481529	0.0488769	0.212884	0.110039	0.0131797	0.0853929	0.08966	0.00621454	0.0400289
petacc3.0243	0	0.511927	0.858772	2.08326	colitis-like	0	0.051103	0.00960537	0.162471	0	0.384275	0	0.128034	0.140574	0	0.156675	0	0.00485984	0.379814	0.0362634	0.105553	0.0506052	0.007635	0.275906	0.185925	0	0.00395599
petacc3.0244	0	0.584894	0.820818	1.49175	Intermediate	0	0	0.0176022	0.0432054	0.19953	0.0977038	0.125616	0.194771	0	0	0.0955845	0.0472775	0.0469454	0.0115912	0.130945	0.175185	0.095098	0	0	0.204498	0	0.00619702
petacc3.0245	0	0.712972	0.749314	1.88197	Intermediate	0	0.0839167	0.0267201	0.185638	0	0.280213	0.014917	0.155946	0.00186097	0	0	0.0642389	0	0.351152	0.12807	0.305571	0.0401768	0	0.153648	0.0884935	0	0.00140634
petacc3.0246	0	0.882489	0.543735	1.76863	Intermediate	0	0.00567263	0	0.100155	0.0390882	0.19977	0.0269859	0.0476375	0.027705	0	0.0506059	0	0	0.718615	0.0496074	0.257797	0	0	0	0.233039	0.00111971	0.0108293
petacc3.0248	0	0.624762	0.810267	1.76066	Intermediate	0	0.0172503	0	0.183535	0	0.295983	0.0332011	0.195307	0.0398401	0	0	0.0859046	0.0883236	0.0873399	0.0858744	0.205846	0.144849	0.0444831	0.149519	0	0.0482225	0.0551857
petacc3.0249	0	0.751182	0.734888	0.917237	sporadic-like	0	0.0389591	0.0715988	0.11186	0.0249569	0.0383646	0	0.0836801	0.11921	0	0.0442353	0	0.000525123	0.123212	0.034946	0.146436	0	0.00566231	0	0.0732219	0	0.000369378
petacc3.0250	0	0.37081	0.931312	2.37072	Intermediate	0	0.0476823	0.0220833	0.145223	0	0.487964	0	0.18659	0	0	0	0.0397527	0	0.183949	0.145087	0.560383	0.0778479	0	0	0.387638	0	0.0865173
petacc3.0251	0	0.552867	0.845532	1.67077	sporadic-like	0.0338914	0	0.162678	0.0638049	0	0.317877	0	0.014986	0.230599	0.0266904	0.134865	0	0	0.0652243	0.0398081	0.160018	0.124333	0.0237481	0	0.198257	0	0.0739887
petacc3.0252	0	0.735737	0.740008	1.37223	Intermediate	0.0057864	0.0175679	0	0.14998	0	0.225946	0	0.164302	0.0482235	0	0.143069	0	0.0241292	0.0234032	0.0869491	0.124399	0.109462	0.038983	0.11519	0.0876903	0	0.00715002
petacc3.0253	0	0.649303	0.790676	1.6437	colitis-like	0	0	0	0.119772	0	0.258358	0	0.0736193	0.0852543	0	0.0634132	0	0.100809	0.130392	0.0183891	0.124374	0.107764	0.0211739	0.326781	0.0653034	0	0.148296
petacc3.0254	0	0.688413	0.76553	1.29357	Intermediate	0.0184736	0	0.0417277	0.0693895	0.0472872	0.0724797	0	0.0824045	0.252882	0.00282191	0.0931749	0	0	0.0451451	0.0561745	0.159802	0.122995	0	0	0.228812	0	0
petacc3.0255	0	0.421794	0.904977	1.637	Intermediate	0	0.0868132	0.118886	0.204108	0	0.225802	0	0.159475	0.160848	0	0.0889278	0	0.00654181	0.0600495	0.0741533	0.212967	0.087112	0	0.035597	0.0591111	0	0.0566107
petacc3.0256	0	0.794699	0.68552	1.68577	Intermediate	0	0.015802	0	0.410519	0	0.0450052	0.0101964	0.179682	0.0719333	0	0.121291	0	0.0724238	0.256475	0.0818655	0.210439	0	0	0	0.199619	0	0.0105166
petacc3.0257	0	0.756242	0.739874	1.15438	sporadic-like	0.00737958	0	0.0703688	0.0971791	0	0.148776	0.059783	0.077751	0.128383	0	0.0657429	0	0	0.0462603	0.0885592	0.0986922	0.104188	0	0.0375872	0.113275	0	0.0104568
petacc3.0258	0	0.467054	0.884202	1.71292	colitis-like	0	0.133798	0.0138369	0.204294	0	0.0297628	0	0.189432	0.0921683	0	0.15814	0	0	0.0671704	0.146095	0.319544	0.191939	0	0.011813	0.154923	0	0
petacc3.0259	0	0.793677	0.689516	1.48695	Intermediate	0	0	0.0270856	0.198556	0.00433542	0	0	0.192483	0.0659802	0.0399289	0	0.0212423	0.0271452	0.141637	0.0428841	0.304637	0.107177	0.0151628	0	0.289383	0	0.00930902
petacc3.0260	0	0.576871	0.825475	2.65717	colitis-like	0.0418619	0.774732	0.0187752	0.0231776	0	0.719314	0	0.120319	0.0870305	0.16888	0	0	0	0	0	0.0280935	0.145959	0.121894	0	0.221898	0.0428314	0.142409
petacc3.0261	0	0.563711	0.83438	1.43864	sporadic-like	0	0.0615255	0.000841669	0.177679	0	0.195256	0	0.0937199	0.0771689	0	0.113841	0	0.0221844	0.0452394	0.0231564	0.139816	0.108682	0.0187591	0.235367	0.125404	0	0
petacc3.0262	0	0.753978	0.711889	1.76798	Intermediate	0.00651869	0.014393	0	0.0995467	0.0718638	0.259141	0	0.070323	0.124613	0	0.12358	0	0.019071	0.188949	0.042868	0.16988	0.140116	0.0274263	0	0.398668	0	0.0110241
petacc3.0263	0	0.645968	0.774463	1.38889	Intermediate	0.0415206	0	0.00179563	0.314586	0	0.0946062	0	0.0668612	0.243589	0	0.190052	0	0.0158066	0.0699622	0.0298875	0.0415353	0.0733211	0.00996144	0	0.172723	0	0.0226778
petacc3.0264	0	0.691795	0.745955	1.48837	colitis-like	0.00919723	0.110368	0	0.198642	0	0.159271	0	0.169191	0.18234	0	0.226181	0	0.0300054	0.0221119	0.0416276	0.088038	0.0243894	0.0038678	0	0.220293	0	0.00284891
petacc3.0265	0	0.7547	0.707339	1.57509	Intermediate	0.0273662	0.0700069	0.0250318	0.155128	0.422132	0.251601	0	0	0	0	0.0232188	0.0912167	0.0515831	0.0490832	0.0493424	0.190454	0.057965	0	0.0263484	0.0661334	0	0.0184756
petacc3.0266	0	0.72332	0.711666	1.84635	Intermediate	0	0.0729533	0	0.308785	0	0.163451	0.0172133	0.0572069	0.0675301	0	0.0504518	0	0.00802842	0.232926	0.0385223	0.117947	0.0360948	0.0376679	0	0.591521	0	0.0460513
petacc3.0267	0	0.660206	0.787215	1.91364	Intermediate	0.000455273	0.0239831	0.0807759	0.122463	0.0394698	0.267842	0.248257	0.066504	0	0	0.0912308	0	0	0.112541	0.00435487	0.337943	0	0.116427	0	0.303068	0	0.0983253
petacc3.0268	0	0.619906	0.804945	1.39084	Intermediate	0.043564	0	0.0329043	0.188305	0	0.0381481	0	0.170821	0.117456	0	0.152677	0	0.0939643	0.146622	0.015311	0.0561152	0.0345312	0.0186827	0.122425	0.139941	0	0.0193745
petacc3.0269	0	0.425538	0.903863	1.67204	sporadic-like	0.00761475	0.0216039	0.217461	0.0637913	0	0.274075	0.0133033	0.0905232	0.148364	0	0.189124	0	0.011023	0.0363647	0.0265829	0.0250077	0.224737	0.00383078	0	0.284971	0	0.0336577
petacc3.0270	0	0.737925	0.728814	1.57095	Intermediate	0	0.0473606	0.023245	0.292633	0.00139429	0	0	0.0069634	0.274672	0	0.0989889	0.000147254	0.0254703	0.270788	0.0544753	0.260582	0	0	0	0.160537	0.0214419	0.0322513
petacc3.0271	0	0.633886	0.800717	1.42068	Intermediate	0	0	0.194202	0.356515	0	0.130253	0.0563018	0.0129457	0.16714	0	0.0244791	0.013612	0.00307634	0.115186	0.0354482	0.103368	0.0557442	0	0	0.0958178	0.0106531	0.0459391
petacc3.0272	0	0.512191	0.863859	1.35631	sporadic-like	0.0184623	0	0.0512563	0.101372	0	0.245112	0.0476406	0.145982	0	0	0.0842529	0.0342979	0	0.129067	0.084877	0.142672	0.0848437	0.045344	0.0778227	0	0.0484206	0.0148875
petacc3.0273	0	0.460004	0.886737	1.86692	Intermediate	0.0257989	0	0	0.130774	0	0.250596	0	0.0694907	0.189379	0.0815242	0	0.0573455	0	0.147409	0.0875379	0.353983	0.12421	0.0120709	0	0.174904	0	0.161893
petacc3.0274	0	0.701045	0.759253	2.12544	colitis-like	0.0325918	0.0969271	0	0.160003	0	0.250639	0	0.111361	0.279474	0	0.261915	0	0.0929166	0.122974	0.0523985	0.26111	0	0.0920379	0	0.264015	0	0.0470786
petacc3.0275	0	0.683456	0.766507	1.80017	Intermediate	0	0.0225491	0.0128386	0.151736	0	0.393436	0	0.142923	0.115551	0	0	0.0677742	0.0422938	0.128534	0.122417	0.175339	0.0401647	0.121546	0	0.17387	0	0.0891968
petacc3.0276	0	0.70817	0.737908	1.66717	Intermediate	0.0278088	0	0	0.099075	0	0.21785	0.110252	0.0800255	0.0994027	0.0459339	0.122845	0	0	0.190017	0.0665354	0.143624	0	0	0	0.376114	0	0.0876863
petacc3.0277	0	0.680808	0.76983	1.65254	Intermediate	0.032084	0	0.109147	0.046495	0	0.154732	0	0.0531382	0.252969	0.0209893	0.141063	0	0	0.023558	0	0.213973	0.0306196	0.0722602	0	0.349594	0.0471861	0.104737
petacc3.0278	0	0.748662	0.744269	1.51782	colitis-like	0	0.0387039	0.0796413	0.128593	0	0.172427	0	0.119197	0.192588	0.0376192	0.00207982	0.0355882	0.0333939	0.0704377	0.0371718	0.115324	0.182596	0	0	0.196168	0.0348723	0.0414216
petacc3.0279	0	0.667618	0.784278	1.24407	sporadic-like	0	0.084257	0.0570239	0.173993	0.0122132	0.219626	0	0.0465296	0.0626426	0	0.0923281	0	0	0.0466564	0.0612461	0.0650192	0.192764	0	0	0.129768	0	0
petacc3.0280	0	0.685572	0.771712	1.55174	colitis-like	0.0496549	0.00316826	0.0176007	0.25616	0	0.181488	0	0.114318	0.0610098	0	0.0479186	0.0554499	0.104103	0.0195585	0.0982344	0.22484	0.145957	0	0.0105195	0.158573	0	0.00318322
petacc3.0281	0	0.393416	0.918523	1.60125	Intermediate	0	0	0.19349	0	0.127578	0.17267	0.151646	0.0922536	0.0318913	0	0.133565	0	0	0	0.072824	0.270369	0.173475	0	0	0.139235	0	0.0422562
petacc3.0282	0	0.612421	0.803139	2.47569	colitis-like	0.0276672	0	0	0.395798	0	0.428557	0.287959	0.248526	0.037925	0	0.185538	0	0.0604951	0.16183	0.0246258	0.205701	0.0225589	0.0657532	0	0.248497	0	0.0742576
petacc3.0283	0	0.772869	0.720075	1.65522	colitis-like	0.0132081	0.0970265	0	0.301192	0	0.092852	0	0.101819	0.145013	0	0	0.0523745	0.0330419	0.0141863	0.00699534	0.166264	0.123794	0.169133	0	0.281168	0.0286105	0.0285438
petacc3.0284	0	0.552861	0.861046	1.88621	Intermediate	0	0.123204	0.375248	0	0	0.236195	0	0.111606	0.12861	0.00360646	0.172159	0	0.0654139	0	0.0663835	0.246169	0.178672	0	0.0171839	0.161763	0	0
petacc3.0285	0	0.733697	0.739659	1.22347	sporadic-like	0	0.0522094	0.00588685	0.17457	0	0.227026	0	0.077506	0.122787	0	0.031908	0.0171176	0.0206091	0.0315037	0.0150711	0.140263	0.0794976	0.0288175	0.0715912	0.108334	0	0.0187697
petacc3.0286	0	0.687781	0.767481	2.02355	colitis-like	0	0.0417441	0.0216898	0	0	0.342977	0	0.109023	0.323037	0.305819	0.0367781	0	0	0.0753168	0.0606359	0.152451	0.314449	0	0	0.198351	0.0231469	0.0181274
petacc3.0287	0	0.647791	0.805858	1.25142	Intermediate	0	0	0.213207	0.146947	0	0.0674384	0	0.137226	0.0586662	0	0.0972336	0	0.0208523	0.0498009	0.03553	0.229133	0.0307496	0	0	0.130474	3.42735e-05	0.0341228
petacc3.0288	0	0.539293	0.843379	1.56795	Intermediate	0	0.149525	0	0.425299	0	0	0	0.0641337	0.0623589	0	0.239158	0	0.0481621	0.0546763	0.0590462	0.273522	0	0.000369721	0	0.17555	0	0.0161482
petacc3.0289	0	0.682261	0.761597	1.68635	Intermediate	0	0.025526	0.0790298	0.20807	0	0.159123	0	0.203956	0.00810552	0.00372897	0.183584	0	0.0163494	0.121655	0.0232551	0.218969	0	0.0871587	0	0.339139	0	0.00870376
petacc3.0290	0	0.773923	0.698558	1.69502	colitis-like	0	0.0782046	0.0295981	0.172852	0.136474	0.357704	0.0107336	0	0	0	0.0772361	0	0.0248566	0.0907022	0.0155897	0.0288088	0.126633	0.0248047	0.197281	0.296697	0	0.0268453
petacc3.0291	0	0.591283	0.816213	1.46453	Intermediate	0	0.0416765	0	0	0.0769087	0.276329	0.0874056	0.122294	0	0.116112	0	0.0944964	0	0	0.017933	0.407914	0.0693348	0	0	0.138327	0	0.0157942
petacc3.0292	0	0.731523	0.737154	1.55442	Intermediate	0	0.077225	0.000673053	0.0815509	0	0.186995	0	0.0688712	0.253172	0	0	0.132726	0.157333	0.232862	0.0851742	0.105337	0.0330652	0.0306719	0	0.108762	0	0
petacc3.0293	0	0.290838	0.970109	1.72301	Intermediate	0.0190419	0.0153297	0	0.267031	0	0.346599	0	0.0758416	0.157435	0	0.0494302	0	0.0161605	0.112059	0.109852	0.156529	0.0797435	0.0133573	0	0.251957	0.00351786	0.0491216
petacc3.0294	0	0.779611	0.707706	1.72141	colitis-like	0	0.0384803	0	0.155732	0.0608544	0.405413	0	0	0.10291	0	0.0613375	0	0	0.222436	0.139388	0.191426	0.170272	0	0	0.128792	0.0322823	0.0120855
petacc3.0295	0	0.807201	0.718103	1.32461	sporadic-like	0.0147946	0.0125931	0.0897768	0.107517	0.0239063	0.0706845	0	0.0644553	0.150918	0	0.115946	0	0.000618771	0.0484402	0.0456179	0.236016	0.0943956	0.0350697	0	0.15271	0.0149721	0.0461788
petacc3.0296	0	0.724158	0.741251	1.1463	Intermediate	0	0.0191271	0	0.0998216	0	0.0401691	0.0273159	0.157589	0.144359	0	0.121808	0	0.0242744	0.192052	0.0612949	0.156668	0	0	0.0214462	0.041158	0.0346283	0.00458551
petacc3.0297	0	0.777847	0.703228	1.62279	colitis-like	0.0268734	0.0330881	0.0197176	0	0.0937173	0.299933	0	0.0531345	0.0534112	0.171664	0.0166647	0	0.00191453	0	0.0454568	0.0565622	0.259045	0	0.182485	0.296244	0.0120524	0.00082908
petacc3.0298	0	0.764987	0.725936	1.36108	Intermediate	0.000129986	0.0176607	0.0439054	0.074945	0	0.215247	0.0259091	0.0525494	0.143958	0	0.179434	0	0.0206109	0.141151	0.0602339	0.161668	0.116217	0	0	0.0979225	0	0.00954157
petacc3.0299	0	0.664322	0.777922	1.93085	colitis-like	0.0170146	0.0753088	0	0.394562	0	0.222762	0.0470226	0.0797128	0.167944	0.156819	0	0	0	0.00773136	0.0624004	0.167476	0.179733	0.02723	0.158661	0.129868	0.0026726	0.0339306
petacc3.0300	0	0.620345	0.797448	1.60739	Intermediate	0	0	0.166556	0.323009	0	0.126857	0	0.130311	0.169239	0	0.114907	0	0.0377625	0.0290428	0.00885534	0.115506	0.0139108	0.0420502	0	0.322569	0.000421985	0.00639513
petacc3.0301	0	0.295495	0.955765	1.83453	Intermediate	0	0.0118334	0.219403	0.207747	0	0.119916	0.154202	0.0998108	0.0410641	0.0356542	0.023517	0.00411286	0	0.028783	0.0929322	0.34424	0.213975	0	0.00490194	0.105083	0.016371	0.110979
petacc3.0302	0	0.582045	0.824919	1.39271	Intermediate	0	0.0365462	0.0587696	0.144886	0	0.348676	0.0545992	0.108037	0.0622101	0	0.0623479	0	0.0402427	0.155791	0.0246591	0.101006	0	0	0.142791	0.0343893	0	0.0177547
petacc3.0303	0	0.572472	0.825101	1.49737	sporadic-like	0.0168856	0	0	0.124173	0	0.267106	0	0.0521969	0.160617	0	0.208484	0	0.0391523	0	0.0289084	0.0636521	0.196535	0	0	0.273647	0.0572283	0.00878294
petacc3.0304	0	0.639039	0.792627	1.30784	sporadic-like	0	0.0368535	0.058357	0.244175	0	0	0	0.184685	0.21684	0	0.0459872	0	0.0338729	0.0496832	0.0331449	0.0748123	0.0918096	0.0315412	0	0.199165	0	0.00691759
petacc3.0305	0	0.719937	0.745091	1.51598	sporadic-like	0	0.0370017	0	0.265906	0	0.175735	0	0.0525927	0.0953705	0	0.0755055	0	0.0409131	0.249198	0.113186	0.132228	0.170283	0	0	0.0901782	0.0178824	0
petacc3.0306	0	0.689014	0.768674	1.07039	sporadic-like	0	0	0.0283438	0.0623318	0.0358387	0.190832	0.00289962	0.0757107	0	0	0.113729	0	0	0.121329	0.021111	0.097113	0.128696	0.020297	0	0.101398	0.00843745	0.0623233
petacc3.0307	0	0.691009	0.756968	1.58503	Intermediate	0.0123777	0	0	0.162632	0	0.411519	0	0.109234	0.161703	0.00087786	0.0582243	0	0.0421433	0.0777835	0.0560257	0.142901	0.102598	0.0198804	0	0.207977	0	0.0191555
petacc3.0308	0	0.522905	0.851991	1.29269	sporadic-like	0	0.00560164	0.00774535	0.0191317	0	0.358666	0	0.192121	0.106301	0	0.120782	0	0.0119461	0.00479201	0.00920491	0.170263	0.0335703	0.0406769	0	0.183659	0	0.0282248
petacc3.0309	0	0.482594	0.879322	1.43087	Intermediate	0	0	0.205441	0.200003	0	0.217963	0.121692	0.0530978	0.0570221	0	0	0.0858702	0.0166028	0.0577083	0.102859	0.133499	0.109517	0	0.0387475	0	0.030845	0
petacc3.0310	0	0.755407	0.732079	1.99395	colitis-like	0	0.0836694	0	0.217087	0	0.151556	0.0059893	0.184664	0.011519	0	0.128113	0	0.0149325	0.199518	0.12931	0.139663	0.184118	0	0.336341	0.169329	0	0.0381393
petacc3.0311	0	0.692284	0.758377	1.14794	Intermediate	0	0.00600732	0	0.135268	0	0.14115	0	0.0371174	0.146549	0	0.149162	0	0.0227555	0.0748601	0.029039	0.161065	0.0364081	0.0233965	0	0.139833	0.0231582	0.0221681
petacc3.0312	0	0.590584	0.818074	1.54115	Intermediate	0	0.0480989	0.00414051	0.135282	0.0101855	0.202058	0	0.0869736	0.194925	0	0.251285	0	0.0757355	0.0535201	0.0105047	0.106301	0.0804589	0.0476227	0.126348	0.104901	0	0.00281307
petacc3.0313	0	0.695688	0.756457	1.62488	Intermediate	0	0.0341836	0.0062866	0.406487	0	0	0	0.168114	0.238264	0	0	0.0487214	0	0.21037	0.0616779	0.13822	0.105194	0	0.0577952	0.0834723	0	0.0660931
petacc3.0314	0	0.620588	0.800898	1.4265	Intermediate	0	0.0943458	0.0287928	0.144874	0	0.413365	0	0.0413563	0	0	0.0958756	0.0347166	0.077354	0	0.0141507	0.100494	0.130497	0.0351707	0	0.215506	0	0
petacc3.0316	0	0.807012	0.702167	1.25163	sporadic-like	0	0.0205674	0.0165554	0.273836	0.0199481	0.00337611	0.0548511	0.136282	0.0534439	0	0.0552399	0	0.00815051	0.131722	0.0761437	0.16048	0.141975	0.00280029	0	0.064039	0.0100783	0.0221426
petacc3.0317	0	0.706555	0.759564	1.46612	Intermediate	0	0.0638504	0.0952416	0.183586	0.016064	0	0	0.0705846	0.246064	0	0.0763248	0.024555	0.0111198	0.201377	0.0418428	0.299024	0.0101428	0.0240829	0.00544452	0.0866175	0	0.0101938
petacc3.0318	0	0.618457	0.799825	1.35708	Intermediate	0	0.019126	0	0	0	0.381667	0	0.00982966	0.156196	0	0.20489	0	0.0118777	0.00780668	0.0083732	0.162206	0.0949367	0.0890318	0	0.211141	0	0
petacc3.0319	0	0.651838	0.781282	1.35316	sporadic-like	0	0	0.0309553	0.173444	0	0.454722	0	0.0431079	0.00145903	0	0.0257418	0.0452199	0.0361346	0.124894	0.0185091	0.0500793	0.127197	0.0371169	0.0904016	0.0865711	0.00761031	0
petacc3.0320	0	0.491044	0.870433	1.42809	sporadic-like	0	0.0409793	0.00170589	0.180836	0	0.417618	0	0.0148174	0.032883	0	0.117994	0	0.029279	0.149259	0.0431866	0.0801473	0.180085	0.0238942	0.0254658	0.0741365	0	0.0158022
petacc3.0321	0	0.343271	0.939801	2.34774	colitis-like	0	0.341166	0	0.203117	0	0.200003	0	0.0602657	0.340015	0	0.227312	0	0.0675583	0.161199	0.101098	0.151682	0.143433	0	0.108628	0.231993	0.0102724	0
petacc3.0322	0	0.715077	0.748114	1.61038	Intermediate	0	0.0452216	0.0182683	0.180618	0	0.30841	0	0.0677777	0.00877781	0	0.159888	0	0.0370762	0.194739	0.0679963	0.128605	0.0957512	0	0.106863	0.187636	0	0.00275066
petacc3.0323	0	0.812815	0.688614	1.3398	sporadic-like	0	0.00130888	0.079196	0.120545	0	0.416404	0	0	0.0391531	0	0.0760236	0	0.00737157	0.162632	0.00919777	0.141356	0.0143484	0.0578585	0.0807583	0.121709	0	0.01194
petacc3.0324	0	0.664524	0.773401	1.16865	sporadic-like	0	0.0549314	0	0.101445	0	0.214134	0.0851526	0.115296	0	0	0.124171	0	0.025311	0.218478	0.0256749	0.123423	0	0.0106274	0.00106015	0.068945	0	0
petacc3.0325	0	0.659829	0.771036	1.30795	sporadic-like	0	0.12444	0	0.320485	0	0	0	0.161388	0.221897	0	0	0.051349	0.0215234	0.112223	0.0915143	0.0928272	0	0.0138851	0	0.0964142	0	0
petacc3.0326	0	0.397175	0.923608	2.81259	Intermediate	0	0.116111	0	0.945304	0	0	0.422731	0.284134	0.140938	0	0.312832	0	0.0913901	0.0487368	0.0879091	0.0949325	0.0655906	0.0255113	0	0.176471	0	0
petacc3.0327	0	0.335665	0.949207	2.29871	Intermediate	0.0167558	0.0656347	0	0.266193	0	0.848743	0	0.0906956	0.0271618	0	0.0771733	0	0.0236863	0.0206855	0.161418	0.391933	0.187696	0.0201939	0.0442008	0.04834	0.0082022	0
[truncated: 1,319 more rows]
